# Supplementary material for: A novel molecular classification system based on the molecular feature score identifies patients sensitive to immune therapy and target therapy
Source: Front Immunol. 2024 Nov 26;15:1466069. doi: 10.3389/fimmu.2024.1466069 (PMC11628386; doi:10.3389/fimmu.2024.1466069)
Supplement: Supplementary file 1 [file Table1.xlsx]

## Sheet: S1.All_GeneSets
Table S1 Detail information of gene sets enrolled in this study.
Pathways	Genes
HALLMARK_TNFA_SIGNALING_VIA_NFKB	JUNB
HALLMARK_TNFA_SIGNALING_VIA_NFKB	CXCL2
HALLMARK_TNFA_SIGNALING_VIA_NFKB	ATF3
HALLMARK_TNFA_SIGNALING_VIA_NFKB	NFKBIA
HALLMARK_TNFA_SIGNALING_VIA_NFKB	TNFAIP3
HALLMARK_TNFA_SIGNALING_VIA_NFKB	PTGS2
HALLMARK_TNFA_SIGNALING_VIA_NFKB	CXCL1
HALLMARK_TNFA_SIGNALING_VIA_NFKB	IER3
HALLMARK_TNFA_SIGNALING_VIA_NFKB	CD83
HALLMARK_TNFA_SIGNALING_VIA_NFKB	CCL20
HALLMARK_TNFA_SIGNALING_VIA_NFKB	CXCL3
HALLMARK_TNFA_SIGNALING_VIA_NFKB	MAFF
HALLMARK_TNFA_SIGNALING_VIA_NFKB	NFKB2
HALLMARK_TNFA_SIGNALING_VIA_NFKB	TNFAIP2
HALLMARK_TNFA_SIGNALING_VIA_NFKB	HBEGF
HALLMARK_TNFA_SIGNALING_VIA_NFKB	KLF6
HALLMARK_TNFA_SIGNALING_VIA_NFKB	BIRC3
HALLMARK_TNFA_SIGNALING_VIA_NFKB	PLAUR
HALLMARK_TNFA_SIGNALING_VIA_NFKB	ZFP36
HALLMARK_TNFA_SIGNALING_VIA_NFKB	ICAM1
HALLMARK_TNFA_SIGNALING_VIA_NFKB	JUN
HALLMARK_TNFA_SIGNALING_VIA_NFKB	EGR3
HALLMARK_TNFA_SIGNALING_VIA_NFKB	IL1B
HALLMARK_TNFA_SIGNALING_VIA_NFKB	BCL2A1
HALLMARK_TNFA_SIGNALING_VIA_NFKB	PPP1R15A
HALLMARK_TNFA_SIGNALING_VIA_NFKB	ZC3H12A
HALLMARK_TNFA_SIGNALING_VIA_NFKB	SOD2
HALLMARK_TNFA_SIGNALING_VIA_NFKB	NR4A2
HALLMARK_TNFA_SIGNALING_VIA_NFKB	IL1A
HALLMARK_TNFA_SIGNALING_VIA_NFKB	RELB
HALLMARK_TNFA_SIGNALING_VIA_NFKB	TRAF1
HALLMARK_TNFA_SIGNALING_VIA_NFKB	BTG2
HALLMARK_TNFA_SIGNALING_VIA_NFKB	DUSP1
HALLMARK_TNFA_SIGNALING_VIA_NFKB	MAP3K8
HALLMARK_TNFA_SIGNALING_VIA_NFKB	ETS2
HALLMARK_TNFA_SIGNALING_VIA_NFKB	F3
HALLMARK_TNFA_SIGNALING_VIA_NFKB	SDC4
HALLMARK_TNFA_SIGNALING_VIA_NFKB	EGR1
HALLMARK_TNFA_SIGNALING_VIA_NFKB	IL6
HALLMARK_TNFA_SIGNALING_VIA_NFKB	TNF
HALLMARK_TNFA_SIGNALING_VIA_NFKB	KDM6B
HALLMARK_TNFA_SIGNALING_VIA_NFKB	NFKB1
HALLMARK_TNFA_SIGNALING_VIA_NFKB	LIF
HALLMARK_TNFA_SIGNALING_VIA_NFKB	PTX3
HALLMARK_TNFA_SIGNALING_VIA_NFKB	FOSL1
HALLMARK_TNFA_SIGNALING_VIA_NFKB	NR4A1
HALLMARK_TNFA_SIGNALING_VIA_NFKB	JAG1
HALLMARK_TNFA_SIGNALING_VIA_NFKB	CCL4
HALLMARK_TNFA_SIGNALING_VIA_NFKB	GCH1
HALLMARK_TNFA_SIGNALING_VIA_NFKB	CCL2
HALLMARK_TNFA_SIGNALING_VIA_NFKB	RCAN1
HALLMARK_TNFA_SIGNALING_VIA_NFKB	DUSP2
HALLMARK_TNFA_SIGNALING_VIA_NFKB	EHD1
HALLMARK_TNFA_SIGNALING_VIA_NFKB	IER2
HALLMARK_TNFA_SIGNALING_VIA_NFKB	REL
HALLMARK_TNFA_SIGNALING_VIA_NFKB	CFLAR
HALLMARK_TNFA_SIGNALING_VIA_NFKB	RIPK2
HALLMARK_TNFA_SIGNALING_VIA_NFKB	NFKBIE
HALLMARK_TNFA_SIGNALING_VIA_NFKB	NR4A3
HALLMARK_TNFA_SIGNALING_VIA_NFKB	PHLDA1
HALLMARK_TNFA_SIGNALING_VIA_NFKB	IER5
HALLMARK_TNFA_SIGNALING_VIA_NFKB	TNFSF9
HALLMARK_TNFA_SIGNALING_VIA_NFKB	GEM
HALLMARK_TNFA_SIGNALING_VIA_NFKB	GADD45A
HALLMARK_TNFA_SIGNALING_VIA_NFKB	CXCL10
HALLMARK_TNFA_SIGNALING_VIA_NFKB	PLK2
HALLMARK_TNFA_SIGNALING_VIA_NFKB	BHLHE40
HALLMARK_TNFA_SIGNALING_VIA_NFKB	EGR2
HALLMARK_TNFA_SIGNALING_VIA_NFKB	SOCS3
HALLMARK_TNFA_SIGNALING_VIA_NFKB	SLC2A6
HALLMARK_TNFA_SIGNALING_VIA_NFKB	PTGER4
HALLMARK_TNFA_SIGNALING_VIA_NFKB	DUSP5
HALLMARK_TNFA_SIGNALING_VIA_NFKB	SERPINB2
HALLMARK_TNFA_SIGNALING_VIA_NFKB	NFIL3
HALLMARK_TNFA_SIGNALING_VIA_NFKB	SERPINE1
HALLMARK_TNFA_SIGNALING_VIA_NFKB	TRIB1
HALLMARK_TNFA_SIGNALING_VIA_NFKB	TIPARP
HALLMARK_TNFA_SIGNALING_VIA_NFKB	RELA
HALLMARK_TNFA_SIGNALING_VIA_NFKB	BIRC2
HALLMARK_TNFA_SIGNALING_VIA_NFKB	CXCL6
HALLMARK_TNFA_SIGNALING_VIA_NFKB	LITAF
HALLMARK_TNFA_SIGNALING_VIA_NFKB	TNFAIP6
HALLMARK_TNFA_SIGNALING_VIA_NFKB	CD44
HALLMARK_TNFA_SIGNALING_VIA_NFKB	INHBA
HALLMARK_TNFA_SIGNALING_VIA_NFKB	PLAU
HALLMARK_TNFA_SIGNALING_VIA_NFKB	MYC
HALLMARK_TNFA_SIGNALING_VIA_NFKB	TNFRSF9
HALLMARK_TNFA_SIGNALING_VIA_NFKB	SGK1
HALLMARK_TNFA_SIGNALING_VIA_NFKB	TNIP1
HALLMARK_TNFA_SIGNALING_VIA_NFKB	NAMPT
HALLMARK_TNFA_SIGNALING_VIA_NFKB	FOSL2
HALLMARK_TNFA_SIGNALING_VIA_NFKB	PNRC1
HALLMARK_TNFA_SIGNALING_VIA_NFKB	ID2
HALLMARK_TNFA_SIGNALING_VIA_NFKB	CD69
HALLMARK_TNFA_SIGNALING_VIA_NFKB	IL7R
HALLMARK_TNFA_SIGNALING_VIA_NFKB	EFNA1
HALLMARK_TNFA_SIGNALING_VIA_NFKB	PHLDA2
HALLMARK_TNFA_SIGNALING_VIA_NFKB	PFKFB3
HALLMARK_TNFA_SIGNALING_VIA_NFKB	CCL5
HALLMARK_TNFA_SIGNALING_VIA_NFKB	YRDC
HALLMARK_TNFA_SIGNALING_VIA_NFKB	IFNGR2
HALLMARK_TNFA_SIGNALING_VIA_NFKB	SQSTM1
HALLMARK_TNFA_SIGNALING_VIA_NFKB	BTG3
HALLMARK_TNFA_SIGNALING_VIA_NFKB	GADD45B
HALLMARK_TNFA_SIGNALING_VIA_NFKB	KYNU
HALLMARK_TNFA_SIGNALING_VIA_NFKB	G0S2
HALLMARK_TNFA_SIGNALING_VIA_NFKB	BTG1
HALLMARK_TNFA_SIGNALING_VIA_NFKB	MCL1
HALLMARK_TNFA_SIGNALING_VIA_NFKB	VEGFA
HALLMARK_TNFA_SIGNALING_VIA_NFKB	MAP2K3
HALLMARK_TNFA_SIGNALING_VIA_NFKB	CDKN1A
HALLMARK_TNFA_SIGNALING_VIA_NFKB	CCN1
HALLMARK_TNFA_SIGNALING_VIA_NFKB	TANK
HALLMARK_TNFA_SIGNALING_VIA_NFKB	IFIT2
HALLMARK_TNFA_SIGNALING_VIA_NFKB	IL18
HALLMARK_TNFA_SIGNALING_VIA_NFKB	TUBB2A
HALLMARK_TNFA_SIGNALING_VIA_NFKB	IRF1
HALLMARK_TNFA_SIGNALING_VIA_NFKB	FOS
HALLMARK_TNFA_SIGNALING_VIA_NFKB	OLR1
HALLMARK_TNFA_SIGNALING_VIA_NFKB	RHOB
HALLMARK_TNFA_SIGNALING_VIA_NFKB	AREG
HALLMARK_TNFA_SIGNALING_VIA_NFKB	NINJ1
HALLMARK_TNFA_SIGNALING_VIA_NFKB	ZBTB10
HALLMARK_TNFA_SIGNALING_VIA_NFKB	PLPP3
HALLMARK_TNFA_SIGNALING_VIA_NFKB	KLF4
HALLMARK_TNFA_SIGNALING_VIA_NFKB	CXCL11
HALLMARK_TNFA_SIGNALING_VIA_NFKB	SAT1
HALLMARK_TNFA_SIGNALING_VIA_NFKB	CSF1
HALLMARK_TNFA_SIGNALING_VIA_NFKB	GPR183
HALLMARK_TNFA_SIGNALING_VIA_NFKB	PMEPA1
HALLMARK_TNFA_SIGNALING_VIA_NFKB	PTPRE
HALLMARK_TNFA_SIGNALING_VIA_NFKB	TLR2
HALLMARK_TNFA_SIGNALING_VIA_NFKB	ACKR3
HALLMARK_TNFA_SIGNALING_VIA_NFKB	KLF10
HALLMARK_TNFA_SIGNALING_VIA_NFKB	MARCKS
HALLMARK_TNFA_SIGNALING_VIA_NFKB	LAMB3
HALLMARK_TNFA_SIGNALING_VIA_NFKB	CEBPB
HALLMARK_TNFA_SIGNALING_VIA_NFKB	TRIP10
HALLMARK_TNFA_SIGNALING_VIA_NFKB	F2RL1
HALLMARK_TNFA_SIGNALING_VIA_NFKB	KLF9
HALLMARK_TNFA_SIGNALING_VIA_NFKB	LDLR
HALLMARK_TNFA_SIGNALING_VIA_NFKB	TGIF1
HALLMARK_TNFA_SIGNALING_VIA_NFKB	RNF19B
HALLMARK_TNFA_SIGNALING_VIA_NFKB	DRAM1
HALLMARK_TNFA_SIGNALING_VIA_NFKB	B4GALT1
HALLMARK_TNFA_SIGNALING_VIA_NFKB	DNAJB4
HALLMARK_TNFA_SIGNALING_VIA_NFKB	CSF2
HALLMARK_TNFA_SIGNALING_VIA_NFKB	PDE4B
HALLMARK_TNFA_SIGNALING_VIA_NFKB	SNN
HALLMARK_TNFA_SIGNALING_VIA_NFKB	PLEK
HALLMARK_TNFA_SIGNALING_VIA_NFKB	STAT5A
HALLMARK_TNFA_SIGNALING_VIA_NFKB	DENND5A
HALLMARK_TNFA_SIGNALING_VIA_NFKB	CCND1
HALLMARK_TNFA_SIGNALING_VIA_NFKB	RIGI
HALLMARK_TNFA_SIGNALING_VIA_NFKB	SPHK1
HALLMARK_TNFA_SIGNALING_VIA_NFKB	CD80
HALLMARK_TNFA_SIGNALING_VIA_NFKB	TNFAIP8
HALLMARK_TNFA_SIGNALING_VIA_NFKB	CCNL1
HALLMARK_TNFA_SIGNALING_VIA_NFKB	FUT4
HALLMARK_TNFA_SIGNALING_VIA_NFKB	CCRL2
HALLMARK_TNFA_SIGNALING_VIA_NFKB	SPSB1
HALLMARK_TNFA_SIGNALING_VIA_NFKB	TSC22D1
HALLMARK_TNFA_SIGNALING_VIA_NFKB	B4GALT5
HALLMARK_TNFA_SIGNALING_VIA_NFKB	SIK1
HALLMARK_TNFA_SIGNALING_VIA_NFKB	CLCF1
HALLMARK_TNFA_SIGNALING_VIA_NFKB	NFE2L2
HALLMARK_TNFA_SIGNALING_VIA_NFKB	FOSB
HALLMARK_TNFA_SIGNALING_VIA_NFKB	PER1
HALLMARK_TNFA_SIGNALING_VIA_NFKB	NFAT5
HALLMARK_TNFA_SIGNALING_VIA_NFKB	ATP2B1
HALLMARK_TNFA_SIGNALING_VIA_NFKB	IL12B
HALLMARK_TNFA_SIGNALING_VIA_NFKB	IL6ST
HALLMARK_TNFA_SIGNALING_VIA_NFKB	SLC16A6
HALLMARK_TNFA_SIGNALING_VIA_NFKB	ABCA1
HALLMARK_TNFA_SIGNALING_VIA_NFKB	HES1
HALLMARK_TNFA_SIGNALING_VIA_NFKB	BCL6
HALLMARK_TNFA_SIGNALING_VIA_NFKB	IRS2
HALLMARK_TNFA_SIGNALING_VIA_NFKB	SLC2A3
HALLMARK_TNFA_SIGNALING_VIA_NFKB	CEBPD
HALLMARK_TNFA_SIGNALING_VIA_NFKB	IL23A
HALLMARK_TNFA_SIGNALING_VIA_NFKB	SMAD3
HALLMARK_TNFA_SIGNALING_VIA_NFKB	TAP1
HALLMARK_TNFA_SIGNALING_VIA_NFKB	MSC
HALLMARK_TNFA_SIGNALING_VIA_NFKB	IFIH1
HALLMARK_TNFA_SIGNALING_VIA_NFKB	IL15RA
HALLMARK_TNFA_SIGNALING_VIA_NFKB	TNIP2
HALLMARK_TNFA_SIGNALING_VIA_NFKB	BCL3
HALLMARK_TNFA_SIGNALING_VIA_NFKB	PANX1
HALLMARK_TNFA_SIGNALING_VIA_NFKB	FJX1
HALLMARK_TNFA_SIGNALING_VIA_NFKB	EDN1
HALLMARK_TNFA_SIGNALING_VIA_NFKB	EIF1
HALLMARK_TNFA_SIGNALING_VIA_NFKB	BMP2
HALLMARK_TNFA_SIGNALING_VIA_NFKB	DUSP4
HALLMARK_TNFA_SIGNALING_VIA_NFKB	PDLIM5
HALLMARK_TNFA_SIGNALING_VIA_NFKB	ICOSLG
HALLMARK_TNFA_SIGNALING_VIA_NFKB	GFPT2
HALLMARK_TNFA_SIGNALING_VIA_NFKB	KLF2
HALLMARK_TNFA_SIGNALING_VIA_NFKB	TNC
HALLMARK_TNFA_SIGNALING_VIA_NFKB	SERPINB8
HALLMARK_TNFA_SIGNALING_VIA_NFKB	MXD1
HALLMARK_HYPOXIA	PGK1
HALLMARK_HYPOXIA	PDK1
HALLMARK_HYPOXIA	GBE1
HALLMARK_HYPOXIA	PFKL
HALLMARK_HYPOXIA	ALDOA
HALLMARK_HYPOXIA	ENO2
HALLMARK_HYPOXIA	PGM1
HALLMARK_HYPOXIA	NDRG1
HALLMARK_HYPOXIA	HK2
HALLMARK_HYPOXIA	ALDOC
HALLMARK_HYPOXIA	GPI
HALLMARK_HYPOXIA	MXI1
HALLMARK_HYPOXIA	SLC2A1
HALLMARK_HYPOXIA	P4HA1
HALLMARK_HYPOXIA	ADM
HALLMARK_HYPOXIA	P4HA2
HALLMARK_HYPOXIA	ENO1
HALLMARK_HYPOXIA	PFKP
HALLMARK_HYPOXIA	AK4
HALLMARK_HYPOXIA	FAM162A
HALLMARK_HYPOXIA	PFKFB3
HALLMARK_HYPOXIA	VEGFA
HALLMARK_HYPOXIA	BNIP3L
HALLMARK_HYPOXIA	TPI1
HALLMARK_HYPOXIA	ERO1A
HALLMARK_HYPOXIA	KDM3A
HALLMARK_HYPOXIA	CCNG2
HALLMARK_HYPOXIA	LDHA
HALLMARK_HYPOXIA	GYS1
HALLMARK_HYPOXIA	GAPDH
HALLMARK_HYPOXIA	BHLHE40
HALLMARK_HYPOXIA	ANGPTL4
HALLMARK_HYPOXIA	JUN
HALLMARK_HYPOXIA	SERPINE1
HALLMARK_HYPOXIA	LOX
HALLMARK_HYPOXIA	GCK
HALLMARK_HYPOXIA	PPFIA4
HALLMARK_HYPOXIA	MAFF
HALLMARK_HYPOXIA	DDIT4
HALLMARK_HYPOXIA	SLC2A3
HALLMARK_HYPOXIA	IGFBP3
HALLMARK_HYPOXIA	NFIL3
HALLMARK_HYPOXIA	FOS
HALLMARK_HYPOXIA	RBPJ
HALLMARK_HYPOXIA	HK1
HALLMARK_HYPOXIA	CITED2
HALLMARK_HYPOXIA	ISG20
HALLMARK_HYPOXIA	GALK1
HALLMARK_HYPOXIA	WSB1
HALLMARK_HYPOXIA	PYGM
HALLMARK_HYPOXIA	STC1
HALLMARK_HYPOXIA	ZNF292
HALLMARK_HYPOXIA	BTG1
HALLMARK_HYPOXIA	PLIN2
HALLMARK_HYPOXIA	CSRP2
HALLMARK_HYPOXIA	VLDLR
HALLMARK_HYPOXIA	JMJD6
HALLMARK_HYPOXIA	EXT1
HALLMARK_HYPOXIA	F3
HALLMARK_HYPOXIA	PDK3
HALLMARK_HYPOXIA	ANKZF1
HALLMARK_HYPOXIA	UGP2
HALLMARK_HYPOXIA	ALDOB
HALLMARK_HYPOXIA	STC2
HALLMARK_HYPOXIA	ERRFI1
HALLMARK_HYPOXIA	ENO3
HALLMARK_HYPOXIA	PNRC1
HALLMARK_HYPOXIA	HMOX1
HALLMARK_HYPOXIA	PGF
HALLMARK_HYPOXIA	GAPDHS
HALLMARK_HYPOXIA	CHST2
HALLMARK_HYPOXIA	TMEM45A
HALLMARK_HYPOXIA	BCAN
HALLMARK_HYPOXIA	ATF3
HALLMARK_HYPOXIA	CAV1
HALLMARK_HYPOXIA	AMPD3
HALLMARK_HYPOXIA	GPC3
HALLMARK_HYPOXIA	NDST1
HALLMARK_HYPOXIA	IRS2
HALLMARK_HYPOXIA	SAP30
HALLMARK_HYPOXIA	GAA
HALLMARK_HYPOXIA	SDC4
HALLMARK_HYPOXIA	STBD1
HALLMARK_HYPOXIA	IER3
HALLMARK_HYPOXIA	PKLR
HALLMARK_HYPOXIA	IGFBP1
HALLMARK_HYPOXIA	PLAUR
HALLMARK_HYPOXIA	CAVIN3
HALLMARK_HYPOXIA	CCN5
HALLMARK_HYPOXIA	LARGE1
HALLMARK_HYPOXIA	NOCT
HALLMARK_HYPOXIA	S100A4
HALLMARK_HYPOXIA	RRAGD
HALLMARK_HYPOXIA	ZFP36
HALLMARK_HYPOXIA	EGFR
HALLMARK_HYPOXIA	EDN2
HALLMARK_HYPOXIA	IDS
HALLMARK_HYPOXIA	CDKN1A
HALLMARK_HYPOXIA	RORA
HALLMARK_HYPOXIA	DUSP1
HALLMARK_HYPOXIA	MIF
HALLMARK_HYPOXIA	PPP1R3C
HALLMARK_HYPOXIA	DPYSL4
HALLMARK_HYPOXIA	KDELR3
HALLMARK_HYPOXIA	DTNA
HALLMARK_HYPOXIA	ADORA2B
HALLMARK_HYPOXIA	HS3ST1
HALLMARK_HYPOXIA	CAVIN1
HALLMARK_HYPOXIA	NR3C1
HALLMARK_HYPOXIA	KLF6
HALLMARK_HYPOXIA	GPC4
HALLMARK_HYPOXIA	CCN1
HALLMARK_HYPOXIA	TNFAIP3
HALLMARK_HYPOXIA	CA12
HALLMARK_HYPOXIA	HEXA
HALLMARK_HYPOXIA	BGN
HALLMARK_HYPOXIA	PPP1R15A
HALLMARK_HYPOXIA	PGM2
HALLMARK_HYPOXIA	PIM1
HALLMARK_HYPOXIA	PRDX5
HALLMARK_HYPOXIA	NAGK
HALLMARK_HYPOXIA	CDKN1B
HALLMARK_HYPOXIA	BRS3
HALLMARK_HYPOXIA	TKTL1
HALLMARK_HYPOXIA	MT1E
HALLMARK_HYPOXIA	ATP7A
HALLMARK_HYPOXIA	MT2A
HALLMARK_HYPOXIA	SDC3
HALLMARK_HYPOXIA	TIPARP
HALLMARK_HYPOXIA	PKP1
HALLMARK_HYPOXIA	ANXA2
HALLMARK_HYPOXIA	PGAM2
HALLMARK_HYPOXIA	DDIT3
HALLMARK_HYPOXIA	PRKCA
HALLMARK_HYPOXIA	SLC37A4
HALLMARK_HYPOXIA	CXCR4
HALLMARK_HYPOXIA	EFNA3
HALLMARK_HYPOXIA	CP
HALLMARK_HYPOXIA	KLF7
HALLMARK_HYPOXIA	CCN2
HALLMARK_HYPOXIA	CHST3
HALLMARK_HYPOXIA	TPD52
HALLMARK_HYPOXIA	LXN
HALLMARK_HYPOXIA	B4GALNT2
HALLMARK_HYPOXIA	PPARGC1A
HALLMARK_HYPOXIA	BCL2
HALLMARK_HYPOXIA	GCNT2
HALLMARK_HYPOXIA	HAS1
HALLMARK_HYPOXIA	KLHL24
HALLMARK_HYPOXIA	SCARB1
HALLMARK_HYPOXIA	SLC25A1
HALLMARK_HYPOXIA	SDC2
HALLMARK_HYPOXIA	CASP6
HALLMARK_HYPOXIA	VHL
HALLMARK_HYPOXIA	FOXO3
HALLMARK_HYPOXIA	PDGFB
HALLMARK_HYPOXIA	B3GALT6
HALLMARK_HYPOXIA	SLC2A5
HALLMARK_HYPOXIA	SRPX
HALLMARK_HYPOXIA	EFNA1
HALLMARK_HYPOXIA	GLRX
HALLMARK_HYPOXIA	ACKR3
HALLMARK_HYPOXIA	PAM
HALLMARK_HYPOXIA	TGFBI
HALLMARK_HYPOXIA	DCN
HALLMARK_HYPOXIA	SIAH2
HALLMARK_HYPOXIA	PLAC8
HALLMARK_HYPOXIA	FBP1
HALLMARK_HYPOXIA	TPST2
HALLMARK_HYPOXIA	PHKG1
HALLMARK_HYPOXIA	MYH9
HALLMARK_HYPOXIA	CDKN1C
HALLMARK_HYPOXIA	GRHPR
HALLMARK_HYPOXIA	PCK1
HALLMARK_HYPOXIA	INHA
HALLMARK_HYPOXIA	HSPA5
HALLMARK_HYPOXIA	NDST2
HALLMARK_HYPOXIA	NEDD4L
HALLMARK_HYPOXIA	TPBG
HALLMARK_HYPOXIA	XPNPEP1
HALLMARK_HYPOXIA	IL6
HALLMARK_HYPOXIA	SLC6A6
HALLMARK_HYPOXIA	MAP3K1
HALLMARK_HYPOXIA	LDHC
HALLMARK_HYPOXIA	AKAP12
HALLMARK_HYPOXIA	TES
HALLMARK_HYPOXIA	KIF5A
HALLMARK_HYPOXIA	LALBA
HALLMARK_HYPOXIA	COL5A1
HALLMARK_HYPOXIA	GPC1
HALLMARK_HYPOXIA	HDLBP
HALLMARK_HYPOXIA	ILVBL
HALLMARK_HYPOXIA	NCAN
HALLMARK_HYPOXIA	TGM2
HALLMARK_HYPOXIA	ETS1
HALLMARK_HYPOXIA	HOXB9
HALLMARK_HYPOXIA	SELENBP1
HALLMARK_HYPOXIA	FOSL2
HALLMARK_HYPOXIA	SULT2B1
HALLMARK_HYPOXIA	TGFB3
HALLMARK_CHOLESTEROL_HOMEOSTASIS	FDPS
HALLMARK_CHOLESTEROL_HOMEOSTASIS	CYP51A1
HALLMARK_CHOLESTEROL_HOMEOSTASIS	IDI1
HALLMARK_CHOLESTEROL_HOMEOSTASIS	FDFT1
HALLMARK_CHOLESTEROL_HOMEOSTASIS	DHCR7
HALLMARK_CHOLESTEROL_HOMEOSTASIS	SQLE
HALLMARK_CHOLESTEROL_HOMEOSTASIS	HMGCS1
HALLMARK_CHOLESTEROL_HOMEOSTASIS	NSDHL
HALLMARK_CHOLESTEROL_HOMEOSTASIS	LSS
HALLMARK_CHOLESTEROL_HOMEOSTASIS	MVD
HALLMARK_CHOLESTEROL_HOMEOSTASIS	LDLR
HALLMARK_CHOLESTEROL_HOMEOSTASIS	TM7SF2
HALLMARK_CHOLESTEROL_HOMEOSTASIS	ALDOC
HALLMARK_CHOLESTEROL_HOMEOSTASIS	EBP
HALLMARK_CHOLESTEROL_HOMEOSTASIS	SCD
HALLMARK_CHOLESTEROL_HOMEOSTASIS	PMVK
HALLMARK_CHOLESTEROL_HOMEOSTASIS	MVK
HALLMARK_CHOLESTEROL_HOMEOSTASIS	LPL
HALLMARK_CHOLESTEROL_HOMEOSTASIS	SC5D
HALLMARK_CHOLESTEROL_HOMEOSTASIS	FADS2
HALLMARK_CHOLESTEROL_HOMEOSTASIS	HMGCR
HALLMARK_CHOLESTEROL_HOMEOSTASIS	HSD17B7
HALLMARK_CHOLESTEROL_HOMEOSTASIS	ANXA13
HALLMARK_CHOLESTEROL_HOMEOSTASIS	SREBF2
HALLMARK_CHOLESTEROL_HOMEOSTASIS	PCYT2
HALLMARK_CHOLESTEROL_HOMEOSTASIS	ACSS2
HALLMARK_CHOLESTEROL_HOMEOSTASIS	ATF3
HALLMARK_CHOLESTEROL_HOMEOSTASIS	ADH4
HALLMARK_CHOLESTEROL_HOMEOSTASIS	ETHE1
HALLMARK_CHOLESTEROL_HOMEOSTASIS	ECH1
HALLMARK_CHOLESTEROL_HOMEOSTASIS	CBS
HALLMARK_CHOLESTEROL_HOMEOSTASIS	GUSB
HALLMARK_CHOLESTEROL_HOMEOSTASIS	FASN
HALLMARK_CHOLESTEROL_HOMEOSTASIS	LGALS3
HALLMARK_CHOLESTEROL_HOMEOSTASIS	ATF5
HALLMARK_CHOLESTEROL_HOMEOSTASIS	ANXA5
HALLMARK_CHOLESTEROL_HOMEOSTASIS	TP53INP1
HALLMARK_CHOLESTEROL_HOMEOSTASIS	CHKA
HALLMARK_CHOLESTEROL_HOMEOSTASIS	GSTM2
HALLMARK_CHOLESTEROL_HOMEOSTASIS	ACAT2
HALLMARK_CHOLESTEROL_HOMEOSTASIS	AVPR1A
HALLMARK_CHOLESTEROL_HOMEOSTASIS	PLSCR1
HALLMARK_CHOLESTEROL_HOMEOSTASIS	CLU
HALLMARK_CHOLESTEROL_HOMEOSTASIS	ERRFI1
HALLMARK_CHOLESTEROL_HOMEOSTASIS	TRIB3
HALLMARK_CHOLESTEROL_HOMEOSTASIS	CXCL16
HALLMARK_CHOLESTEROL_HOMEOSTASIS	TNFRSF12A
HALLMARK_CHOLESTEROL_HOMEOSTASIS	ACTG1
HALLMARK_CHOLESTEROL_HOMEOSTASIS	JAG1
HALLMARK_CHOLESTEROL_HOMEOSTASIS	LGMN
HALLMARK_CHOLESTEROL_HOMEOSTASIS	FBXO6
HALLMARK_CHOLESTEROL_HOMEOSTASIS	GPX8
HALLMARK_CHOLESTEROL_HOMEOSTASIS	PNRC1
HALLMARK_CHOLESTEROL_HOMEOSTASIS	ANTXR2
HALLMARK_CHOLESTEROL_HOMEOSTASIS	MAL2
HALLMARK_CHOLESTEROL_HOMEOSTASIS	CD9
HALLMARK_CHOLESTEROL_HOMEOSTASIS	PPARG
HALLMARK_CHOLESTEROL_HOMEOSTASIS	GLDC
HALLMARK_CHOLESTEROL_HOMEOSTASIS	STX5
HALLMARK_CHOLESTEROL_HOMEOSTASIS	STARD4
HALLMARK_CHOLESTEROL_HOMEOSTASIS	CTNNB1
HALLMARK_CHOLESTEROL_HOMEOSTASIS	TMEM97
HALLMARK_CHOLESTEROL_HOMEOSTASIS	NIBAN1
HALLMARK_CHOLESTEROL_HOMEOSTASIS	PDK3
HALLMARK_CHOLESTEROL_HOMEOSTASIS	PLAUR
HALLMARK_CHOLESTEROL_HOMEOSTASIS	SEMA3B
HALLMARK_CHOLESTEROL_HOMEOSTASIS	GNAI1
HALLMARK_CHOLESTEROL_HOMEOSTASIS	ABCA2
HALLMARK_CHOLESTEROL_HOMEOSTASIS	ATXN2
HALLMARK_CHOLESTEROL_HOMEOSTASIS	NFIL3
HALLMARK_CHOLESTEROL_HOMEOSTASIS	ALCAM
HALLMARK_CHOLESTEROL_HOMEOSTASIS	FABP5
HALLMARK_CHOLESTEROL_HOMEOSTASIS	S100A11
HALLMARK_CHOLESTEROL_HOMEOSTASIS	CPEB2
HALLMARK_MITOTIC_SPINDLE	ARHGEF2
HALLMARK_MITOTIC_SPINDLE	CLASP1
HALLMARK_MITOTIC_SPINDLE	KIF11
HALLMARK_MITOTIC_SPINDLE	KIF23
HALLMARK_MITOTIC_SPINDLE	ALS2
HALLMARK_MITOTIC_SPINDLE	ARF6
HALLMARK_MITOTIC_SPINDLE	MYO9B
HALLMARK_MITOTIC_SPINDLE	MYH9
HALLMARK_MITOTIC_SPINDLE	TUBGCP3
HALLMARK_MITOTIC_SPINDLE	CKAP5
HALLMARK_MITOTIC_SPINDLE	RACGAP1
HALLMARK_MITOTIC_SPINDLE	PREX1
HALLMARK_MITOTIC_SPINDLE	ARHGEF3
HALLMARK_MITOTIC_SPINDLE	NUMA1
HALLMARK_MITOTIC_SPINDLE	SPTBN1
HALLMARK_MITOTIC_SPINDLE	KIF2C
HALLMARK_MITOTIC_SPINDLE	KIF5B
HALLMARK_MITOTIC_SPINDLE	TTK
HALLMARK_MITOTIC_SPINDLE	APC
HALLMARK_MITOTIC_SPINDLE	CEP250
HALLMARK_MITOTIC_SPINDLE	PAFAH1B1
HALLMARK_MITOTIC_SPINDLE	CDC42EP2
HALLMARK_MITOTIC_SPINDLE	KIF3B
HALLMARK_MITOTIC_SPINDLE	CCDC88A
HALLMARK_MITOTIC_SPINDLE	KIF15
HALLMARK_MITOTIC_SPINDLE	BIRC5
HALLMARK_MITOTIC_SPINDLE	CNTROB
HALLMARK_MITOTIC_SPINDLE	NF1
HALLMARK_MITOTIC_SPINDLE	TSC1
HALLMARK_MITOTIC_SPINDLE	CDC27
HALLMARK_MITOTIC_SPINDLE	CNTRL
HALLMARK_MITOTIC_SPINDLE	TUBGCP5
HALLMARK_MITOTIC_SPINDLE	KIF4A
HALLMARK_MITOTIC_SPINDLE	MAPRE1
HALLMARK_MITOTIC_SPINDLE	FGD6
HALLMARK_MITOTIC_SPINDLE	BRCA2
HALLMARK_MITOTIC_SPINDLE	PLK1
HALLMARK_MITOTIC_SPINDLE	RASA1
HALLMARK_MITOTIC_SPINDLE	NEK2
HALLMARK_MITOTIC_SPINDLE	WASF1
HALLMARK_MITOTIC_SPINDLE	TOP2A
HALLMARK_MITOTIC_SPINDLE	TRIO
HALLMARK_MITOTIC_SPINDLE	ARHGEF11
HALLMARK_MITOTIC_SPINDLE	KATNB1
HALLMARK_MITOTIC_SPINDLE	PRC1
HALLMARK_MITOTIC_SPINDLE	ANLN
HALLMARK_MITOTIC_SPINDLE	CDK5RAP2
HALLMARK_MITOTIC_SPINDLE	SMC3
HALLMARK_MITOTIC_SPINDLE	TUBGCP2
HALLMARK_MITOTIC_SPINDLE	ESPL1
HALLMARK_MITOTIC_SPINDLE	MAP1S
HALLMARK_MITOTIC_SPINDLE	ARHGAP27
HALLMARK_MITOTIC_SPINDLE	DOCK4
HALLMARK_MITOTIC_SPINDLE	SAC3D1
HALLMARK_MITOTIC_SPINDLE	INCENP
HALLMARK_MITOTIC_SPINDLE	ARHGAP5
HALLMARK_MITOTIC_SPINDLE	GSN
HALLMARK_MITOTIC_SPINDLE	NET1
HALLMARK_MITOTIC_SPINDLE	LRPPRC
HALLMARK_MITOTIC_SPINDLE	RABGAP1
HALLMARK_MITOTIC_SPINDLE	FLNB
HALLMARK_MITOTIC_SPINDLE	ARAP3
HALLMARK_MITOTIC_SPINDLE	FGD4
HALLMARK_MITOTIC_SPINDLE	ABR
HALLMARK_MITOTIC_SPINDLE	CENPJ
HALLMARK_MITOTIC_SPINDLE	NCK1
HALLMARK_MITOTIC_SPINDLE	CENPF
HALLMARK_MITOTIC_SPINDLE	KIF20B
HALLMARK_MITOTIC_SPINDLE	WASF2
HALLMARK_MITOTIC_SPINDLE	MYH10
HALLMARK_MITOTIC_SPINDLE	CENPE
HALLMARK_MITOTIC_SPINDLE	CYTH2
HALLMARK_MITOTIC_SPINDLE	MID1
HALLMARK_MITOTIC_SPINDLE	KLC1
HALLMARK_MITOTIC_SPINDLE	MARK4
HALLMARK_MITOTIC_SPINDLE	ARL8A
HALLMARK_MITOTIC_SPINDLE	CEP57
HALLMARK_MITOTIC_SPINDLE	UXT
HALLMARK_MITOTIC_SPINDLE	ARHGAP4
HALLMARK_MITOTIC_SPINDLE	CDC42EP4
HALLMARK_MITOTIC_SPINDLE	SASS6
HALLMARK_MITOTIC_SPINDLE	LATS1
HALLMARK_MITOTIC_SPINDLE	OPHN1
HALLMARK_MITOTIC_SPINDLE	WASL
HALLMARK_MITOTIC_SPINDLE	MAP3K11
HALLMARK_MITOTIC_SPINDLE	SOS1
HALLMARK_MITOTIC_SPINDLE	ABL1
HALLMARK_MITOTIC_SPINDLE	TIAM1
HALLMARK_MITOTIC_SPINDLE	KIF1B
HALLMARK_MITOTIC_SPINDLE	ITSN1
HALLMARK_MITOTIC_SPINDLE	SHROOM1
HALLMARK_MITOTIC_SPINDLE	NCK2
HALLMARK_MITOTIC_SPINDLE	DLGAP5
HALLMARK_MITOTIC_SPINDLE	BCR
HALLMARK_MITOTIC_SPINDLE	RANBP9
HALLMARK_MITOTIC_SPINDLE	EPB41L2
HALLMARK_MITOTIC_SPINDLE	SEPTIN9
HALLMARK_MITOTIC_SPINDLE	KATNA1
HALLMARK_MITOTIC_SPINDLE	TUBD1
HALLMARK_MITOTIC_SPINDLE	TPX2
HALLMARK_MITOTIC_SPINDLE	KIF3C
HALLMARK_MITOTIC_SPINDLE	SHROOM2
HALLMARK_MITOTIC_SPINDLE	TUBGCP6
HALLMARK_MITOTIC_SPINDLE	SPTAN1
HALLMARK_MITOTIC_SPINDLE	PALLD
HALLMARK_MITOTIC_SPINDLE	ARFIP2
HALLMARK_MITOTIC_SPINDLE	KNTC1
HALLMARK_MITOTIC_SPINDLE	HOOK3
HALLMARK_MITOTIC_SPINDLE	SUN2
HALLMARK_MITOTIC_SPINDLE	MID1IP1
HALLMARK_MITOTIC_SPINDLE	DLG1
HALLMARK_MITOTIC_SPINDLE	FLNA
HALLMARK_MITOTIC_SPINDLE	ARHGAP10
HALLMARK_MITOTIC_SPINDLE	CDC42BPA
HALLMARK_MITOTIC_SPINDLE	ARHGEF12
HALLMARK_MITOTIC_SPINDLE	MARCKS
HALLMARK_MITOTIC_SPINDLE	NIN
HALLMARK_MITOTIC_SPINDLE	PCM1
HALLMARK_MITOTIC_SPINDLE	RALBP1
HALLMARK_MITOTIC_SPINDLE	EZR
HALLMARK_MITOTIC_SPINDLE	SSH2
HALLMARK_MITOTIC_SPINDLE	CDK1
HALLMARK_MITOTIC_SPINDLE	RAB3GAP1
HALLMARK_MITOTIC_SPINDLE	FARP1
HALLMARK_MITOTIC_SPINDLE	SYNPO
HALLMARK_MITOTIC_SPINDLE	RHOF
HALLMARK_MITOTIC_SPINDLE	ECT2
HALLMARK_MITOTIC_SPINDLE	EPB41
HALLMARK_MITOTIC_SPINDLE	RAPGEF6
HALLMARK_MITOTIC_SPINDLE	KIF22
HALLMARK_MITOTIC_SPINDLE	PCGF5
HALLMARK_MITOTIC_SPINDLE	STAU1
HALLMARK_MITOTIC_SPINDLE	ARHGDIA
HALLMARK_MITOTIC_SPINDLE	AURKA
HALLMARK_MITOTIC_SPINDLE	FBXO5
HALLMARK_MITOTIC_SPINDLE	NUSAP1
HALLMARK_MITOTIC_SPINDLE	PXN
HALLMARK_MITOTIC_SPINDLE	BCAR1
HALLMARK_MITOTIC_SPINDLE	CD2AP
HALLMARK_MITOTIC_SPINDLE	AKAP13
HALLMARK_MITOTIC_SPINDLE	HDAC6
HALLMARK_MITOTIC_SPINDLE	CEP131
HALLMARK_MITOTIC_SPINDLE	LLGL1
HALLMARK_MITOTIC_SPINDLE	ATG4B
HALLMARK_MITOTIC_SPINDLE	PCNT
HALLMARK_MITOTIC_SPINDLE	ALMS1
HALLMARK_MITOTIC_SPINDLE	KPTN
HALLMARK_MITOTIC_SPINDLE	DST
HALLMARK_MITOTIC_SPINDLE	KIFAP3
HALLMARK_MITOTIC_SPINDLE	PPP4R2
HALLMARK_MITOTIC_SPINDLE	ARHGAP29
HALLMARK_MITOTIC_SPINDLE	RASAL2
HALLMARK_MITOTIC_SPINDLE	CCNB2
HALLMARK_MITOTIC_SPINDLE	PIF1
HALLMARK_MITOTIC_SPINDLE	RASA2
HALLMARK_MITOTIC_SPINDLE	NEDD9
HALLMARK_MITOTIC_SPINDLE	SMC1A
HALLMARK_MITOTIC_SPINDLE	ACTN4
HALLMARK_MITOTIC_SPINDLE	PKD2
HALLMARK_MITOTIC_SPINDLE	CLIP2
HALLMARK_MITOTIC_SPINDLE	CDC42
HALLMARK_MITOTIC_SPINDLE	NDC80
HALLMARK_MITOTIC_SPINDLE	TLK1
HALLMARK_MITOTIC_SPINDLE	TAOK2
HALLMARK_MITOTIC_SPINDLE	TBCD
HALLMARK_MITOTIC_SPINDLE	CAPZB
HALLMARK_MITOTIC_SPINDLE	DOCK2
HALLMARK_MITOTIC_SPINDLE	CTTN
HALLMARK_MITOTIC_SPINDLE	SMC4
HALLMARK_MITOTIC_SPINDLE	ARFGEF1
HALLMARK_MITOTIC_SPINDLE	TUBA4A
HALLMARK_MITOTIC_SPINDLE	LMNB1
HALLMARK_MITOTIC_SPINDLE	ABI1
HALLMARK_MITOTIC_SPINDLE	ROCK1
HALLMARK_MITOTIC_SPINDLE	CEP192
HALLMARK_MITOTIC_SPINDLE	BUB1
HALLMARK_MITOTIC_SPINDLE	GEMIN4
HALLMARK_MITOTIC_SPINDLE	PLEKHG2
HALLMARK_MITOTIC_SPINDLE	RICTOR
HALLMARK_MITOTIC_SPINDLE	BCL2L11
HALLMARK_MITOTIC_SPINDLE	DYNC1H1
HALLMARK_MITOTIC_SPINDLE	FSCN1
HALLMARK_MITOTIC_SPINDLE	ARHGEF7
HALLMARK_MITOTIC_SPINDLE	DYNLL2
HALLMARK_MITOTIC_SPINDLE	MYO1E
HALLMARK_MITOTIC_SPINDLE	BIN1
HALLMARK_MITOTIC_SPINDLE	NOTCH2
HALLMARK_MITOTIC_SPINDLE	RFC1
HALLMARK_MITOTIC_SPINDLE	PDLIM5
HALLMARK_MITOTIC_SPINDLE	RHOT2
HALLMARK_MITOTIC_SPINDLE	SORBS2
HALLMARK_MITOTIC_SPINDLE	CDC42EP1
HALLMARK_MITOTIC_SPINDLE	VCL
HALLMARK_MITOTIC_SPINDLE	CLIP1
HALLMARK_MITOTIC_SPINDLE	STK38L
HALLMARK_MITOTIC_SPINDLE	YWHAE
HALLMARK_MITOTIC_SPINDLE	RAPGEF5
HALLMARK_MITOTIC_SPINDLE	CEP72
HALLMARK_MITOTIC_SPINDLE	CSNK1D
HALLMARK_WNT_BETA_CATENIN_SIGNALING	MYC
HALLMARK_WNT_BETA_CATENIN_SIGNALING	CTNNB1
HALLMARK_WNT_BETA_CATENIN_SIGNALING	JAG2
HALLMARK_WNT_BETA_CATENIN_SIGNALING	NOTCH1
HALLMARK_WNT_BETA_CATENIN_SIGNALING	DLL1
HALLMARK_WNT_BETA_CATENIN_SIGNALING	AXIN2
HALLMARK_WNT_BETA_CATENIN_SIGNALING	PSEN2
HALLMARK_WNT_BETA_CATENIN_SIGNALING	FZD1
HALLMARK_WNT_BETA_CATENIN_SIGNALING	NOTCH4
HALLMARK_WNT_BETA_CATENIN_SIGNALING	LEF1
HALLMARK_WNT_BETA_CATENIN_SIGNALING	AXIN1
HALLMARK_WNT_BETA_CATENIN_SIGNALING	NKD1
HALLMARK_WNT_BETA_CATENIN_SIGNALING	WNT5B
HALLMARK_WNT_BETA_CATENIN_SIGNALING	CUL1
HALLMARK_WNT_BETA_CATENIN_SIGNALING	JAG1
HALLMARK_WNT_BETA_CATENIN_SIGNALING	MAML1
HALLMARK_WNT_BETA_CATENIN_SIGNALING	KAT2A
HALLMARK_WNT_BETA_CATENIN_SIGNALING	GNAI1
HALLMARK_WNT_BETA_CATENIN_SIGNALING	WNT6
HALLMARK_WNT_BETA_CATENIN_SIGNALING	PTCH1
HALLMARK_WNT_BETA_CATENIN_SIGNALING	NCOR2
HALLMARK_WNT_BETA_CATENIN_SIGNALING	DKK4
HALLMARK_WNT_BETA_CATENIN_SIGNALING	HDAC2
HALLMARK_WNT_BETA_CATENIN_SIGNALING	DKK1
HALLMARK_WNT_BETA_CATENIN_SIGNALING	TCF7
HALLMARK_WNT_BETA_CATENIN_SIGNALING	WNT1
HALLMARK_WNT_BETA_CATENIN_SIGNALING	NUMB
HALLMARK_WNT_BETA_CATENIN_SIGNALING	ADAM17
HALLMARK_WNT_BETA_CATENIN_SIGNALING	DVL2
HALLMARK_WNT_BETA_CATENIN_SIGNALING	PPARD
HALLMARK_WNT_BETA_CATENIN_SIGNALING	NCSTN
HALLMARK_WNT_BETA_CATENIN_SIGNALING	HDAC5
HALLMARK_WNT_BETA_CATENIN_SIGNALING	CCND2
HALLMARK_WNT_BETA_CATENIN_SIGNALING	FRAT1
HALLMARK_WNT_BETA_CATENIN_SIGNALING	CSNK1E
HALLMARK_WNT_BETA_CATENIN_SIGNALING	RBPJ
HALLMARK_WNT_BETA_CATENIN_SIGNALING	FZD8
HALLMARK_WNT_BETA_CATENIN_SIGNALING	TP53
HALLMARK_WNT_BETA_CATENIN_SIGNALING	SKP2
HALLMARK_WNT_BETA_CATENIN_SIGNALING	HEY2
HALLMARK_WNT_BETA_CATENIN_SIGNALING	HEY1
HALLMARK_WNT_BETA_CATENIN_SIGNALING	HDAC11
HALLMARK_TGF_BETA_SIGNALING	TGFBR1
HALLMARK_TGF_BETA_SIGNALING	SMAD7
HALLMARK_TGF_BETA_SIGNALING	TGFB1
HALLMARK_TGF_BETA_SIGNALING	SMURF2
HALLMARK_TGF_BETA_SIGNALING	SMURF1
HALLMARK_TGF_BETA_SIGNALING	BMPR2
HALLMARK_TGF_BETA_SIGNALING	SKIL
HALLMARK_TGF_BETA_SIGNALING	SKI
HALLMARK_TGF_BETA_SIGNALING	ACVR1
HALLMARK_TGF_BETA_SIGNALING	PMEPA1
HALLMARK_TGF_BETA_SIGNALING	NCOR2
HALLMARK_TGF_BETA_SIGNALING	SERPINE1
HALLMARK_TGF_BETA_SIGNALING	JUNB
HALLMARK_TGF_BETA_SIGNALING	SMAD1
HALLMARK_TGF_BETA_SIGNALING	SMAD6
HALLMARK_TGF_BETA_SIGNALING	PPP1R15A
HALLMARK_TGF_BETA_SIGNALING	TGIF1
HALLMARK_TGF_BETA_SIGNALING	FURIN
HALLMARK_TGF_BETA_SIGNALING	SMAD3
HALLMARK_TGF_BETA_SIGNALING	FKBP1A
HALLMARK_TGF_BETA_SIGNALING	MAP3K7
HALLMARK_TGF_BETA_SIGNALING	BMPR1A
HALLMARK_TGF_BETA_SIGNALING	CTNNB1
HALLMARK_TGF_BETA_SIGNALING	HIPK2
HALLMARK_TGF_BETA_SIGNALING	KLF10
HALLMARK_TGF_BETA_SIGNALING	BMP2
HALLMARK_TGF_BETA_SIGNALING	ENG
HALLMARK_TGF_BETA_SIGNALING	APC
HALLMARK_TGF_BETA_SIGNALING	PPM1A
HALLMARK_TGF_BETA_SIGNALING	XIAP
HALLMARK_TGF_BETA_SIGNALING	CDH1
HALLMARK_TGF_BETA_SIGNALING	ID1
HALLMARK_TGF_BETA_SIGNALING	LEFTY2
HALLMARK_TGF_BETA_SIGNALING	CDKN1C
HALLMARK_TGF_BETA_SIGNALING	TRIM33
HALLMARK_TGF_BETA_SIGNALING	RAB31
HALLMARK_TGF_BETA_SIGNALING	TJP1
HALLMARK_TGF_BETA_SIGNALING	SLC20A1
HALLMARK_TGF_BETA_SIGNALING	CDK9
HALLMARK_TGF_BETA_SIGNALING	ID3
HALLMARK_TGF_BETA_SIGNALING	NOG
HALLMARK_TGF_BETA_SIGNALING	ARID4B
HALLMARK_TGF_BETA_SIGNALING	IFNGR2
HALLMARK_TGF_BETA_SIGNALING	ID2
HALLMARK_TGF_BETA_SIGNALING	PPP1CA
HALLMARK_TGF_BETA_SIGNALING	SPTBN1
HALLMARK_TGF_BETA_SIGNALING	WWTR1
HALLMARK_TGF_BETA_SIGNALING	BCAR3
HALLMARK_TGF_BETA_SIGNALING	THBS1
HALLMARK_TGF_BETA_SIGNALING	FNTA
HALLMARK_TGF_BETA_SIGNALING	HDAC1
HALLMARK_TGF_BETA_SIGNALING	UBE2D3
HALLMARK_TGF_BETA_SIGNALING	LTBP2
HALLMARK_TGF_BETA_SIGNALING	RHOA
HALLMARK_IL6_JAK_STAT3_SIGNALING	IL4R
HALLMARK_IL6_JAK_STAT3_SIGNALING	IL6ST
HALLMARK_IL6_JAK_STAT3_SIGNALING	STAT1
HALLMARK_IL6_JAK_STAT3_SIGNALING	IL1R1
HALLMARK_IL6_JAK_STAT3_SIGNALING	CSF2RB
HALLMARK_IL6_JAK_STAT3_SIGNALING	SOCS3
HALLMARK_IL6_JAK_STAT3_SIGNALING	STAT3
HALLMARK_IL6_JAK_STAT3_SIGNALING	OSMR
HALLMARK_IL6_JAK_STAT3_SIGNALING	IL2RG
HALLMARK_IL6_JAK_STAT3_SIGNALING	IFNGR1
HALLMARK_IL6_JAK_STAT3_SIGNALING	TYK2
HALLMARK_IL6_JAK_STAT3_SIGNALING	IL13RA1
HALLMARK_IL6_JAK_STAT3_SIGNALING	TLR2
HALLMARK_IL6_JAK_STAT3_SIGNALING	IFNGR2
HALLMARK_IL6_JAK_STAT3_SIGNALING	IL10RB
HALLMARK_IL6_JAK_STAT3_SIGNALING	IL6
HALLMARK_IL6_JAK_STAT3_SIGNALING	IL1R2
HALLMARK_IL6_JAK_STAT3_SIGNALING	IL3RA
HALLMARK_IL6_JAK_STAT3_SIGNALING	IFNAR1
HALLMARK_IL6_JAK_STAT3_SIGNALING	TNFRSF1A
HALLMARK_IL6_JAK_STAT3_SIGNALING	MYD88
HALLMARK_IL6_JAK_STAT3_SIGNALING	ACVR1B
HALLMARK_IL6_JAK_STAT3_SIGNALING	CSF3R
HALLMARK_IL6_JAK_STAT3_SIGNALING	ITGB3
HALLMARK_IL6_JAK_STAT3_SIGNALING	REG1A
HALLMARK_IL6_JAK_STAT3_SIGNALING	CXCL1
HALLMARK_IL6_JAK_STAT3_SIGNALING	A2M
HALLMARK_IL6_JAK_STAT3_SIGNALING	CSF2RA
HALLMARK_IL6_JAK_STAT3_SIGNALING	IL15RA
HALLMARK_IL6_JAK_STAT3_SIGNALING	IRF9
HALLMARK_IL6_JAK_STAT3_SIGNALING	PDGFC
HALLMARK_IL6_JAK_STAT3_SIGNALING	HAX1
HALLMARK_IL6_JAK_STAT3_SIGNALING	BAK1
HALLMARK_IL6_JAK_STAT3_SIGNALING	EBI3
HALLMARK_IL6_JAK_STAT3_SIGNALING	INHBE
HALLMARK_IL6_JAK_STAT3_SIGNALING	CRLF2
HALLMARK_IL6_JAK_STAT3_SIGNALING	TNFRSF1B
HALLMARK_IL6_JAK_STAT3_SIGNALING	CD14
HALLMARK_IL6_JAK_STAT3_SIGNALING	PTPN1
HALLMARK_IL6_JAK_STAT3_SIGNALING	PTPN2
HALLMARK_IL6_JAK_STAT3_SIGNALING	IL1B
HALLMARK_IL6_JAK_STAT3_SIGNALING	CSF1
HALLMARK_IL6_JAK_STAT3_SIGNALING	IL18R1
HALLMARK_IL6_JAK_STAT3_SIGNALING	TNF
HALLMARK_IL6_JAK_STAT3_SIGNALING	PF4
HALLMARK_IL6_JAK_STAT3_SIGNALING	CXCL13
HALLMARK_IL6_JAK_STAT3_SIGNALING	LTBR
HALLMARK_IL6_JAK_STAT3_SIGNALING	FAS
HALLMARK_IL6_JAK_STAT3_SIGNALING	IL17RA
HALLMARK_IL6_JAK_STAT3_SIGNALING	CXCL10
HALLMARK_IL6_JAK_STAT3_SIGNALING	IL9R
HALLMARK_IL6_JAK_STAT3_SIGNALING	STAM2
HALLMARK_IL6_JAK_STAT3_SIGNALING	TNFRSF12A
HALLMARK_IL6_JAK_STAT3_SIGNALING	STAT2
HALLMARK_IL6_JAK_STAT3_SIGNALING	HMOX1
HALLMARK_IL6_JAK_STAT3_SIGNALING	LEPR
HALLMARK_IL6_JAK_STAT3_SIGNALING	CBL
HALLMARK_IL6_JAK_STAT3_SIGNALING	CD9
HALLMARK_IL6_JAK_STAT3_SIGNALING	CXCL3
HALLMARK_IL6_JAK_STAT3_SIGNALING	TGFB1
HALLMARK_IL6_JAK_STAT3_SIGNALING	MAP3K8
HALLMARK_IL6_JAK_STAT3_SIGNALING	ITGA4
HALLMARK_IL6_JAK_STAT3_SIGNALING	CD38
HALLMARK_IL6_JAK_STAT3_SIGNALING	JUN
HALLMARK_IL6_JAK_STAT3_SIGNALING	SOCS1
HALLMARK_IL6_JAK_STAT3_SIGNALING	ACVRL1
HALLMARK_IL6_JAK_STAT3_SIGNALING	PIM1
HALLMARK_IL6_JAK_STAT3_SIGNALING	TNFRSF21
HALLMARK_IL6_JAK_STAT3_SIGNALING	PIK3R5
HALLMARK_IL6_JAK_STAT3_SIGNALING	GRB2
HALLMARK_IL6_JAK_STAT3_SIGNALING	IRF1
HALLMARK_IL6_JAK_STAT3_SIGNALING	DNTT
HALLMARK_IL6_JAK_STAT3_SIGNALING	CSF2
HALLMARK_IL6_JAK_STAT3_SIGNALING	IL2RA
HALLMARK_IL6_JAK_STAT3_SIGNALING	PTPN11
HALLMARK_IL6_JAK_STAT3_SIGNALING	IL12RB1
HALLMARK_IL6_JAK_STAT3_SIGNALING	CCR1
HALLMARK_IL6_JAK_STAT3_SIGNALING	CNTFR
HALLMARK_IL6_JAK_STAT3_SIGNALING	PLA2G2A
HALLMARK_IL6_JAK_STAT3_SIGNALING	CXCL9
HALLMARK_IL6_JAK_STAT3_SIGNALING	CD44
HALLMARK_IL6_JAK_STAT3_SIGNALING	IL7
HALLMARK_IL6_JAK_STAT3_SIGNALING	CXCL11
HALLMARK_IL6_JAK_STAT3_SIGNALING	CCL7
HALLMARK_IL6_JAK_STAT3_SIGNALING	LTB
HALLMARK_IL6_JAK_STAT3_SIGNALING	IL17RB
HALLMARK_IL6_JAK_STAT3_SIGNALING	CD36
HALLMARK_DNA_REPAIR	POLR2H
HALLMARK_DNA_REPAIR	POLR2A
HALLMARK_DNA_REPAIR	POLR2G
HALLMARK_DNA_REPAIR	POLR2E
HALLMARK_DNA_REPAIR	POLR2J
HALLMARK_DNA_REPAIR	POLR2F
HALLMARK_DNA_REPAIR	POLR2C
HALLMARK_DNA_REPAIR	POLR2K
HALLMARK_DNA_REPAIR	GTF2H3
HALLMARK_DNA_REPAIR	POLR2D
HALLMARK_DNA_REPAIR	ERCC3
HALLMARK_DNA_REPAIR	DDB2
HALLMARK_DNA_REPAIR	POLR1C
HALLMARK_DNA_REPAIR	XPC
HALLMARK_DNA_REPAIR	PCNA
HALLMARK_DNA_REPAIR	POLR2I
HALLMARK_DNA_REPAIR	SUPT4H1
HALLMARK_DNA_REPAIR	POLD3
HALLMARK_DNA_REPAIR	POLR3GL
HALLMARK_DNA_REPAIR	POLR3C
HALLMARK_DNA_REPAIR	GTF2B
HALLMARK_DNA_REPAIR	POLR1D
HALLMARK_DNA_REPAIR	NCBP2
HALLMARK_DNA_REPAIR	NELFE
HALLMARK_DNA_REPAIR	GTF2F1
HALLMARK_DNA_REPAIR	ERCC5
HALLMARK_DNA_REPAIR	LIG1
HALLMARK_DNA_REPAIR	ERCC1
HALLMARK_DNA_REPAIR	ERCC4
HALLMARK_DNA_REPAIR	POLD4
HALLMARK_DNA_REPAIR	NELFB
HALLMARK_DNA_REPAIR	RFC2
HALLMARK_DNA_REPAIR	ELL
HALLMARK_DNA_REPAIR	TAF10
HALLMARK_DNA_REPAIR	RRM2B
HALLMARK_DNA_REPAIR	SUPT5H
HALLMARK_DNA_REPAIR	RPA3
HALLMARK_DNA_REPAIR	SNAPC5
HALLMARK_DNA_REPAIR	SSRP1
HALLMARK_DNA_REPAIR	RFC3
HALLMARK_DNA_REPAIR	RPA2
HALLMARK_DNA_REPAIR	ELOA
HALLMARK_DNA_REPAIR	TAF12
HALLMARK_DNA_REPAIR	NELFCD
HALLMARK_DNA_REPAIR	TAF13
HALLMARK_DNA_REPAIR	TAF6
HALLMARK_DNA_REPAIR	TAF9
HALLMARK_DNA_REPAIR	GTF2A2
HALLMARK_DNA_REPAIR	VPS37D
HALLMARK_DNA_REPAIR	NME1
HALLMARK_DNA_REPAIR	RNMT
HALLMARK_DNA_REPAIR	ERCC2
HALLMARK_DNA_REPAIR	POLE4
HALLMARK_DNA_REPAIR	VPS37B
HALLMARK_DNA_REPAIR	NT5C3A
HALLMARK_DNA_REPAIR	SNAPC4
HALLMARK_DNA_REPAIR	AAAS
HALLMARK_DNA_REPAIR	POLR1H
HALLMARK_DNA_REPAIR	RFC4
HALLMARK_DNA_REPAIR	ITPA
HALLMARK_DNA_REPAIR	POM121
HALLMARK_DNA_REPAIR	BRF2
HALLMARK_DNA_REPAIR	RFC5
HALLMARK_DNA_REPAIR	SAC3D1
HALLMARK_DNA_REPAIR	CLP1
HALLMARK_DNA_REPAIR	NME4
HALLMARK_DNA_REPAIR	PRIM1
HALLMARK_DNA_REPAIR	VPS28
HALLMARK_DNA_REPAIR	TSG101
HALLMARK_DNA_REPAIR	USP11
HALLMARK_DNA_REPAIR	TAF1C
HALLMARK_DNA_REPAIR	TARBP2
HALLMARK_DNA_REPAIR	POLH
HALLMARK_DNA_REPAIR	CETN2
HALLMARK_DNA_REPAIR	POLD1
HALLMARK_DNA_REPAIR	CANT1
HALLMARK_DNA_REPAIR	PDE4B
HALLMARK_DNA_REPAIR	DGCR8
HALLMARK_DNA_REPAIR	RAD51
HALLMARK_DNA_REPAIR	SURF1
HALLMARK_DNA_REPAIR	PNP
HALLMARK_DNA_REPAIR	ADA
HALLMARK_DNA_REPAIR	NME3
HALLMARK_DNA_REPAIR	GTF3C5
HALLMARK_DNA_REPAIR	NT5C
HALLMARK_DNA_REPAIR	AK1
HALLMARK_DNA_REPAIR	GTF2H1
HALLMARK_DNA_REPAIR	HCLS1
HALLMARK_DNA_REPAIR	APRT
HALLMARK_DNA_REPAIR	ERCC8
HALLMARK_DNA_REPAIR	IMPDH2
HALLMARK_DNA_REPAIR	POLB
HALLMARK_DNA_REPAIR	SDCBP
HALLMARK_DNA_REPAIR	SF3A3
HALLMARK_DNA_REPAIR	DAD1
HALLMARK_DNA_REPAIR	UPF3B
HALLMARK_DNA_REPAIR	GUK1
HALLMARK_DNA_REPAIR	TP53
HALLMARK_DNA_REPAIR	ADRM1
HALLMARK_DNA_REPAIR	SEC61A1
HALLMARK_DNA_REPAIR	POLA2
HALLMARK_DNA_REPAIR	FEN1
HALLMARK_DNA_REPAIR	ZNF707
HALLMARK_DNA_REPAIR	NUDT9
HALLMARK_DNA_REPAIR	PDE6G
HALLMARK_DNA_REPAIR	TYMS
HALLMARK_DNA_REPAIR	BCAP31
HALLMARK_DNA_REPAIR	DDB1
HALLMARK_DNA_REPAIR	NFX1
HALLMARK_DNA_REPAIR	RAD52
HALLMARK_DNA_REPAIR	ADCY6
HALLMARK_DNA_REPAIR	ARL6IP1
HALLMARK_DNA_REPAIR	DGUOK
HALLMARK_DNA_REPAIR	POLL
HALLMARK_DNA_REPAIR	SMAD5
HALLMARK_DNA_REPAIR	MPG
HALLMARK_DNA_REPAIR	DUT
HALLMARK_DNA_REPAIR	POLA1
HALLMARK_DNA_REPAIR	AGO4
HALLMARK_DNA_REPAIR	RALA
HALLMARK_DNA_REPAIR	ZWINT
HALLMARK_DNA_REPAIR	BCAM
HALLMARK_DNA_REPAIR	TK2
HALLMARK_DNA_REPAIR	CSTF3
HALLMARK_DNA_REPAIR	GTF2H5
HALLMARK_DNA_REPAIR	HPRT1
HALLMARK_DNA_REPAIR	BOLA2
HALLMARK_DNA_REPAIR	GPX4
HALLMARK_DNA_REPAIR	MPC2
HALLMARK_DNA_REPAIR	CDA
HALLMARK_DNA_REPAIR	ALYREF
HALLMARK_DNA_REPAIR	MRPL40
HALLMARK_DNA_REPAIR	NPR2
HALLMARK_DNA_REPAIR	REV3L
HALLMARK_DNA_REPAIR	EDF1
HALLMARK_DNA_REPAIR	GSDME
HALLMARK_DNA_REPAIR	TMED2
HALLMARK_DNA_REPAIR	STX3
HALLMARK_DNA_REPAIR	RAE1
HALLMARK_DNA_REPAIR	UMPS
HALLMARK_DNA_REPAIR	EIF1B
HALLMARK_DNA_REPAIR	AK3
HALLMARK_DNA_REPAIR	NUDT21
HALLMARK_DNA_REPAIR	RBX1
HALLMARK_DNA_REPAIR	SRSF6
HALLMARK_DNA_REPAIR	GMPR2
HALLMARK_DNA_REPAIR	DCTN4
HALLMARK_DNA_REPAIR	COX17
HALLMARK_DNA_REPAIR	CMPK2
HALLMARK_DNA_REPAIR	CCNO
HALLMARK_G2M_CHECKPOINT	AURKA
HALLMARK_G2M_CHECKPOINT	CCNA2
HALLMARK_G2M_CHECKPOINT	TOP2A
HALLMARK_G2M_CHECKPOINT	CCNB2
HALLMARK_G2M_CHECKPOINT	CENPA
HALLMARK_G2M_CHECKPOINT	BIRC5
HALLMARK_G2M_CHECKPOINT	CDC20
HALLMARK_G2M_CHECKPOINT	PLK1
HALLMARK_G2M_CHECKPOINT	TTK
HALLMARK_G2M_CHECKPOINT	PRC1
HALLMARK_G2M_CHECKPOINT	NDC80
HALLMARK_G2M_CHECKPOINT	KIF11
HALLMARK_G2M_CHECKPOINT	NUSAP1
HALLMARK_G2M_CHECKPOINT	CKS2
HALLMARK_G2M_CHECKPOINT	KIF2C
HALLMARK_G2M_CHECKPOINT	MKI67
HALLMARK_G2M_CHECKPOINT	AURKB
HALLMARK_G2M_CHECKPOINT	TPX2
HALLMARK_G2M_CHECKPOINT	SMC4
HALLMARK_G2M_CHECKPOINT	BUB1
HALLMARK_G2M_CHECKPOINT	CENPF
HALLMARK_G2M_CHECKPOINT	RACGAP1
HALLMARK_G2M_CHECKPOINT	CENPE
HALLMARK_G2M_CHECKPOINT	KIF23
HALLMARK_G2M_CHECKPOINT	UBE2C
HALLMARK_G2M_CHECKPOINT	MCM6
HALLMARK_G2M_CHECKPOINT	MCM3
HALLMARK_G2M_CHECKPOINT	PTTG1
HALLMARK_G2M_CHECKPOINT	CDK1
HALLMARK_G2M_CHECKPOINT	KIF4A
HALLMARK_G2M_CHECKPOINT	ESPL1
HALLMARK_G2M_CHECKPOINT	MAD2L1
HALLMARK_G2M_CHECKPOINT	NEK2
HALLMARK_G2M_CHECKPOINT	KIF22
HALLMARK_G2M_CHECKPOINT	HMMR
HALLMARK_G2M_CHECKPOINT	KPNA2
HALLMARK_G2M_CHECKPOINT	CDKN3
HALLMARK_G2M_CHECKPOINT	CDC25A
HALLMARK_G2M_CHECKPOINT	H2AX
HALLMARK_G2M_CHECKPOINT	CDC25B
HALLMARK_G2M_CHECKPOINT	PLK4
HALLMARK_G2M_CHECKPOINT	CDC6
HALLMARK_G2M_CHECKPOINT	CCNF
HALLMARK_G2M_CHECKPOINT	MCM5
HALLMARK_G2M_CHECKPOINT	LMNB1
HALLMARK_G2M_CHECKPOINT	E2F3
HALLMARK_G2M_CHECKPOINT	KIF15
HALLMARK_G2M_CHECKPOINT	CHEK1
HALLMARK_G2M_CHECKPOINT	UBE2S
HALLMARK_G2M_CHECKPOINT	NSD2
HALLMARK_G2M_CHECKPOINT	HMGB3
HALLMARK_G2M_CHECKPOINT	DBF4
HALLMARK_G2M_CHECKPOINT	TACC3
HALLMARK_G2M_CHECKPOINT	MCM2
HALLMARK_G2M_CHECKPOINT	CDKN2C
HALLMARK_G2M_CHECKPOINT	CDKN1B
HALLMARK_G2M_CHECKPOINT	FANCC
HALLMARK_G2M_CHECKPOINT	NASP
HALLMARK_G2M_CHECKPOINT	STAG1
HALLMARK_G2M_CHECKPOINT	GINS2
HALLMARK_G2M_CHECKPOINT	FBXO5
HALLMARK_G2M_CHECKPOINT	POLQ
HALLMARK_G2M_CHECKPOINT	EZH2
HALLMARK_G2M_CHECKPOINT	RAD21
HALLMARK_G2M_CHECKPOINT	STMN1
HALLMARK_G2M_CHECKPOINT	SUV39H1
HALLMARK_G2M_CHECKPOINT	PRIM2
HALLMARK_G2M_CHECKPOINT	E2F1
HALLMARK_G2M_CHECKPOINT	CHAF1A
HALLMARK_G2M_CHECKPOINT	NOLC1
HALLMARK_G2M_CHECKPOINT	GSPT1
HALLMARK_G2M_CHECKPOINT	BUB3
HALLMARK_G2M_CHECKPOINT	SMC1A
HALLMARK_G2M_CHECKPOINT	ILF3
HALLMARK_G2M_CHECKPOINT	CDC7
HALLMARK_G2M_CHECKPOINT	INCENP
HALLMARK_G2M_CHECKPOINT	CKS1B
HALLMARK_G2M_CHECKPOINT	EXO1
HALLMARK_G2M_CHECKPOINT	H2AZ1
HALLMARK_G2M_CHECKPOINT	TFDP1
HALLMARK_G2M_CHECKPOINT	CCND1
HALLMARK_G2M_CHECKPOINT	KPNB1
HALLMARK_G2M_CHECKPOINT	JPT1
HALLMARK_G2M_CHECKPOINT	LBR
HALLMARK_G2M_CHECKPOINT	HUS1
HALLMARK_G2M_CHECKPOINT	KIF20B
HALLMARK_G2M_CHECKPOINT	TOP1
HALLMARK_G2M_CHECKPOINT	PDS5B
HALLMARK_G2M_CHECKPOINT	SRSF1
HALLMARK_G2M_CHECKPOINT	STIL
HALLMARK_G2M_CHECKPOINT	ABL1
HALLMARK_G2M_CHECKPOINT	DTYMK
HALLMARK_G2M_CHECKPOINT	CDC27
HALLMARK_G2M_CHECKPOINT	BARD1
HALLMARK_G2M_CHECKPOINT	ATF5
HALLMARK_G2M_CHECKPOINT	CDC45
HALLMARK_G2M_CHECKPOINT	ODC1
HALLMARK_G2M_CHECKPOINT	XPO1
HALLMARK_G2M_CHECKPOINT	SFPQ
HALLMARK_G2M_CHECKPOINT	TMPO
HALLMARK_G2M_CHECKPOINT	PML
HALLMARK_G2M_CHECKPOINT	BRCA2
HALLMARK_G2M_CHECKPOINT	CTCF
HALLMARK_G2M_CHECKPOINT	KNL1
HALLMARK_G2M_CHECKPOINT	KMT5A
HALLMARK_G2M_CHECKPOINT	SLC38A1
HALLMARK_G2M_CHECKPOINT	TRA2B
HALLMARK_G2M_CHECKPOINT	MYBL2
HALLMARK_G2M_CHECKPOINT	TROAP
HALLMARK_G2M_CHECKPOINT	TENT4A
HALLMARK_G2M_CHECKPOINT	CUL3
HALLMARK_G2M_CHECKPOINT	MAPK14
HALLMARK_G2M_CHECKPOINT	H2BC12
HALLMARK_G2M_CHECKPOINT	MYC
HALLMARK_G2M_CHECKPOINT	AMD1
HALLMARK_G2M_CHECKPOINT	CBX1
HALLMARK_G2M_CHECKPOINT	CHMP1A
HALLMARK_G2M_CHECKPOINT	DKC1
HALLMARK_G2M_CHECKPOINT	YTHDC1
HALLMARK_G2M_CHECKPOINT	CCNT1
HALLMARK_G2M_CHECKPOINT	TGFB1
HALLMARK_G2M_CHECKPOINT	ATRX
HALLMARK_G2M_CHECKPOINT	LIG3
HALLMARK_G2M_CHECKPOINT	NUP50
HALLMARK_G2M_CHECKPOINT	SLC7A5
HALLMARK_G2M_CHECKPOINT	RBL1
HALLMARK_G2M_CHECKPOINT	NUMA1
HALLMARK_G2M_CHECKPOINT	RAD54L
HALLMARK_G2M_CHECKPOINT	EFNA5
HALLMARK_G2M_CHECKPOINT	PRPF4B
HALLMARK_G2M_CHECKPOINT	UCK2
HALLMARK_G2M_CHECKPOINT	ARID4A
HALLMARK_G2M_CHECKPOINT	CUL1
HALLMARK_G2M_CHECKPOINT	UPF1
HALLMARK_G2M_CHECKPOINT	DR1
HALLMARK_G2M_CHECKPOINT	MNAT1
HALLMARK_G2M_CHECKPOINT	SMC2
HALLMARK_G2M_CHECKPOINT	RBM14
HALLMARK_G2M_CHECKPOINT	RPA2
HALLMARK_G2M_CHECKPOINT	SQLE
HALLMARK_G2M_CHECKPOINT	ORC6
HALLMARK_G2M_CHECKPOINT	CDK4
HALLMARK_G2M_CHECKPOINT	POLE
HALLMARK_G2M_CHECKPOINT	RASAL2
HALLMARK_G2M_CHECKPOINT	HOXC10
HALLMARK_G2M_CHECKPOINT	RPS6KA5
HALLMARK_G2M_CHECKPOINT	CUL4A
HALLMARK_G2M_CHECKPOINT	SLC7A1
HALLMARK_G2M_CHECKPOINT	FOXN3
HALLMARK_G2M_CHECKPOINT	HMGA1
HALLMARK_G2M_CHECKPOINT	SS18
HALLMARK_G2M_CHECKPOINT	TRAIP
HALLMARK_G2M_CHECKPOINT	PRMT5
HALLMARK_G2M_CHECKPOINT	CUL5
HALLMARK_G2M_CHECKPOINT	DDX39A
HALLMARK_G2M_CHECKPOINT	MARCKS
HALLMARK_G2M_CHECKPOINT	PBK
HALLMARK_G2M_CHECKPOINT	ORC5
HALLMARK_G2M_CHECKPOINT	SAP30
HALLMARK_G2M_CHECKPOINT	KATNA1
HALLMARK_G2M_CHECKPOINT	HNRNPD
HALLMARK_G2M_CHECKPOINT	POLA2
HALLMARK_G2M_CHECKPOINT	HIRA
HALLMARK_G2M_CHECKPOINT	HIF1A
HALLMARK_G2M_CHECKPOINT	SYNCRIP
HALLMARK_G2M_CHECKPOINT	TLE3
HALLMARK_G2M_CHECKPOINT	NCL
HALLMARK_G2M_CHECKPOINT	RAD23B
HALLMARK_G2M_CHECKPOINT	E2F2
HALLMARK_G2M_CHECKPOINT	EGF
HALLMARK_G2M_CHECKPOINT	HMGN2
HALLMARK_G2M_CHECKPOINT	SRSF10
HALLMARK_G2M_CHECKPOINT	SNRPD1
HALLMARK_G2M_CHECKPOINT	CASP8AP2
HALLMARK_G2M_CHECKPOINT	SMARCC1
HALLMARK_G2M_CHECKPOINT	SLC12A2
HALLMARK_G2M_CHECKPOINT	NOTCH2
HALLMARK_G2M_CHECKPOINT	TNPO2
HALLMARK_G2M_CHECKPOINT	SMAD3
HALLMARK_G2M_CHECKPOINT	MAP3K20
HALLMARK_G2M_CHECKPOINT	HSPA8
HALLMARK_G2M_CHECKPOINT	G3BP1
HALLMARK_G2M_CHECKPOINT	PTTG3P
HALLMARK_G2M_CHECKPOINT	DMD
HALLMARK_G2M_CHECKPOINT	MEIS1
HALLMARK_G2M_CHECKPOINT	HNRNPU
HALLMARK_G2M_CHECKPOINT	SRSF2
HALLMARK_G2M_CHECKPOINT	MT2A
HALLMARK_G2M_CHECKPOINT	NUP98
HALLMARK_G2M_CHECKPOINT	EWSR1
HALLMARK_G2M_CHECKPOINT	KIF5B
HALLMARK_G2M_CHECKPOINT	MTF2
HALLMARK_G2M_CHECKPOINT	E2F4
HALLMARK_G2M_CHECKPOINT	BCL3
HALLMARK_G2M_CHECKPOINT	PURA
HALLMARK_G2M_CHECKPOINT	MEIS2
HALLMARK_G2M_CHECKPOINT	PAFAH1B1
HALLMARK_G2M_CHECKPOINT	WRN
HALLMARK_G2M_CHECKPOINT	H2AZ2
HALLMARK_G2M_CHECKPOINT	ODF2
HALLMARK_NOTCH_SIGNALING	JAG1
HALLMARK_NOTCH_SIGNALING	NOTCH3
HALLMARK_NOTCH_SIGNALING	NOTCH2
HALLMARK_NOTCH_SIGNALING	APH1A
HALLMARK_NOTCH_SIGNALING	HES1
HALLMARK_NOTCH_SIGNALING	CCND1
HALLMARK_NOTCH_SIGNALING	FZD1
HALLMARK_NOTCH_SIGNALING	PSEN2
HALLMARK_NOTCH_SIGNALING	FZD7
HALLMARK_NOTCH_SIGNALING	DTX1
HALLMARK_NOTCH_SIGNALING	DLL1
HALLMARK_NOTCH_SIGNALING	FZD5
HALLMARK_NOTCH_SIGNALING	MAML2
HALLMARK_NOTCH_SIGNALING	NOTCH1
HALLMARK_NOTCH_SIGNALING	PSENEN
HALLMARK_NOTCH_SIGNALING	WNT5A
HALLMARK_NOTCH_SIGNALING	CUL1
HALLMARK_NOTCH_SIGNALING	WNT2
HALLMARK_NOTCH_SIGNALING	DTX4
HALLMARK_NOTCH_SIGNALING	SAP30
HALLMARK_NOTCH_SIGNALING	PPARD
HALLMARK_NOTCH_SIGNALING	KAT2A
HALLMARK_NOTCH_SIGNALING	HEYL
HALLMARK_NOTCH_SIGNALING	SKP1
HALLMARK_NOTCH_SIGNALING	RBX1
HALLMARK_NOTCH_SIGNALING	TCF7L2
HALLMARK_NOTCH_SIGNALING	ARRB1
HALLMARK_NOTCH_SIGNALING	LFNG
HALLMARK_NOTCH_SIGNALING	PRKCA
HALLMARK_NOTCH_SIGNALING	DTX2
HALLMARK_NOTCH_SIGNALING	ST3GAL6
HALLMARK_NOTCH_SIGNALING	FBXW11
HALLMARK_ADIPOGENESIS	FABP4
HALLMARK_ADIPOGENESIS	ADIPOQ
HALLMARK_ADIPOGENESIS	PPARG
HALLMARK_ADIPOGENESIS	LIPE
HALLMARK_ADIPOGENESIS	DGAT1
HALLMARK_ADIPOGENESIS	LPL
HALLMARK_ADIPOGENESIS	CPT2
HALLMARK_ADIPOGENESIS	CD36
HALLMARK_ADIPOGENESIS	GPAM
HALLMARK_ADIPOGENESIS	ADIPOR2
HALLMARK_ADIPOGENESIS	ACAA2
HALLMARK_ADIPOGENESIS	ETFB
HALLMARK_ADIPOGENESIS	ACOX1
HALLMARK_ADIPOGENESIS	ACADM
HALLMARK_ADIPOGENESIS	HADH
HALLMARK_ADIPOGENESIS	IDH1
HALLMARK_ADIPOGENESIS	SORBS1
HALLMARK_ADIPOGENESIS	ACADS
HALLMARK_ADIPOGENESIS	UCK1
HALLMARK_ADIPOGENESIS	SCP2
HALLMARK_ADIPOGENESIS	DECR1
HALLMARK_ADIPOGENESIS	CDKN2C
HALLMARK_ADIPOGENESIS	TALDO1
HALLMARK_ADIPOGENESIS	TST
HALLMARK_ADIPOGENESIS	MCCC1
HALLMARK_ADIPOGENESIS	PGM1
HALLMARK_ADIPOGENESIS	REEP5
HALLMARK_ADIPOGENESIS	BCL2L13
HALLMARK_ADIPOGENESIS	SLC25A10
HALLMARK_ADIPOGENESIS	ME1
HALLMARK_ADIPOGENESIS	PHYH
HALLMARK_ADIPOGENESIS	PIM3
HALLMARK_ADIPOGENESIS	YWHAG
HALLMARK_ADIPOGENESIS	NDUFAB1
HALLMARK_ADIPOGENESIS	GPD2
HALLMARK_ADIPOGENESIS	ADIG
HALLMARK_ADIPOGENESIS	ECHS1
HALLMARK_ADIPOGENESIS	QDPR
HALLMARK_ADIPOGENESIS	CS
HALLMARK_ADIPOGENESIS	ECH1
HALLMARK_ADIPOGENESIS	SLC25A1
HALLMARK_ADIPOGENESIS	ACADL
HALLMARK_ADIPOGENESIS	TOB1
HALLMARK_ADIPOGENESIS	GRPEL1
HALLMARK_ADIPOGENESIS	CRAT
HALLMARK_ADIPOGENESIS	GBE1
HALLMARK_ADIPOGENESIS	CAVIN2
HALLMARK_ADIPOGENESIS	SCARB1
HALLMARK_ADIPOGENESIS	PEMT
HALLMARK_ADIPOGENESIS	CHCHD10
HALLMARK_ADIPOGENESIS	AK2
HALLMARK_ADIPOGENESIS	APOE
HALLMARK_ADIPOGENESIS	UQCR10
HALLMARK_ADIPOGENESIS	TANK
HALLMARK_ADIPOGENESIS	ANGPTL4
HALLMARK_ADIPOGENESIS	ACO2
HALLMARK_ADIPOGENESIS	FAH
HALLMARK_ADIPOGENESIS	ACLY
HALLMARK_ADIPOGENESIS	IFNGR1
HALLMARK_ADIPOGENESIS	SLC5A6
HALLMARK_ADIPOGENESIS	JAGN1
HALLMARK_ADIPOGENESIS	EPHX2
HALLMARK_ADIPOGENESIS	IDH3G
HALLMARK_ADIPOGENESIS	GPX3
HALLMARK_ADIPOGENESIS	ELMOD3
HALLMARK_ADIPOGENESIS	ORM1
HALLMARK_ADIPOGENESIS	RETSAT
HALLMARK_ADIPOGENESIS	ESRRA
HALLMARK_ADIPOGENESIS	HIBCH
HALLMARK_ADIPOGENESIS	SUCLG1
HALLMARK_ADIPOGENESIS	STAT5A
HALLMARK_ADIPOGENESIS	ITGA7
HALLMARK_ADIPOGENESIS	MRAP
HALLMARK_ADIPOGENESIS	PLIN2
HALLMARK_ADIPOGENESIS	CYC1
HALLMARK_ADIPOGENESIS	ALDH2
HALLMARK_ADIPOGENESIS	RNF11
HALLMARK_ADIPOGENESIS	ALDOA
HALLMARK_ADIPOGENESIS	SULT1A1
HALLMARK_ADIPOGENESIS	DDT
HALLMARK_ADIPOGENESIS	SDHB
HALLMARK_ADIPOGENESIS	CD151
HALLMARK_ADIPOGENESIS	SLC27A1
HALLMARK_ADIPOGENESIS	BCKDHA
HALLMARK_ADIPOGENESIS	C3
HALLMARK_ADIPOGENESIS	LEP
HALLMARK_ADIPOGENESIS	ADCY6
HALLMARK_ADIPOGENESIS	ELOVL6
HALLMARK_ADIPOGENESIS	LTC4S
HALLMARK_ADIPOGENESIS	SPARCL1
HALLMARK_ADIPOGENESIS	RMDN3
HALLMARK_ADIPOGENESIS	MTCH2
HALLMARK_ADIPOGENESIS	SOWAHC
HALLMARK_ADIPOGENESIS	SLC1A5
HALLMARK_ADIPOGENESIS	CMPK1
HALLMARK_ADIPOGENESIS	REEP6
HALLMARK_ADIPOGENESIS	NDUFA5
HALLMARK_ADIPOGENESIS	FZD4
HALLMARK_ADIPOGENESIS	DRAM2
HALLMARK_ADIPOGENESIS	MGST3
HALLMARK_ADIPOGENESIS	ATP1B3
HALLMARK_ADIPOGENESIS	RETN
HALLMARK_ADIPOGENESIS	STOM
HALLMARK_ADIPOGENESIS	ESYT1
HALLMARK_ADIPOGENESIS	GHITM
HALLMARK_ADIPOGENESIS	DNAJC15
HALLMARK_ADIPOGENESIS	GADD45A
HALLMARK_ADIPOGENESIS	VEGFB
HALLMARK_ADIPOGENESIS	PFKL
HALLMARK_ADIPOGENESIS	COQ3
HALLMARK_ADIPOGENESIS	NABP1
HALLMARK_ADIPOGENESIS	CYP4B1
HALLMARK_ADIPOGENESIS	PPM1B
HALLMARK_ADIPOGENESIS	ARAF
HALLMARK_ADIPOGENESIS	CAVIN1
HALLMARK_ADIPOGENESIS	COL4A1
HALLMARK_ADIPOGENESIS	IMMT
HALLMARK_ADIPOGENESIS	DHRS7
HALLMARK_ADIPOGENESIS	COL15A1
HALLMARK_ADIPOGENESIS	NMT1
HALLMARK_ADIPOGENESIS	COQ5
HALLMARK_ADIPOGENESIS	LAMA4
HALLMARK_ADIPOGENESIS	AGPAT3
HALLMARK_ADIPOGENESIS	BAZ2A
HALLMARK_ADIPOGENESIS	IDH3A
HALLMARK_ADIPOGENESIS	LIFR
HALLMARK_ADIPOGENESIS	PREB
HALLMARK_ADIPOGENESIS	PTGER3
HALLMARK_ADIPOGENESIS	GPHN
HALLMARK_ADIPOGENESIS	PFKFB3
HALLMARK_ADIPOGENESIS	GPX4
HALLMARK_ADIPOGENESIS	SSPN
HALLMARK_ADIPOGENESIS	SQOR
HALLMARK_ADIPOGENESIS	MTARC2
HALLMARK_ADIPOGENESIS	DLD
HALLMARK_ADIPOGENESIS	ITIH5
HALLMARK_ADIPOGENESIS	CD302
HALLMARK_ADIPOGENESIS	ATL2
HALLMARK_ADIPOGENESIS	GPAT4
HALLMARK_ADIPOGENESIS	LPCAT3
HALLMARK_ADIPOGENESIS	TKT
HALLMARK_ADIPOGENESIS	UQCRC1
HALLMARK_ADIPOGENESIS	CAT
HALLMARK_ADIPOGENESIS	OMD
HALLMARK_ADIPOGENESIS	DLAT
HALLMARK_ADIPOGENESIS	MRPL15
HALLMARK_ADIPOGENESIS	RIOK3
HALLMARK_ADIPOGENESIS	RTN3
HALLMARK_ADIPOGENESIS	CHUK
HALLMARK_ADIPOGENESIS	G3BP2
HALLMARK_ADIPOGENESIS	SDHC
HALLMARK_ADIPOGENESIS	SAMM50
HALLMARK_ADIPOGENESIS	ARL4A
HALLMARK_ADIPOGENESIS	SNCG
HALLMARK_ADIPOGENESIS	PDCD4
HALLMARK_ADIPOGENESIS	COQ9
HALLMARK_ADIPOGENESIS	APLP2
HALLMARK_ADIPOGENESIS	SOD1
HALLMARK_ADIPOGENESIS	PTCD3
HALLMARK_ADIPOGENESIS	PHLDB1
HALLMARK_ADIPOGENESIS	ENPP2
HALLMARK_ADIPOGENESIS	HSPB8
HALLMARK_ADIPOGENESIS	AIFM1
HALLMARK_ADIPOGENESIS	CCNG2
HALLMARK_ADIPOGENESIS	PPP1R15B
HALLMARK_ADIPOGENESIS	MDH2
HALLMARK_ADIPOGENESIS	ABCA1
HALLMARK_ADIPOGENESIS	COX7B
HALLMARK_ADIPOGENESIS	MYLK
HALLMARK_ADIPOGENESIS	COX8A
HALLMARK_ADIPOGENESIS	DHRS7B
HALLMARK_ADIPOGENESIS	MIGA2
HALLMARK_ADIPOGENESIS	MGLL
HALLMARK_ADIPOGENESIS	ITSN1
HALLMARK_ADIPOGENESIS	DHCR7
HALLMARK_ADIPOGENESIS	RREB1
HALLMARK_ADIPOGENESIS	CMBL
HALLMARK_ADIPOGENESIS	UBC
HALLMARK_ADIPOGENESIS	ATP5PO
HALLMARK_ADIPOGENESIS	PRDX3
HALLMARK_ADIPOGENESIS	DBT
HALLMARK_ADIPOGENESIS	NDUFS3
HALLMARK_ADIPOGENESIS	NKIRAS1
HALLMARK_ADIPOGENESIS	RAB34
HALLMARK_ADIPOGENESIS	CIDEA
HALLMARK_ADIPOGENESIS	UQCRQ
HALLMARK_ADIPOGENESIS	PEX14
HALLMARK_ADIPOGENESIS	BCL6
HALLMARK_ADIPOGENESIS	COX6A1
HALLMARK_ADIPOGENESIS	DNAJB9
HALLMARK_ADIPOGENESIS	MAP4K3
HALLMARK_ADIPOGENESIS	ANGPT1
HALLMARK_ADIPOGENESIS	UBQLN1
HALLMARK_ADIPOGENESIS	NDUFB7
HALLMARK_ADIPOGENESIS	SLC19A1
HALLMARK_ADIPOGENESIS	ABCB8
HALLMARK_ADIPOGENESIS	SLC66A3
HALLMARK_ADIPOGENESIS	POR
HALLMARK_ADIPOGENESIS	UCP2
HALLMARK_ADIPOGENESIS	UQCR11
HALLMARK_ESTROGEN_RESPONSE_EARLY	GREB1
HALLMARK_ESTROGEN_RESPONSE_EARLY	CA12
HALLMARK_ESTROGEN_RESPONSE_EARLY	SLC9A3R1
HALLMARK_ESTROGEN_RESPONSE_EARLY	MYB
HALLMARK_ESTROGEN_RESPONSE_EARLY	ANXA9
HALLMARK_ESTROGEN_RESPONSE_EARLY	IGFBP4
HALLMARK_ESTROGEN_RESPONSE_EARLY	SYBU
HALLMARK_ESTROGEN_RESPONSE_EARLY	NPY1R
HALLMARK_ESTROGEN_RESPONSE_EARLY	PDZK1
HALLMARK_ESTROGEN_RESPONSE_EARLY	NRIP1
HALLMARK_ESTROGEN_RESPONSE_EARLY	MLPH
HALLMARK_ESTROGEN_RESPONSE_EARLY	HSPB8
HALLMARK_ESTROGEN_RESPONSE_EARLY	EGR3
HALLMARK_ESTROGEN_RESPONSE_EARLY	KRT19
HALLMARK_ESTROGEN_RESPONSE_EARLY	LRIG1
HALLMARK_ESTROGEN_RESPONSE_EARLY	KDM4B
HALLMARK_ESTROGEN_RESPONSE_EARLY	PGR
HALLMARK_ESTROGEN_RESPONSE_EARLY	RHOBTB3
HALLMARK_ESTROGEN_RESPONSE_EARLY	TPD52L1
HALLMARK_ESTROGEN_RESPONSE_EARLY	ELOVL2
HALLMARK_ESTROGEN_RESPONSE_EARLY	RET
HALLMARK_ESTROGEN_RESPONSE_EARLY	TPBG
HALLMARK_ESTROGEN_RESPONSE_EARLY	TFF1
HALLMARK_ESTROGEN_RESPONSE_EARLY	MAPT
HALLMARK_ESTROGEN_RESPONSE_EARLY	SCNN1A
HALLMARK_ESTROGEN_RESPONSE_EARLY	ABAT
HALLMARK_ESTROGEN_RESPONSE_EARLY	FLNB
HALLMARK_ESTROGEN_RESPONSE_EARLY	XBP1
HALLMARK_ESTROGEN_RESPONSE_EARLY	CELSR2
HALLMARK_ESTROGEN_RESPONSE_EARLY	RAB31
HALLMARK_ESTROGEN_RESPONSE_EARLY	MYBL1
HALLMARK_ESTROGEN_RESPONSE_EARLY	MREG
HALLMARK_ESTROGEN_RESPONSE_EARLY	FAM102A
HALLMARK_ESTROGEN_RESPONSE_EARLY	MSMB
HALLMARK_ESTROGEN_RESPONSE_EARLY	STC2
HALLMARK_ESTROGEN_RESPONSE_EARLY	RETREG1
HALLMARK_ESTROGEN_RESPONSE_EARLY	SIAH2
HALLMARK_ESTROGEN_RESPONSE_EARLY	ZNF185
HALLMARK_ESTROGEN_RESPONSE_EARLY	SLC19A2
HALLMARK_ESTROGEN_RESPONSE_EARLY	SLC1A4
HALLMARK_ESTROGEN_RESPONSE_EARLY	FHL2
HALLMARK_ESTROGEN_RESPONSE_EARLY	BCL2
HALLMARK_ESTROGEN_RESPONSE_EARLY	PMAIP1
HALLMARK_ESTROGEN_RESPONSE_EARLY	AREG
HALLMARK_ESTROGEN_RESPONSE_EARLY	OVOL2
HALLMARK_ESTROGEN_RESPONSE_EARLY	TSKU
HALLMARK_ESTROGEN_RESPONSE_EARLY	ADCY9
HALLMARK_ESTROGEN_RESPONSE_EARLY	RASGRP1
HALLMARK_ESTROGEN_RESPONSE_EARLY	MUC1
HALLMARK_ESTROGEN_RESPONSE_EARLY	KAZN
HALLMARK_ESTROGEN_RESPONSE_EARLY	SLC27A2
HALLMARK_ESTROGEN_RESPONSE_EARLY	FKBP4
HALLMARK_ESTROGEN_RESPONSE_EARLY	CXCL12
HALLMARK_ESTROGEN_RESPONSE_EARLY	TMPRSS3
HALLMARK_ESTROGEN_RESPONSE_EARLY	RARA
HALLMARK_ESTROGEN_RESPONSE_EARLY	IL17RB
HALLMARK_ESTROGEN_RESPONSE_EARLY	CBFA2T3
HALLMARK_ESTROGEN_RESPONSE_EARLY	TFF3
HALLMARK_ESTROGEN_RESPONSE_EARLY	UGCG
HALLMARK_ESTROGEN_RESPONSE_EARLY	CCND1
HALLMARK_ESTROGEN_RESPONSE_EARLY	SLC22A5
HALLMARK_ESTROGEN_RESPONSE_EARLY	WFS1
HALLMARK_ESTROGEN_RESPONSE_EARLY	PTGES
HALLMARK_ESTROGEN_RESPONSE_EARLY	WWC1
HALLMARK_ESTROGEN_RESPONSE_EARLY	CCN5
HALLMARK_ESTROGEN_RESPONSE_EARLY	MYC
HALLMARK_ESTROGEN_RESPONSE_EARLY	ITPK1
HALLMARK_ESTROGEN_RESPONSE_EARLY	TMEM164
HALLMARK_ESTROGEN_RESPONSE_EARLY	ARL3
HALLMARK_ESTROGEN_RESPONSE_EARLY	MED13L
HALLMARK_ESTROGEN_RESPONSE_EARLY	SEMA3B
HALLMARK_ESTROGEN_RESPONSE_EARLY	KRT18
HALLMARK_ESTROGEN_RESPONSE_EARLY	SLC16A1
HALLMARK_ESTROGEN_RESPONSE_EARLY	TJP3
HALLMARK_ESTROGEN_RESPONSE_EARLY	SLC26A2
HALLMARK_ESTROGEN_RESPONSE_EARLY	FCMR
HALLMARK_ESTROGEN_RESPONSE_EARLY	SULT2B1
HALLMARK_ESTROGEN_RESPONSE_EARLY	SNX24
HALLMARK_ESTROGEN_RESPONSE_EARLY	TFAP2C
HALLMARK_ESTROGEN_RESPONSE_EARLY	TTC39A
HALLMARK_ESTROGEN_RESPONSE_EARLY	GJA1
HALLMARK_ESTROGEN_RESPONSE_EARLY	PRSS23
HALLMARK_ESTROGEN_RESPONSE_EARLY	OLFM1
HALLMARK_ESTROGEN_RESPONSE_EARLY	RAPGEFL1
HALLMARK_ESTROGEN_RESPONSE_EARLY	ASB13
HALLMARK_ESTROGEN_RESPONSE_EARLY	TIPARP
HALLMARK_ESTROGEN_RESPONSE_EARLY	ABCA3
HALLMARK_ESTROGEN_RESPONSE_EARLY	FRK
HALLMARK_ESTROGEN_RESPONSE_EARLY	DHRS2
HALLMARK_ESTROGEN_RESPONSE_EARLY	AQP3
HALLMARK_ESTROGEN_RESPONSE_EARLY	KCNK15
HALLMARK_ESTROGEN_RESPONSE_EARLY	TGIF2
HALLMARK_ESTROGEN_RESPONSE_EARLY	FOXC1
HALLMARK_ESTROGEN_RESPONSE_EARLY	ELF3
HALLMARK_ESTROGEN_RESPONSE_EARLY	REEP1
HALLMARK_ESTROGEN_RESPONSE_EARLY	PEX11A
HALLMARK_ESTROGEN_RESPONSE_EARLY	PODXL
HALLMARK_ESTROGEN_RESPONSE_EARLY	KLF4
HALLMARK_ESTROGEN_RESPONSE_EARLY	BAG1
HALLMARK_ESTROGEN_RESPONSE_EARLY	CELSR1
HALLMARK_ESTROGEN_RESPONSE_EARLY	PLAAT3
HALLMARK_ESTROGEN_RESPONSE_EARLY	SLC7A5
HALLMARK_ESTROGEN_RESPONSE_EARLY	MPPED2
HALLMARK_ESTROGEN_RESPONSE_EARLY	TIAM1
HALLMARK_ESTROGEN_RESPONSE_EARLY	CLDN7
HALLMARK_ESTROGEN_RESPONSE_EARLY	MYOF
HALLMARK_ESTROGEN_RESPONSE_EARLY	RBBP8
HALLMARK_ESTROGEN_RESPONSE_EARLY	OLFML3
HALLMARK_ESTROGEN_RESPONSE_EARLY	GFRA1
HALLMARK_ESTROGEN_RESPONSE_EARLY	FARP1
HALLMARK_ESTROGEN_RESPONSE_EARLY	SVIL
HALLMARK_ESTROGEN_RESPONSE_EARLY	TGM2
HALLMARK_ESTROGEN_RESPONSE_EARLY	DEPTOR
HALLMARK_ESTROGEN_RESPONSE_EARLY	CYP26B1
HALLMARK_ESTROGEN_RESPONSE_EARLY	PAPSS2
HALLMARK_ESTROGEN_RESPONSE_EARLY	SLC1A1
HALLMARK_ESTROGEN_RESPONSE_EARLY	DLC1
HALLMARK_ESTROGEN_RESPONSE_EARLY	JAK2
HALLMARK_ESTROGEN_RESPONSE_EARLY	AFF1
HALLMARK_ESTROGEN_RESPONSE_EARLY	KLK10
HALLMARK_ESTROGEN_RESPONSE_EARLY	P2RY2
HALLMARK_ESTROGEN_RESPONSE_EARLY	BLVRB
HALLMARK_ESTROGEN_RESPONSE_EARLY	CISH
HALLMARK_ESTROGEN_RESPONSE_EARLY	GLA
HALLMARK_ESTROGEN_RESPONSE_EARLY	ADD3
HALLMARK_ESTROGEN_RESPONSE_EARLY	PDLIM3
HALLMARK_ESTROGEN_RESPONSE_EARLY	MINDY1
HALLMARK_ESTROGEN_RESPONSE_EARLY	FOS
HALLMARK_ESTROGEN_RESPONSE_EARLY	KRT8
HALLMARK_ESTROGEN_RESPONSE_EARLY	SLC37A1
HALLMARK_ESTROGEN_RESPONSE_EARLY	B4GALT1
HALLMARK_ESTROGEN_RESPONSE_EARLY	CALCR
HALLMARK_ESTROGEN_RESPONSE_EARLY	ESRP2
HALLMARK_ESTROGEN_RESPONSE_EARLY	IGF1R
HALLMARK_ESTROGEN_RESPONSE_EARLY	NBL1
HALLMARK_ESTROGEN_RESPONSE_EARLY	SFN
HALLMARK_ESTROGEN_RESPONSE_EARLY	OPN3
HALLMARK_ESTROGEN_RESPONSE_EARLY	ABHD2
HALLMARK_ESTROGEN_RESPONSE_EARLY	AR
HALLMARK_ESTROGEN_RESPONSE_EARLY	SLC39A6
HALLMARK_ESTROGEN_RESPONSE_EARLY	SYT12
HALLMARK_ESTROGEN_RESPONSE_EARLY	CD44
HALLMARK_ESTROGEN_RESPONSE_EARLY	MED24
HALLMARK_ESTROGEN_RESPONSE_EARLY	BCL11B
HALLMARK_ESTROGEN_RESPONSE_EARLY	CANT1
HALLMARK_ESTROGEN_RESPONSE_EARLY	KRT13
HALLMARK_ESTROGEN_RESPONSE_EARLY	KRT15
HALLMARK_ESTROGEN_RESPONSE_EARLY	TOB1
HALLMARK_ESTROGEN_RESPONSE_EARLY	SLC7A2
HALLMARK_ESTROGEN_RESPONSE_EARLY	LAD1
HALLMARK_ESTROGEN_RESPONSE_EARLY	TUBB2B
HALLMARK_ESTROGEN_RESPONSE_EARLY	TBC1D30
HALLMARK_ESTROGEN_RESPONSE_EARLY	SEC14L2
HALLMARK_ESTROGEN_RESPONSE_EARLY	ENDOD1
HALLMARK_ESTROGEN_RESPONSE_EARLY	HR
HALLMARK_ESTROGEN_RESPONSE_EARLY	SCARB1
HALLMARK_ESTROGEN_RESPONSE_EARLY	NCOR2
HALLMARK_ESTROGEN_RESPONSE_EARLY	RHOD
HALLMARK_ESTROGEN_RESPONSE_EARLY	INPP5F
HALLMARK_ESTROGEN_RESPONSE_EARLY	PPIF
HALLMARK_ESTROGEN_RESPONSE_EARLY	DHRS3
HALLMARK_ESTROGEN_RESPONSE_EARLY	FDFT1
HALLMARK_ESTROGEN_RESPONSE_EARLY	GAB2
HALLMARK_ESTROGEN_RESPONSE_EARLY	UNC119
HALLMARK_ESTROGEN_RESPONSE_EARLY	KLF10
HALLMARK_ESTROGEN_RESPONSE_EARLY	HES1
HALLMARK_ESTROGEN_RESPONSE_EARLY	FKBP5
HALLMARK_ESTROGEN_RESPONSE_EARLY	SLC2A1
HALLMARK_ESTROGEN_RESPONSE_EARLY	AMFR
HALLMARK_ESTROGEN_RESPONSE_EARLY	NADSYN1
HALLMARK_ESTROGEN_RESPONSE_EARLY	INHBB
HALLMARK_ESTROGEN_RESPONSE_EARLY	BHLHE40
HALLMARK_ESTROGEN_RESPONSE_EARLY	CALB2
HALLMARK_ESTROGEN_RESPONSE_EARLY	FASN
HALLMARK_ESTROGEN_RESPONSE_EARLY	CHPT1
HALLMARK_ESTROGEN_RESPONSE_EARLY	MYBBP1A
HALLMARK_ESTROGEN_RESPONSE_EARLY	ELOVL5
HALLMARK_ESTROGEN_RESPONSE_EARLY	DYNLT3
HALLMARK_ESTROGEN_RESPONSE_EARLY	ABLIM1
HALLMARK_ESTROGEN_RESPONSE_EARLY	SOX3
HALLMARK_ESTROGEN_RESPONSE_EARLY	SLC24A3
HALLMARK_ESTROGEN_RESPONSE_EARLY	RAB17
HALLMARK_ESTROGEN_RESPONSE_EARLY	MAST4
HALLMARK_ESTROGEN_RESPONSE_EARLY	KCNK5
HALLMARK_ESTROGEN_RESPONSE_EARLY	ELF1
HALLMARK_ESTROGEN_RESPONSE_EARLY	RPS6KA2
HALLMARK_ESTROGEN_RESPONSE_EARLY	ISG20L2
HALLMARK_ESTROGEN_RESPONSE_EARLY	IL6ST
HALLMARK_ESTROGEN_RESPONSE_EARLY	SYNGR1
HALLMARK_ESTROGEN_RESPONSE_EARLY	SH3BP5
HALLMARK_ESTROGEN_RESPONSE_EARLY	ALDH3B1
HALLMARK_ESTROGEN_RESPONSE_EARLY	THSD4
HALLMARK_ESTROGEN_RESPONSE_EARLY	CLIC3
HALLMARK_ESTROGEN_RESPONSE_EARLY	NXT1
HALLMARK_ESTROGEN_RESPONSE_EARLY	NAV2
HALLMARK_ESTROGEN_RESPONSE_EARLY	RRP12
HALLMARK_ESTROGEN_RESPONSE_EARLY	ADCY1
HALLMARK_ESTROGEN_RESPONSE_EARLY	DHCR7
HALLMARK_ESTROGEN_RESPONSE_EARLY	MICB
HALLMARK_ESTROGEN_RESPONSE_EARLY	AKAP1
HALLMARK_ESTROGEN_RESPONSE_LATE	TFF1
HALLMARK_ESTROGEN_RESPONSE_LATE	SLC9A3R1
HALLMARK_ESTROGEN_RESPONSE_LATE	TPD52L1
HALLMARK_ESTROGEN_RESPONSE_LATE	PRSS23
HALLMARK_ESTROGEN_RESPONSE_LATE	CA12
HALLMARK_ESTROGEN_RESPONSE_LATE	PDZK1
HALLMARK_ESTROGEN_RESPONSE_LATE	ANXA9
HALLMARK_ESTROGEN_RESPONSE_LATE	CELSR2
HALLMARK_ESTROGEN_RESPONSE_LATE	TJP3
HALLMARK_ESTROGEN_RESPONSE_LATE	PGR
HALLMARK_ESTROGEN_RESPONSE_LATE	RET
HALLMARK_ESTROGEN_RESPONSE_LATE	MYB
HALLMARK_ESTROGEN_RESPONSE_LATE	TPBG
HALLMARK_ESTROGEN_RESPONSE_LATE	EGR3
HALLMARK_ESTROGEN_RESPONSE_LATE	ARL3
HALLMARK_ESTROGEN_RESPONSE_LATE	OLFM1
HALLMARK_ESTROGEN_RESPONSE_LATE	NPY1R
HALLMARK_ESTROGEN_RESPONSE_LATE	SCNN1A
HALLMARK_ESTROGEN_RESPONSE_LATE	XBP1
HALLMARK_ESTROGEN_RESPONSE_LATE	AREG
HALLMARK_ESTROGEN_RESPONSE_LATE	IL17RB
HALLMARK_ESTROGEN_RESPONSE_LATE	NRIP1
HALLMARK_ESTROGEN_RESPONSE_LATE	ASS1
HALLMARK_ESTROGEN_RESPONSE_LATE	TFF3
HALLMARK_ESTROGEN_RESPONSE_LATE	FKBP4
HALLMARK_ESTROGEN_RESPONSE_LATE	SLC27A2
HALLMARK_ESTROGEN_RESPONSE_LATE	SEMA3B
HALLMARK_ESTROGEN_RESPONSE_LATE	GPER1
HALLMARK_ESTROGEN_RESPONSE_LATE	LLGL2
HALLMARK_ESTROGEN_RESPONSE_LATE	AGR2
HALLMARK_ESTROGEN_RESPONSE_LATE	KRT19
HALLMARK_ESTROGEN_RESPONSE_LATE	CCN5
HALLMARK_ESTROGEN_RESPONSE_LATE	BLVRB
HALLMARK_ESTROGEN_RESPONSE_LATE	FLNB
HALLMARK_ESTROGEN_RESPONSE_LATE	PDCD4
HALLMARK_ESTROGEN_RESPONSE_LATE	CALCR
HALLMARK_ESTROGEN_RESPONSE_LATE	IGFBP4
HALLMARK_ESTROGEN_RESPONSE_LATE	DNAJC12
HALLMARK_ESTROGEN_RESPONSE_LATE	TIAM1
HALLMARK_ESTROGEN_RESPONSE_LATE	TSPAN13
HALLMARK_ESTROGEN_RESPONSE_LATE	CXCL12
HALLMARK_ESTROGEN_RESPONSE_LATE	RAB31
HALLMARK_ESTROGEN_RESPONSE_LATE	PKP3
HALLMARK_ESTROGEN_RESPONSE_LATE	CYP26B1
HALLMARK_ESTROGEN_RESPONSE_LATE	FKBP5
HALLMARK_ESTROGEN_RESPONSE_LATE	SIAH2
HALLMARK_ESTROGEN_RESPONSE_LATE	ISG20
HALLMARK_ESTROGEN_RESPONSE_LATE	TMPRSS3
HALLMARK_ESTROGEN_RESPONSE_LATE	SERPINA3
HALLMARK_ESTROGEN_RESPONSE_LATE	WFS1
HALLMARK_ESTROGEN_RESPONSE_LATE	MAPT
HALLMARK_ESTROGEN_RESPONSE_LATE	PDLIM3
HALLMARK_ESTROGEN_RESPONSE_LATE	RBBP8
HALLMARK_ESTROGEN_RESPONSE_LATE	GJB3
HALLMARK_ESTROGEN_RESPONSE_LATE	PRLR
HALLMARK_ESTROGEN_RESPONSE_LATE	SLC1A4
HALLMARK_ESTROGEN_RESPONSE_LATE	FOS
HALLMARK_ESTROGEN_RESPONSE_LATE	PLAAT3
HALLMARK_ESTROGEN_RESPONSE_LATE	SLC7A5
HALLMARK_ESTROGEN_RESPONSE_LATE	SERPINA5
HALLMARK_ESTROGEN_RESPONSE_LATE	IMPA2
HALLMARK_ESTROGEN_RESPONSE_LATE	DHCR7
HALLMARK_ESTROGEN_RESPONSE_LATE	MYOF
HALLMARK_ESTROGEN_RESPONSE_LATE	CDH1
HALLMARK_ESTROGEN_RESPONSE_LATE	EMP2
HALLMARK_ESTROGEN_RESPONSE_LATE	OVOL2
HALLMARK_ESTROGEN_RESPONSE_LATE	DLG5
HALLMARK_ESTROGEN_RESPONSE_LATE	SOX3
HALLMARK_ESTROGEN_RESPONSE_LATE	CHPT1
HALLMARK_ESTROGEN_RESPONSE_LATE	KLK10
HALLMARK_ESTROGEN_RESPONSE_LATE	ELOVL5
HALLMARK_ESTROGEN_RESPONSE_LATE	RAPGEFL1
HALLMARK_ESTROGEN_RESPONSE_LATE	JAK2
HALLMARK_ESTROGEN_RESPONSE_LATE	SLC26A2
HALLMARK_ESTROGEN_RESPONSE_LATE	SLC22A5
HALLMARK_ESTROGEN_RESPONSE_LATE	ITPK1
HALLMARK_ESTROGEN_RESPONSE_LATE	PCP4
HALLMARK_ESTROGEN_RESPONSE_LATE	PAPSS2
HALLMARK_ESTROGEN_RESPONSE_LATE	NAB2
HALLMARK_ESTROGEN_RESPONSE_LATE	FAM102A
HALLMARK_ESTROGEN_RESPONSE_LATE	BCL2
HALLMARK_ESTROGEN_RESPONSE_LATE	LSR
HALLMARK_ESTROGEN_RESPONSE_LATE	CACNA2D2
HALLMARK_ESTROGEN_RESPONSE_LATE	CA2
HALLMARK_ESTROGEN_RESPONSE_LATE	ASCL1
HALLMARK_ESTROGEN_RESPONSE_LATE	ACOX2
HALLMARK_ESTROGEN_RESPONSE_LATE	CISH
HALLMARK_ESTROGEN_RESPONSE_LATE	GLA
HALLMARK_ESTROGEN_RESPONSE_LATE	PTGES
HALLMARK_ESTROGEN_RESPONSE_LATE	PERP
HALLMARK_ESTROGEN_RESPONSE_LATE	OPN3
HALLMARK_ESTROGEN_RESPONSE_LATE	KRT13
HALLMARK_ESTROGEN_RESPONSE_LATE	HSPB8
HALLMARK_ESTROGEN_RESPONSE_LATE	UGDH
HALLMARK_ESTROGEN_RESPONSE_LATE	CLIC3
HALLMARK_ESTROGEN_RESPONSE_LATE	KLK11
HALLMARK_ESTROGEN_RESPONSE_LATE	PLAC1
HALLMARK_ESTROGEN_RESPONSE_LATE	ABHD2
HALLMARK_ESTROGEN_RESPONSE_LATE	SCARB1
HALLMARK_ESTROGEN_RESPONSE_LATE	DCXR
HALLMARK_ESTROGEN_RESPONSE_LATE	CCND1
HALLMARK_ESTROGEN_RESPONSE_LATE	SFN
HALLMARK_ESTROGEN_RESPONSE_LATE	ABCA3
HALLMARK_ESTROGEN_RESPONSE_LATE	SULT2B1
HALLMARK_ESTROGEN_RESPONSE_LATE	CCNA1
HALLMARK_ESTROGEN_RESPONSE_LATE	STIL
HALLMARK_ESTROGEN_RESPONSE_LATE	MICB
HALLMARK_ESTROGEN_RESPONSE_LATE	ZFP36
HALLMARK_ESTROGEN_RESPONSE_LATE	CAV1
HALLMARK_ESTROGEN_RESPONSE_LATE	NBL1
HALLMARK_ESTROGEN_RESPONSE_LATE	CD44
HALLMARK_ESTROGEN_RESPONSE_LATE	HR
HALLMARK_ESTROGEN_RESPONSE_LATE	HOMER2
HALLMARK_ESTROGEN_RESPONSE_LATE	BTG3
HALLMARK_ESTROGEN_RESPONSE_LATE	GAL
HALLMARK_ESTROGEN_RESPONSE_LATE	ETFB
HALLMARK_ESTROGEN_RESPONSE_LATE	BAG1
HALLMARK_ESTROGEN_RESPONSE_LATE	FRK
HALLMARK_ESTROGEN_RESPONSE_LATE	SLC16A1
HALLMARK_ESTROGEN_RESPONSE_LATE	AFF1
HALLMARK_ESTROGEN_RESPONSE_LATE	TFAP2C
HALLMARK_ESTROGEN_RESPONSE_LATE	IGSF1
HALLMARK_ESTROGEN_RESPONSE_LATE	HPRT1
HALLMARK_ESTROGEN_RESPONSE_LATE	CDC6
HALLMARK_ESTROGEN_RESPONSE_LATE	FARP1
HALLMARK_ESTROGEN_RESPONSE_LATE	AMFR
HALLMARK_ESTROGEN_RESPONSE_LATE	DHRS2
HALLMARK_ESTROGEN_RESPONSE_LATE	NXT1
HALLMARK_ESTROGEN_RESPONSE_LATE	S100A9
HALLMARK_ESTROGEN_RESPONSE_LATE	SLC29A1
HALLMARK_ESTROGEN_RESPONSE_LATE	SLC24A3
HALLMARK_ESTROGEN_RESPONSE_LATE	FOXC1
HALLMARK_ESTROGEN_RESPONSE_LATE	KIF20A
HALLMARK_ESTROGEN_RESPONSE_LATE	TOB1
HALLMARK_ESTROGEN_RESPONSE_LATE	FDFT1
HALLMARK_ESTROGEN_RESPONSE_LATE	DNAJC1
HALLMARK_ESTROGEN_RESPONSE_LATE	TPSAB1
HALLMARK_ESTROGEN_RESPONSE_LATE	GFUS
HALLMARK_ESTROGEN_RESPONSE_LATE	FGFR3
HALLMARK_ESTROGEN_RESPONSE_LATE	SGK1
HALLMARK_ESTROGEN_RESPONSE_LATE	ID2
HALLMARK_ESTROGEN_RESPONSE_LATE	GALE
HALLMARK_ESTROGEN_RESPONSE_LATE	BATF
HALLMARK_ESTROGEN_RESPONSE_LATE	MAPK13
HALLMARK_ESTROGEN_RESPONSE_LATE	FABP5
HALLMARK_ESTROGEN_RESPONSE_LATE	MEST
HALLMARK_ESTROGEN_RESPONSE_LATE	JAK1
HALLMARK_ESTROGEN_RESPONSE_LATE	CYP4F11
HALLMARK_ESTROGEN_RESPONSE_LATE	KCNK5
HALLMARK_ESTROGEN_RESPONSE_LATE	CPE
HALLMARK_ESTROGEN_RESPONSE_LATE	XRCC3
HALLMARK_ESTROGEN_RESPONSE_LATE	CXCL14
HALLMARK_ESTROGEN_RESPONSE_LATE	SCUBE2
HALLMARK_ESTROGEN_RESPONSE_LATE	CDC20
HALLMARK_ESTROGEN_RESPONSE_LATE	IL6ST
HALLMARK_ESTROGEN_RESPONSE_LATE	GINS2
HALLMARK_ESTROGEN_RESPONSE_LATE	TRIM29
HALLMARK_ESTROGEN_RESPONSE_LATE	UNC13B
HALLMARK_ESTROGEN_RESPONSE_LATE	LAMC2
HALLMARK_ESTROGEN_RESPONSE_LATE	LARGE1
HALLMARK_ESTROGEN_RESPONSE_LATE	SLC2A8
HALLMARK_ESTROGEN_RESPONSE_LATE	PLXNB1
HALLMARK_ESTROGEN_RESPONSE_LATE	PRKAR2B
HALLMARK_ESTROGEN_RESPONSE_LATE	RPS6KA2
HALLMARK_ESTROGEN_RESPONSE_LATE	HSPA4L
HALLMARK_ESTROGEN_RESPONSE_LATE	TFPI2
HALLMARK_ESTROGEN_RESPONSE_LATE	SERPINA1
HALLMARK_ESTROGEN_RESPONSE_LATE	TNNC1
HALLMARK_ESTROGEN_RESPONSE_LATE	HMGCS2
HALLMARK_ESTROGEN_RESPONSE_LATE	ALDH3A2
HALLMARK_ESTROGEN_RESPONSE_LATE	CD9
HALLMARK_ESTROGEN_RESPONSE_LATE	IDH2
HALLMARK_ESTROGEN_RESPONSE_LATE	SORD
HALLMARK_ESTROGEN_RESPONSE_LATE	MDK
HALLMARK_ESTROGEN_RESPONSE_LATE	ALDH3B1
HALLMARK_ESTROGEN_RESPONSE_LATE	PTGER3
HALLMARK_ESTROGEN_RESPONSE_LATE	RABEP1
HALLMARK_ESTROGEN_RESPONSE_LATE	KLF4
HALLMARK_ESTROGEN_RESPONSE_LATE	PPIF
HALLMARK_ESTROGEN_RESPONSE_LATE	SNX10
HALLMARK_ESTROGEN_RESPONSE_LATE	METTL3
HALLMARK_ESTROGEN_RESPONSE_LATE	PLK4
HALLMARK_ESTROGEN_RESPONSE_LATE	COX6C
HALLMARK_ESTROGEN_RESPONSE_LATE	ST14
HALLMARK_ESTROGEN_RESPONSE_LATE	NCOR2
HALLMARK_ESTROGEN_RESPONSE_LATE	MOCS2
HALLMARK_ESTROGEN_RESPONSE_LATE	NMU
HALLMARK_ESTROGEN_RESPONSE_LATE	TH
HALLMARK_ESTROGEN_RESPONSE_LATE	RNASEH2A
HALLMARK_ESTROGEN_RESPONSE_LATE	CHST8
HALLMARK_ESTROGEN_RESPONSE_LATE	TST
HALLMARK_ESTROGEN_RESPONSE_LATE	TOP2A
HALLMARK_ESTROGEN_RESPONSE_LATE	CKB
HALLMARK_ESTROGEN_RESPONSE_LATE	LTF
HALLMARK_ESTROGEN_RESPONSE_LATE	DUSP2
HALLMARK_ESTROGEN_RESPONSE_LATE	PTPN6
HALLMARK_ESTROGEN_RESPONSE_LATE	ATP2B4
HALLMARK_ESTROGEN_RESPONSE_LATE	ST6GALNAC2
HALLMARK_ESTROGEN_RESPONSE_LATE	ADD3
HALLMARK_ESTROGEN_RESPONSE_LATE	DYNLT3
HALLMARK_ANDROGEN_RESPONSE	KLK3
HALLMARK_ANDROGEN_RESPONSE	KLK2
HALLMARK_ANDROGEN_RESPONSE	ACSL3
HALLMARK_ANDROGEN_RESPONSE	PIAS1
HALLMARK_ANDROGEN_RESPONSE	CAMKK2
HALLMARK_ANDROGEN_RESPONSE	NKX3-1
HALLMARK_ANDROGEN_RESPONSE	TMPRSS2
HALLMARK_ANDROGEN_RESPONSE	APPBP2
HALLMARK_ANDROGEN_RESPONSE	CENPN
HALLMARK_ANDROGEN_RESPONSE	BMPR1B
HALLMARK_ANDROGEN_RESPONSE	MAF
HALLMARK_ANDROGEN_RESPONSE	FADS1
HALLMARK_ANDROGEN_RESPONSE	ZBTB10
HALLMARK_ANDROGEN_RESPONSE	HMGCR
HALLMARK_ANDROGEN_RESPONSE	SPCS3
HALLMARK_ANDROGEN_RESPONSE	INSIG1
HALLMARK_ANDROGEN_RESPONSE	NGLY1
HALLMARK_ANDROGEN_RESPONSE	UBE2J1
HALLMARK_ANDROGEN_RESPONSE	ELK4
HALLMARK_ANDROGEN_RESPONSE	ABCC4
HALLMARK_ANDROGEN_RESPONSE	ELOVL5
HALLMARK_ANDROGEN_RESPONSE	ALDH1A3
HALLMARK_ANDROGEN_RESPONSE	TARP
HALLMARK_ANDROGEN_RESPONSE	AZGP1
HALLMARK_ANDROGEN_RESPONSE	ABHD2
HALLMARK_ANDROGEN_RESPONSE	SAT1
HALLMARK_ANDROGEN_RESPONSE	DBI
HALLMARK_ANDROGEN_RESPONSE	DHCR24
HALLMARK_ANDROGEN_RESPONSE	SORD
HALLMARK_ANDROGEN_RESPONSE	STK39
HALLMARK_ANDROGEN_RESPONSE	TPD52
HALLMARK_ANDROGEN_RESPONSE	IDI1
HALLMARK_ANDROGEN_RESPONSE	B2M
HALLMARK_ANDROGEN_RESPONSE	MAP7
HALLMARK_ANDROGEN_RESPONSE	DNAJB9
HALLMARK_ANDROGEN_RESPONSE	FKBP5
HALLMARK_ANDROGEN_RESPONSE	HERC3
HALLMARK_ANDROGEN_RESPONSE	PGM3
HALLMARK_ANDROGEN_RESPONSE	HOMER2
HALLMARK_ANDROGEN_RESPONSE	ELL2
HALLMARK_ANDROGEN_RESPONSE	UAP1
HALLMARK_ANDROGEN_RESPONSE	SEC24D
HALLMARK_ANDROGEN_RESPONSE	LMAN1
HALLMARK_ANDROGEN_RESPONSE	PMEPA1
HALLMARK_ANDROGEN_RESPONSE	INPP4B
HALLMARK_ANDROGEN_RESPONSE	RRP12
HALLMARK_ANDROGEN_RESPONSE	SELENOP
HALLMARK_ANDROGEN_RESPONSE	NDRG1
HALLMARK_ANDROGEN_RESPONSE	KRT19
HALLMARK_ANDROGEN_RESPONSE	ITGAV
HALLMARK_ANDROGEN_RESPONSE	B4GALT1
HALLMARK_ANDROGEN_RESPONSE	MAK
HALLMARK_ANDROGEN_RESPONSE	SPDEF
HALLMARK_ANDROGEN_RESPONSE	GSR
HALLMARK_ANDROGEN_RESPONSE	KRT8
HALLMARK_ANDROGEN_RESPONSE	LIFR
HALLMARK_ANDROGEN_RESPONSE	PLPP1
HALLMARK_ANDROGEN_RESPONSE	STEAP4
HALLMARK_ANDROGEN_RESPONSE	GUCY1A1
HALLMARK_ANDROGEN_RESPONSE	SRP19
HALLMARK_ANDROGEN_RESPONSE	CCND3
HALLMARK_ANDROGEN_RESPONSE	IQGAP2
HALLMARK_ANDROGEN_RESPONSE	RAB4A
HALLMARK_ANDROGEN_RESPONSE	SLC26A2
HALLMARK_ANDROGEN_RESPONSE	SMS
HALLMARK_ANDROGEN_RESPONSE	ZMIZ1
HALLMARK_ANDROGEN_RESPONSE	SGK1
HALLMARK_ANDROGEN_RESPONSE	MERTK
HALLMARK_ANDROGEN_RESPONSE	HPGD
HALLMARK_ANDROGEN_RESPONSE	ANKH
HALLMARK_ANDROGEN_RESPONSE	GNAI3
HALLMARK_ANDROGEN_RESPONSE	SRF
HALLMARK_ANDROGEN_RESPONSE	SLC38A2
HALLMARK_ANDROGEN_RESPONSE	HMGCS1
HALLMARK_ANDROGEN_RESPONSE	ARID5B
HALLMARK_ANDROGEN_RESPONSE	CDC14B
HALLMARK_ANDROGEN_RESPONSE	TNFAIP8
HALLMARK_ANDROGEN_RESPONSE	XRCC5
HALLMARK_ANDROGEN_RESPONSE	GPD1L
HALLMARK_ANDROGEN_RESPONSE	ACTN1
HALLMARK_ANDROGEN_RESPONSE	RPS6KA3
HALLMARK_ANDROGEN_RESPONSE	TSC22D1
HALLMARK_ANDROGEN_RESPONSE	PDLIM5
HALLMARK_ANDROGEN_RESPONSE	TMEM50A
HALLMARK_ANDROGEN_RESPONSE	ADAMTS1
HALLMARK_ANDROGEN_RESPONSE	NCOA4
HALLMARK_ANDROGEN_RESPONSE	AKAP12
HALLMARK_ANDROGEN_RESPONSE	SCD
HALLMARK_ANDROGEN_RESPONSE	PTK2B
HALLMARK_ANDROGEN_RESPONSE	CDK6
HALLMARK_ANDROGEN_RESPONSE	ADRM1
HALLMARK_ANDROGEN_RESPONSE	H1-0
HALLMARK_ANDROGEN_RESPONSE	HSD17B14
HALLMARK_ANDROGEN_RESPONSE	VAPA
HALLMARK_ANDROGEN_RESPONSE	CCND1
HALLMARK_ANDROGEN_RESPONSE	XRCC6
HALLMARK_ANDROGEN_RESPONSE	MYL12A
HALLMARK_ANDROGEN_RESPONSE	UBE2I
HALLMARK_ANDROGEN_RESPONSE	PTPN21
HALLMARK_ANDROGEN_RESPONSE	AKT1
HALLMARK_ANDROGEN_RESPONSE	PA2G4
HALLMARK_MYOGENESIS	ACTA1
HALLMARK_MYOGENESIS	TNNI2
HALLMARK_MYOGENESIS	MYL1
HALLMARK_MYOGENESIS	TNNC1
HALLMARK_MYOGENESIS	TNNC2
HALLMARK_MYOGENESIS	MYH3
HALLMARK_MYOGENESIS	MYL11
HALLMARK_MYOGENESIS	TNNT3
HALLMARK_MYOGENESIS	TNNT2
HALLMARK_MYOGENESIS	CASQ2
HALLMARK_MYOGENESIS	ACTC1
HALLMARK_MYOGENESIS	MYOM1
HALLMARK_MYOGENESIS	MYL4
HALLMARK_MYOGENESIS	MYBPH
HALLMARK_MYOGENESIS	MYH7
HALLMARK_MYOGENESIS	MYH8
HALLMARK_MYOGENESIS	ACTN2
HALLMARK_MYOGENESIS	TNNI1
HALLMARK_MYOGENESIS	CRYAB
HALLMARK_MYOGENESIS	SGCG
HALLMARK_MYOGENESIS	HRC
HALLMARK_MYOGENESIS	TNNT1
HALLMARK_MYOGENESIS	DES
HALLMARK_MYOGENESIS	MYOZ1
HALLMARK_MYOGENESIS	RYR1
HALLMARK_MYOGENESIS	CSRP3
HALLMARK_MYOGENESIS	ADAM12
HALLMARK_MYOGENESIS	ATP2A1
HALLMARK_MYOGENESIS	CKM
HALLMARK_MYOGENESIS	SVIL
HALLMARK_MYOGENESIS	MYOM2
HALLMARK_MYOGENESIS	MYL6B
HALLMARK_MYOGENESIS	TPM2
HALLMARK_MYOGENESIS	MYL2
HALLMARK_MYOGENESIS	CKMT2
HALLMARK_MYOGENESIS	BIN1
HALLMARK_MYOGENESIS	MYH1
HALLMARK_MYOGENESIS	ENO3
HALLMARK_MYOGENESIS	FLII
HALLMARK_MYOGENESIS	FXYD1
HALLMARK_MYOGENESIS	TPM3
HALLMARK_MYOGENESIS	DMD
HALLMARK_MYOGENESIS	IGFBP3
HALLMARK_MYOGENESIS	CHRNB1
HALLMARK_MYOGENESIS	SPEG
HALLMARK_MYOGENESIS	FHL1
HALLMARK_MYOGENESIS	ACTN3
HALLMARK_MYOGENESIS	TCAP
HALLMARK_MYOGENESIS	MYLK
HALLMARK_MYOGENESIS	MYL3
HALLMARK_MYOGENESIS	PYGM
HALLMARK_MYOGENESIS	LDB3
HALLMARK_MYOGENESIS	COX6A2
HALLMARK_MYOGENESIS	FABP3
HALLMARK_MYOGENESIS	MYL7
HALLMARK_MYOGENESIS	ITGB5
HALLMARK_MYOGENESIS	CHRNA1
HALLMARK_MYOGENESIS	SSPN
HALLMARK_MYOGENESIS	COL3A1
[truncated: 7,941 more rows]

## Sheet: S2.FS_diff_Analysis
Table S2 Differential analysis of feature scores between benign and malignant samples.
TCGA								ICGC
Feature scores	logFC	AveExpr	t	P.Value	adj.P.Val	B		Feature scores	logFC	AveExpr	t	P.Value	adj.P.Val	B
KEGG_METABOLISM	-1.79104	-6.71275e-16	-13.473	2.07303e-37	1.84499e-35	74.0233		HALLMARK_E2F_TARGETS	1.56057	3.04064e-18	24.4347	1.2012e-87	1.06907e-85	189.085
HALLMARK_XENOBIOTIC_METABOLISM	-1.68015	-6.63204e-18	-12.4689	1.02411e-32	4.55728e-31	63.2977		HALLMARK_XENOBIOTIC_METABOLISM	-1.48033	6.33077e-18	-21.9177	2.3983e-75	1.06724e-73	160.804
HALLMARK_HEME_METABOLISM	-1.58499	-6.73433e-18	-11.638	5.14639e-29	1.52676e-27	54.8474		HALLMARK_G2M_CHECKPOINT	1.41766	1.46574e-17	20.2091	5.24794e-67	1.55689e-65	141.632
HALLMARK_DNA_REPAIR	1.58105	2.55381e-17	11.6041	7.22229e-29	1.60696e-27	54.5115		HALLMARK_COAGULATION	-1.38742	2.59156e-17	-19.4493	2.56868e-63	5.71531e-62	133.153
HALLMARK_ESTROGEN_RESPONSE_LATE	-1.52564	1.42787e-18	-11.1326	7.51547e-27	1.33775e-25	49.9093		HALLMARK_DNA_REPAIR	1.33681	4.37306e-17	18.257	1.43436e-57	2.55316e-56	119.948
HALLMARK_FATTY_ACID_METABOLISM	-1.49446	1.69013e-17	-10.8709	9.32832e-26	1.3837e-24	47.4149		HALLMARK_FATTY_ACID_METABOLISM	-1.31068	1.91404e-17	-17.6759	8.56066e-55	1.26983e-53	113.571
HALLMARK_ANDROGEN_RESPONSE	-1.4891	-6.41674e-18	-10.8261	1.42948e-25	1.81748e-24	46.9923		HALLMARK_ESTROGEN_RESPONSE_LATE	-1.26136	-1.59906e-17	-16.6353	7.04607e-50	8.95857e-49	102.282
HALLMARK_E2F_TARGETS	1.48721	-2.47935e-17	10.8103	1.66059e-25	1.8474e-24	46.8439		HALLMARK_MYC_TARGETS_V1	1.24162	-1.01277e-17	16.2376	5.06822e-48	5.6384e-47	98.0185
HALLMARK_MYC_TARGETS_V1	1.4703	1.70936e-17	10.6697	6.27746e-25	6.20771e-24	45.5275		HALLMARK_ESTROGEN_RESPONSE_EARLY	-1.20777	1.77371e-17	-15.5781	5.66512e-45	5.60217e-44	91.0209
HALLMARK_COAGULATION	-1.46702	2.23816e-17	-10.6424	8.11116e-25	7.21893e-24	45.2738		HALLMARK_BILE_ACID_METABOLISM	-1.14786	4.04639e-18	-14.473	5.73766e-40	5.10652e-39	79.5355
HALLMARK_ESTROGEN_RESPONSE_EARLY	-1.4595	-3.39212e-17	-10.5802	1.45379e-24	1.17625e-23	44.6963		HALLMARK_KRAS_SIGNALING_UP	-1.09022	-1.25368e-17	-13.4756	1.39965e-35	1.13244e-34	69.475
HALLMARK_BILE_ACID_METABOLISM	-1.44306	1.87178e-17	-10.4445	5.14217e-24	3.81377e-23	43.4461		HALLMARK_MITOTIC_SPINDLE	1.07584	1.76864e-17	13.2357	1.51521e-34	1.12378e-33	67.1039
HALLMARK_KRAS_SIGNALING_UP	-1.43063	1.45518e-17	-10.3424	1.32026e-23	9.03873e-23	42.5131		HALLMARK_INFLAMMATORY_RESPONSE	-1.07426	-1.53903e-17	-13.2096	1.96055e-34	1.34222e-33	66.8474
HALLMARK_UV_RESPONSE_DN	-1.38693	-3.67299e-17	-9.98605	3.3538e-22	2.13206e-21	39.3137		HALLMARK_ADIPOGENESIS	-1.0712	-2.54712e-17	-13.159	3.23054e-34	2.0537e-33	66.3503
HALLMARK_TNFA_SIGNALING_VIA_NFKB	-1.37751	-3.02983e-17	-9.90986	6.62356e-22	3.92998e-21	38.6409		HALLMARK_IL6_JAK_STAT3_SIGNALING	-1.05292	1.53162e-17	-12.8601	6.05085e-33	3.59017e-32	63.4344
HALLMARK_G2M_CHECKPOINT	1.37277	1.40783e-17	9.87154	9.31379e-22	5.1808e-21	38.3039		HALLMARK_IL2_STAT5_SIGNALING	-1.04078	6.58805e-18	-12.6644	4.04545e-32	2.25028e-31	61.544
HALLMARK_INFLAMMATORY_RESPONSE	-1.37146	1.81082e-17	-9.86098	1.02289e-21	5.35513e-21	38.2112		HALLMARK_UV_RESPONSE_DN	-1.01978	1.71523e-19	-12.331	9.96197e-31	5.21538e-30	58.3572
Cibersort_Monocytes	-1.36788	9.77828e-19	-9.83208	1.32147e-21	6.53392e-21	37.9581		HALLMARK_HEME_METABOLISM	-1.01127	-1.33632e-17	-12.1976	3.5432e-30	1.75192e-29	57.0953
HALLMARK_UNFOLDED_PROTEIN_RESPONSE	1.35097	2.27887e-17	9.69603	4.37942e-21	2.05141e-20	36.7739		KEGG_METABOLISM	-1.00224	-1.19034e-15	-12.0572	1.3362e-29	6.25906e-29	55.7754
HALLMARK_COMPLEMENT	-1.30273	-2.28194e-17	-9.31122	1.21008e-19	5.38486e-19	33.4955		HALLMARK_TNFA_SIGNALING_VIA_NFKB	-1.00085	9.79242e-18	-12.0357	1.63664e-29	7.28304e-29	55.5738
HALLMARK_KRAS_SIGNALING_DN	-1.23994	-3.27306e-18	-8.81726	7.34055e-18	3.11099e-17	29.4445		HALLMARK_COMPLEMENT	-0.99544	-2.97203e-17	-11.9522	3.58802e-29	1.52064e-28	54.7934
HALLMARK_HYPOXIA	-1.23817	2.95476e-17	-8.80341	8.21545e-18	3.32352e-17	29.3335		HALLMARK_HYPOXIA	-0.967814	-2.47344e-17	-11.5317	1.78549e-27	7.22312e-27	50.9099
HALLMARK_IL2_STAT5_SIGNALING	-1.2325	-2.19213e-17	-8.75921	1.17546e-17	4.54851e-17	28.9802		HALLMARK_ANDROGEN_RESPONSE	-0.966219	1.43456e-17	-11.5077	2.22608e-27	8.61395e-27	50.6907
RCD_CUPROPTOSIS	-1.22831	1.96977e-17	-8.72655	1.53022e-17	5.67455e-17	28.7202		RCD_CUPROPTOSIS	-0.956674	-1.22015e-17	-11.3648	8.23516e-27	3.05387e-26	49.391
HALLMARK_ADIPOGENESIS	-1.21427	-1.00401e-17	-8.61746	3.67209e-17	1.30726e-16	27.8573		HALLMARK_KRAS_SIGNALING_DN	-0.94845	-8.77887e-18	-11.2425	2.50286e-26	8.91019e-26	48.2867
HALLMARK_IL6_JAK_STAT3_SIGNALING	-1.1789	-2.66187e-17	-8.34405	3.16773e-16	1.08434e-15	25.7343		HALLMARK_UNFOLDED_PROTEIN_RESPONSE	0.938618	-3.4367e-17	11.0974	9.2788e-26	3.1762e-25	46.9853
HALLMARK_TGF_BETA_SIGNALING	-1.16909	-1.66681e-17	-8.26859	5.68452e-16	1.87379e-15	25.1586		mRNAsi_score	0.92724	1.42466e-16	10.9308	4.12321e-25	1.35913e-24	45.5042
HALLMARK_MYC_TARGETS_V2	1.09028	1.08666e-17	7.66834	5.09689e-14	1.62008e-13	20.7365		RCD_IMMUNOGENIC_CELL_DEATH	-0.87698	-1.21314e-17	-10.2119	2.19685e-22	6.98283e-22	39.2742
HALLMARK_MITOTIC_SPINDLE	1.0606	-1.4066e-17	7.44478	2.53117e-13	7.76808e-13	19.1628		Cibersort_T_cells_regulatory_Tregs	0.864234	-5.20183e-17	10.0336	9.98975e-22	3.06582e-21	37.7723
RCD_IMMUNOGENIC_CELL_DEATH	-1.04805	6.44384e-18	-7.35064	4.91171e-13	1.45714e-12	18.5123		HALLMARK_APICAL_SURFACE	-0.842974	-4.35435e-18	-9.73978	1.16769e-20	3.46415e-20	35.3354
mRNAsi_score	1.04381	6.7867e-17	7.31894	6.13053e-13	1.76006e-12	18.2948		HALLMARK_WNT_BETA_CATENIN_SIGNALING	0.797251	1.72615e-17	9.12162	1.75263e-18	5.03176e-18	30.3732
Cibersort_Macrophages_M2	-1.00029	1.43307e-16	-6.99455	5.65483e-12	1.57275e-11	16.117		HALLMARK_MYC_TARGETS_V2	0.78255	4.13215e-18	8.92661	8.12406e-18	2.2595e-17	28.856
HALLMARK_APOPTOSIS	-0.958629	9.45915e-18	-6.68642	4.31076e-11	1.1626e-10	14.1294		HALLMARK_TGF_BETA_SIGNALING	-0.772129	7.19618e-18	-8.78943	2.35648e-17	6.35535e-17	27.8029
Stromal_Score	-0.898617	-9.51623e-17	-6.24654	6.83629e-10	1.7895e-09	11.4312		HALLMARK_APOPTOSIS	-0.765286	-2.34363e-17	-8.69981	4.695e-17	1.22899e-16	27.1215
HALLMARK_APICAL_SURFACE	-0.894326	4.46978e-18	-6.21526	8.26993e-10	2.10293e-09	11.2456		Stromal_Score	-0.753055	-9.51174e-19	-8.54052	1.57885e-16	4.0148e-16	25.923
HALLMARK_INTERFERON_GAMMA_RESPONSE	-0.875828	3.67197e-19	-6.08065	1.85868e-09	4.59507e-09	10.4568		Estimate_Score	-0.750519	-2.97593e-17	-8.50763	2.02404e-16	5.00389e-16	25.6776
HALLMARK_MTORC1_SIGNALING	0.873707	7.13119e-18	6.06524	2.03728e-09	4.90048e-09	10.3674		HALLMARK_INTERFERON_GAMMA_RESPONSE	-0.749392	3.63707e-17	-8.49303	2.25952e-16	5.43506e-16	25.5689
TIDE	0.865494	-1.09648e-17	6.00562	2.89964e-09	6.79126e-09	10.0239		HALLMARK_MYOGENESIS	-0.723256	1.51915e-17	-8.15704	2.73671e-15	6.40966e-15	23.1064
HALLMARK_WNT_BETA_CATENIN_SIGNALING	0.846615	-2.04444e-17	5.86888	6.4423e-09	1.47017e-08	9.24756		Immune_Score	-0.692097	-5.1917e-17	-7.76268	4.64632e-14	1.06031e-13	20.314
HALLMARK_PEROXISOME	-0.833295	-1.51614e-17	-5.77263	1.11918e-08	2.49018e-08	8.711		HALLMARK_ALLOGRAFT_REJECTION	-0.686478	-1.84465e-17	-7.69224	7.62003e-14	1.69546e-13	19.8266
Estimate_Score	-0.828797	-1.19999e-17	-5.74017	1.34589e-08	2.92157e-08	8.53189		Cibersort_Plasma_cells	0.684991	4.5173e-17	7.67363	8.6785e-14	1.88387e-13	19.6985
Cibersort_B_cells_naive	-0.820969	5.5728e-17	-5.68374	1.85083e-08	3.92199e-08	8.2227		Cibersort_Mast_cells_activated	-0.677012	7.40668e-20	-7.57404	1.73422e-13	3.6749e-13	19.0167
HALLMARK_ALLOGRAFT_REJECTION	-0.815065	5.76059e-18	-5.64122	2.3487e-08	4.86125e-08	7.9916		Tumor_Purity	0.670454	-2.08463e-16	7.49248	3.04146e-13	6.29511e-13	18.4637
HALLMARK_PANCREAS_BETA_CELLS	-0.80481	3.79266e-18	-5.56745	3.53779e-08	7.15598e-08	7.59443		HALLMARK_CHOLESTEROL_HOMEOSTASIS	-0.659648	2.98957e-17	-7.35866	7.56801e-13	1.5308e-12	17.5667
RCD_FERROPTOSIS	-0.799409	2.11931e-17	-5.52865	4.38015e-08	8.66295e-08	7.38746		HALLMARK_MTORC1_SIGNALING	0.611323	2.52295e-17	6.76861	3.61385e-11	7.14739e-11	13.7694
Cibersort_Mast_cells_activated	-0.792116	-4.87686e-18	-5.47629	5.83111e-08	1.12819e-07	7.11034		Cibersort_T_cells_gamma_delta	-0.607043	2.03801e-17	-6.71696	5.00773e-11	9.68887e-11	13.4496
Tumor_Purity	0.789069	-3.85489e-16	5.45444	6.56614e-08	1.24338e-07	6.99539		HALLMARK_PEROXISOME	-0.599162	1.37491e-17	-6.62215	9.06776e-11	1.71709e-10	12.8677
RCD_DISULFIDPTOSIS	0.780803	5.20008e-18	5.39519	9.04083e-08	1.67632e-07	6.68588		IMMUNE_CHECKPOINT	-0.562237	1.46808e-17	-6.18209	1.30465e-09	2.41904e-09	10.2589
Cibersort_Macrophages_M0	0.7579	7.3783e-17	5.2314	2.15426e-07	3.91285e-07	5.84662		RCD_FERROPTOSIS	-0.561579	-2.07855e-17	-6.1743	1.36587e-09	2.48087e-09	10.2141
Cibersort_T_cells_regulatory_Tregs	0.741508	2.21198e-17	5.11448	3.94701e-07	7.02568e-07	5.26232		Cibersort_Macrophages_M0	0.558166	1.64467e-17	6.13398	1.73054e-09	3.08035e-09	9.98299
Immune_Score	-0.664891	-4.45137e-17	-4.57129	5.62001e-06	9.80747e-06	2.7108		HALLMARK_PI3K_AKT_MTOR_SIGNALING	0.517804	3.83978e-19	5.66114	2.52369e-08	4.40408e-08	7.37108
Cibersort_Mast_cells_resting	0.622575	1.06113e-16	4.27343	2.15858e-05	3.6945e-05	1.42696		Cibersort_Macrophages_M1	-0.501357	-1.03066e-16	-5.47048	7.07055e-08	1.21015e-07	6.37006
HALLMARK_P53_PATHWAY	-0.572718	-1.07684e-17	-3.92427	9.45343e-05	0.000158746	0.0273311		HALLMARK_P53_PATHWAY	-0.498653	1.06715e-17	-5.43925	8.3472e-08	1.4017e-07	6.20896
HALLMARK_MYOGENESIS	-0.56668	-1.44833e-18	-3.88211	0.00011216	0.000184856	-0.133919		HALLMARK_SPERMATOGENESIS	0.493194	-2.40756e-17	5.37628	1.16367e-07	1.9179e-07	5.88667
HALLMARK_HEDGEHOG_SIGNALING	-0.557966	-1.35566e-17	-3.82131	0.000143121	0.000231596	-0.363522		Cibersort_Mast_cells_resting	0.486072	-6.7128e-18	5.29431	1.78465e-07	2.88788e-07	5.47217
Cibersort_Plasma_cells	-0.543009	1.89306e-17	-3.71706	0.000215703	0.000342814	-0.74902		RCD_NECROPTOSIS	-0.478447	-3.8008e-18	-5.20677	2.80065e-07	4.45103e-07	5.0358
Cibersort_Neutrophils	-0.520799	-2.31242e-17	-3.56255	0.000389178	0.000607663	-1.30148		Cibersort_Monocytes	-0.472574	-1.98265e-17	-5.13949	3.94303e-07	6.15665e-07	4.70485
Cibersort_Dendritic_cells_resting	0.51845	-3.61755e-17	3.54622	0.000413694	0.000634806	-1.35851		HALLMARK_PANCREAS_BETA_CELLS	-0.470073	3.33457e-17	-5.11088	4.55522e-07	6.9899e-07	4.5653
IMMUNE_CHECKPOINT	-0.51653	-1.94625e-17	-3.53288	0.000434796	0.00064668	-1.40493		HALLMARK_NOTCH_SIGNALING	-0.463236	1.74174e-17	-5.03279	6.73147e-07	1.01543e-06	4.18798
Cibersort_T_cells_gamma_delta	-0.5158	-4.6723e-18	-3.52781	0.000443085	0.00064668	-1.42255		TIDE	0.425897	1.48056e-17	4.6093	5.12286e-06	7.59891e-06	2.23391
HALLMARK_PI3K_AKT_MTOR_SIGNALING	0.515787	-1.24786e-18	3.52772	0.00044323	0.00064668	-1.42286		Cibersort_Neutrophils	-0.420048	2.49098e-17	-4.54339	6.93123e-06	1.01128e-05	1.94394
HALLMARK_CHOLESTEROL_HOMEOSTASIS	-0.504287	2.78947e-17	-3.44788	0.000594758	0.000853765	-1.69678		HALLMARK_INTERFERON_ALPHA_RESPONSE	-0.399471	-2.91628e-17	-4.31242	1.94228e-05	2.78811e-05	0.958286
RCD_ANOIKIS	-0.464087	-7.56487e-18	-3.16939	0.00158617	0.00224077	-2.60447		Cibersort_Dendritic_cells_resting	0.383807	-9.13751e-18	4.13747	4.11279e-05	5.81013e-05	0.24351
HALLMARK_EPITHELIAL_MESENCHYMAL_TRANSITION	-0.459969	-9.77828e-18	-3.14092	0.00174663	0.00242891	-2.69308		RCD_DISULFIDPTOSIS	0.35358	-2.07972e-17	3.80189	0.000161126	0.000224066	-1.04985
HALLMARK_INTERFERON_ALPHA_RESPONSE	-0.444309	1.00238e-18	-3.03273	0.00250244	0.00342642	-3.02266		HALLMARK_HEDGEHOG_SIGNALING	-0.350813	1.72927e-17	-3.7713	0.000181599	0.000248651	-1.1626
Cibersort_NK_cells_activated	0.422801	2.35129e-17	2.88434	0.00402851	0.00543238	-3.45632		Cibersort_T_cells_CD4_memory_resting	-0.346268	-4.95078e-17	-3.72109	0.000220613	0.000297494	-1.34583
HALLMARK_NOTCH_SIGNALING	-0.415208	-3.21134e-17	-2.83201	0.00474275	0.00630008	-3.60418		HALLMARK_PROTEIN_SECRETION	0.332422	-2.23935e-17	3.56847	0.000393278	0.000522415	-1.8885
RCD_NECROPTOSIS	-0.392349	-7.46668e-19	-2.67465	0.00763458	0.00999232	-4.03279		m6A	0.331137	2.57207e-17	3.55433	0.000414497	0.000542503	-1.93769
Cibersort_T_cells_CD4_memory_activated	0.336523	-1.72777e-17	2.29135	0.022204	0.02864	-4.97594		HALLMARK_REACTIVE_OXYGEN_SPECIES_PATHWAY	-0.305031	4.88841e-18	-3.26794	0.001157	0.00149236	-2.89373
Cibersort_NK_cells_resting	-0.282072	-2.643e-18	-1.91872	0.0553782	0.0704094	-5.75497		HALLMARK_EPITHELIAL_MESENCHYMAL_TRANSITION	-0.298805	-2.31634e-17	-3.19987	0.00146123	0.00185785	-3.10965
Cibersort_T_cells_follicular_helper	0.247234	7.65222e-17	1.68084	0.0931876	0.116813	-6.18082		Cibersort_T_cells_CD4_memory_activated	0.295064	1.23965e-18	3.15901	0.0016778	0.00210315	-3.23719
HALLMARK_OXIDATIVE_PHOSPHORYLATION	-0.230281	-2.14386e-18	-1.56522	0.117931	0.145776	-6.36762		RCD_ANOIKIS	-0.286192	-1.73862e-17	-3.06224	0.00231386	0.00286018	-3.53289
Cibersort_T_cells_CD4_memory_resting	0.226345	-8.36196e-17	1.53838	0.124354	0.151609	-6.40908		Cibersort_Eosinophils	-0.26518	1.05955e-17	-2.83369	0.00478527	0.00583409	-4.19603
HALLMARK_ANGIOGENESIS	-0.20687	2.32009e-17	-1.40567	0.160213	0.192689	-6.60366		HALLMARK_UV_RESPONSE_UP	-0.251067	2.72001e-17	-2.68068	0.00758712	0.00912505	-4.61216
m5C	0.195288	2.18313e-17	1.32679	0.184958	0.219484	-6.71104		HALLMARK_GLYCOLYSIS	0.248598	-2.69564e-18	2.65395	0.00820616	0.00973798	-4.68256
HALLMARK_GLYCOLYSIS	-0.180486	-5.42101e-18	-1.22603	0.220552	0.258278	-6.83923		Cibersort_NK_cells_activated	0.238501	-6.46954e-17	2.54475	0.0112318	0.013153	-4.963
Cibersort_B_cells_memory	0.178519	1.06784e-18	1.21264	0.225627	0.260789	-6.8555		HALLMARK_OXIDATIVE_PHOSPHORYLATION	-0.231777	-1.96608e-17	-2.47212	0.0137596	0.015904	-5.14317
HALLMARK_SPERMATOGENESIS	0.15996	3.34262e-18	1.08637	0.277643	0.316798	-7.00022		m5C	0.220655	-8.29938e-18	2.35216	0.0190471	0.0217332	-5.42957
HALLMARK_REACTIVE_OXYGEN_SPECIES_PATHWAY	-0.143784	-1.07807e-17	-0.976375	0.329176	0.370844	-7.11338		Cibersort_Dendritic_cells_activated	0.208273	-4.05419e-18	2.21885	0.0269404	0.0303506	-5.73151
RCD_PYROPTOSIS	-0.13215	2.17781e-17	-0.897289	0.369837	0.411443	-7.1873		Cibersort_B_cells_memory	0.196436	-9.54293e-18	2.09162	0.0369709	0.0411301	-6.00354
HALLMARK_APICAL_JUNCTION	-0.113282	-2.07021e-18	-0.769072	0.442079	0.485741	-7.2939		Cibersort_T_cells_CD8	-0.194883	-6.41575e-17	-2.07495	0.0384967	0.0422989	-6.03802
Cibersort_T_cells_CD8	0.109601	7.32246e-18	0.744071	0.457054	0.496071	-7.31277		Cibersort_T_cells_follicular_helper	0.188963	2.5132e-17	2.0114	0.0448133	0.0486388	-6.16695
Cibersort_Eosinophils	0.10751	-5.02006e-18	0.729861	0.46569	0.499355	-7.32322		Cibersort_B_cells_naive	-0.187841	-1.51174e-17	-1.99936	0.0461043	0.0494371	-6.19094
HALLMARK_PROTEIN_SECRETION	0.0987265	2.64525e-17	0.670198	0.502926	0.532863	-7.36491		HALLMARK_ANGIOGENESIS	-0.149328	-2.9693e-17	-1.58712	0.11311	0.119843	-6.92633
Cibersort_Macrophages_M1	-0.0947572	-1.53056e-16	-0.643238	0.520255	0.544738	-7.38259		RCD_PYROPTOSIS	-0.108908	-1.37433e-17	-1.15618	0.248154	0.259832	-7.5159
m6A	0.0888013	-4.28771e-18	0.602789	0.546821	0.565897	-7.40774		Cibersort_NK_cells_resting	-0.0739816	-3.92944e-17	-0.784836	0.432918	0.448019	-7.87603
Cibersort_T_cells_CD4_naive	0.0705647	9.88465e-18	0.478957	0.632101	0.646632	-7.47461		Cibersort_T_cells_CD4_naive	0.0408955	-3.8047e-18	0.433658	0.664722	0.680003	-8.09008
HALLMARK_UV_RESPONSE_UP	0.0670611	-4.08887e-17	0.45517	0.649111	0.656487	-7.4857		Cibersort_Macrophages_M2	0.0123144	-1.32934e-16	0.13056	0.896175	0.906359	-8.17567
Cibersort_Dendritic_cells_activated	0.064181	-1.87383e-18	0.435617	0.663233	0.663233	-7.4944		HALLMARK_APICAL_JUNCTION	-0.00881018	4.92739e-18	-0.0934069	0.925617	0.925617	-8.17984

## Sheet: S3.89FSs_Survival_KM
Table S3 Survival analysis of the feature scores.
TCGA cohort								ICGC cohort
Feature scores	KM-Log-Rank P	KM-Log-Rank P significance	Cox-HR	Cox-HR (lower 95% CI)	Cox-HR (upper 95% CI)	Cox P significance		Feature scores	KM-Log-Rank P	KM-Log-Rank P significance	Cox-HR	Cox-HR (lower 95% CI)	Cox-HR (upper 95% CI)	Cox P significance
HALLMARK_TNFA_SIGNALING_VIA_NFKB	0.0361	*	0.39466	0.160535	0.970233	0.0427844		HALLMARK_TNFA_SIGNALING_VIA_NFKB	1.8e-10	***	28.2279	6.08581	130.93	1.98229e-05
HALLMARK_HYPOXIA	0.0818	(NS.)	9.25789e+06	0	#DIV/0!	0.992682		HALLMARK_HYPOXIA	0.000169	***	0.101021	0.0235168	0.433958	0.00205286
HALLMARK_CHOLESTEROL_HOMEOSTASIS	0.00572	**	1.89102	1.19436	2.99401	0.0065764		HALLMARK_CHOLESTEROL_HOMEOSTASIS	0.0128	*	8.15851e+07	0	#DIV/0!	0.996001
HALLMARK_MITOTIC_SPINDLE	0.00237	**	1.76905	1.21852	2.56831	0.00270857		HALLMARK_MITOTIC_SPINDLE	0.000482	***	4.52759	1.78132	11.5078	0.00150859
HALLMARK_WNT_BETA_CATENIN_SIGNALING	0.0364	*	1.82971	1.02998	3.25042	0.0393307		HALLMARK_WNT_BETA_CATENIN_SIGNALING	0.0286	*	1.25405e-08	0	#DIV/0!	0.996443
HALLMARK_TGF_BETA_SIGNALING	5.39e-05	***	19.1097	2.55101	143.151	0.00408582		HALLMARK_TGF_BETA_SIGNALING	0.0167	*	0.443408	0.223375	0.880184	0.0200832
HALLMARK_IL6_JAK_STAT3_SIGNALING	0.0271	*	0.405342	0.177269	0.926857	0.0323577		HALLMARK_IL6_JAK_STAT3_SIGNALING	1.8e-10	***	28.2279	6.08581	130.93	1.98229e-05
HALLMARK_DNA_REPAIR	0.00431	**	1.8417	1.20292	2.81968	0.00495253		HALLMARK_DNA_REPAIR	3.22e-07	***	4.89111	2.49292	9.59634	3.90447e-06
HALLMARK_G2M_CHECKPOINT	6.13e-07	***	2.38437	1.6771	3.38992	1.29784e-06		HALLMARK_G2M_CHECKPOINT	1.51e-07	***	8.28913	3.24559	21.1702	9.83075e-06
HALLMARK_NOTCH_SIGNALING	0.0626	(NS.)	1.56742	0.972621	2.52595	0.0649009		HALLMARK_NOTCH_SIGNALING	0.00197	**	0.383097	0.204118	0.719012	0.00281823
HALLMARK_ADIPOGENESIS	0.000258	***	0.505054	0.347745	0.733526	0.000333918		HALLMARK_ADIPOGENESIS	0.00904	**	0.33395	0.140462	0.793971	0.0130618
HALLMARK_ESTROGEN_RESPONSE_EARLY	0.0259	*	0.621551	0.407338	0.948416	0.0274113		HALLMARK_ESTROGEN_RESPONSE_EARLY	0.00271	**	0.149017	0.0356251	0.623327	0.00912408
HALLMARK_ESTROGEN_RESPONSE_LATE	0.238	(NS.)	0.813659	0.576834	1.14772	0.24001		HALLMARK_ESTROGEN_RESPONSE_LATE	0.246	(NS.)	1.97728	0.611251	6.39611	0.255059
HALLMARK_ANDROGEN_RESPONSE	0.203	(NS.)	1.00361e+07	0	#DIV/0!	0.99482		HALLMARK_ANDROGEN_RESPONSE	0.0122	*	3.46295	1.23341	9.72269	0.0183617
HALLMARK_MYOGENESIS	0.0459	*	0.653136	0.428515	0.9955	0.0475983		HALLMARK_MYOGENESIS	4.91e-05	***	0.286947	0.151245	0.544406	0.000132938
HALLMARK_PROTEIN_SECRETION	0.12	(NS.)	1.81632	0.846389	3.89774	0.12555		HALLMARK_PROTEIN_SECRETION	2.45e-07	***	16.8258	3.92817	72.0708	0.000142782
HALLMARK_INTERFERON_ALPHA_RESPONSE	0.0788	(NS.)	0.73123	0.514978	1.03829	0.0801338		HALLMARK_INTERFERON_ALPHA_RESPONSE	0.00105	**	0.365046	0.194529	0.68503	0.00170163
HALLMARK_INTERFERON_GAMMA_RESPONSE	0.0187	*	0.643343	0.444225	0.931712	0.0195805		HALLMARK_INTERFERON_GAMMA_RESPONSE	9.57e-09	***	0.0486134	0.0113214	0.208743	4.7595e-05
HALLMARK_APICAL_JUNCTION	0.0825	(NS.)	0.73761	0.522254	1.04177	0.0840481		HALLMARK_APICAL_JUNCTION	0.0718	(NS.)	0.565838	0.302159	1.05962	0.075232
HALLMARK_APICAL_SURFACE	0.05	(NS.)	0.449445	0.19762	1.02217	0.0564341		HALLMARK_APICAL_SURFACE	2.98e-05	***	22.91	2.94662	178.125	0.00276519
HALLMARK_HEDGEHOG_SIGNALING	0.138	(NS.)	0.735748	0.488914	1.1072	0.141127		HALLMARK_HEDGEHOG_SIGNALING	0.00626	**	0.440898	0.241828	0.803839	0.00752761
HALLMARK_COMPLEMENT	0.0245	*	0.495921	0.266146	0.92407	0.0271992		HALLMARK_COMPLEMENT	0.00124	**	0.317884	0.152321	0.663403	0.00226388
HALLMARK_UNFOLDED_PROTEIN_RESPONSE	0.000152	***	1.95917	1.37459	2.79234	0.000199476		HALLMARK_UNFOLDED_PROTEIN_RESPONSE	8.06e-05	***	4.43979	1.97108	10.0005	0.000320867
HALLMARK_PI3K_AKT_MTOR_SIGNALING	0.00941	**	1.57543	1.1148	2.22639	0.0100001		HALLMARK_PI3K_AKT_MTOR_SIGNALING	0.0204	*	2.12288	1.10483	4.07901	0.023875
HALLMARK_MTORC1_SIGNALING	4.71e-08	***	2.68131	1.85577	3.87408	1.49643e-07		HALLMARK_MTORC1_SIGNALING	0.000212	***	3.85472	1.78476	8.32545	0.000593779
HALLMARK_E2F_TARGETS	4e-06	***	2.28786	1.5939	3.28397	7.19066e-06		HALLMARK_E2F_TARGETS	1.54e-08	***	5.28165	2.7783	10.0406	3.82248e-07
HALLMARK_MYC_TARGETS_V1	7.71e-11	***	3.42789	2.31118	5.08418	9.04504e-10		HALLMARK_MYC_TARGETS_V1	3.92e-08	***	7.24944	3.19946	16.426	2.06752e-06
HALLMARK_MYC_TARGETS_V2	0.000305	***	1.87013	1.32435	2.64083	0.00037724		HALLMARK_MYC_TARGETS_V2	8.68e-09	***	5.26997	2.80834	9.88931	2.2752e-07
HALLMARK_EPITHELIAL_MESENCHYMAL_TRANSITION	0.138	(NS.)	1.41351	0.893383	2.23645	0.139311		HALLMARK_EPITHELIAL_MESENCHYMAL_TRANSITION	0.0455	*	0.531936	0.284007	0.996301	0.0486622
HALLMARK_INFLAMMATORY_RESPONSE	0.0871	(NS.)	0.735508	0.516432	1.04752	0.0886336		HALLMARK_INFLAMMATORY_RESPONSE	5.97e-05	***	11.0436	2.56783	47.496	0.00125088
HALLMARK_XENOBIOTIC_METABOLISM	0.000464	***	0.532889	0.37242	0.762502	0.000574804		HALLMARK_XENOBIOTIC_METABOLISM	0.000279	***	0.317101	0.164936	0.609649	0.000573585
HALLMARK_FATTY_ACID_METABOLISM	0.00268	**	0.591397	0.418113	0.836498	0.00298646		HALLMARK_FATTY_ACID_METABOLISM	0.00494	**	0.33139	0.147308	0.745509	0.00758673
HALLMARK_OXIDATIVE_PHOSPHORYLATION	0.0186	*	0.589591	0.377969	0.919697	0.0198601		HALLMARK_OXIDATIVE_PHOSPHORYLATION	0.0903	(NS.)	1.71375	0.913686	3.21439	0.093217
HALLMARK_GLYCOLYSIS	4.66e-05	***	2.0915	1.45448	3.00752	6.84797e-05		HALLMARK_GLYCOLYSIS	1.82e-05	***	4.02237	2.02467	7.99115	7.06736e-05
HALLMARK_REACTIVE_OXYGEN_SPECIES_PATHWAY	0.00788	**	1.64257	1.13452	2.37815	0.00857833		HALLMARK_REACTIVE_OXYGEN_SPECIES_PATHWAY	0.274	(NS.)	1.66905	0.656134	4.24565	0.282216
HALLMARK_P53_PATHWAY	0.175	(NS.)	1.75317	0.770544	3.98887	0.180728		HALLMARK_P53_PATHWAY	0.0115	*	0.469014	0.257622	0.853865	0.0132577
HALLMARK_UV_RESPONSE_UP	0.00118	**	1.9152	1.28459	2.85537	0.00142765		HALLMARK_UV_RESPONSE_UP	0.0553	(NS.)	2.16211	0.96183	4.86023	0.0620701
HALLMARK_UV_RESPONSE_DN	0.00823	**	0.554651	0.355861	0.864489	0.00923966		HALLMARK_UV_RESPONSE_DN	0.00356	**	0.412749	0.223813	0.761181	0.00459915
HALLMARK_ANGIOGENESIS	0.00382	**	0.253721	0.0929468	0.692592	0.00743132		HALLMARK_ANGIOGENESIS	0.0135	*	0.407356	0.195039	0.850796	0.0168495
HALLMARK_HEME_METABOLISM	0.00196	**	0.576451	0.404937	0.820609	0.00223409		HALLMARK_HEME_METABOLISM	0.0175	*	0.46157	0.240555	0.885644	0.0200613
HALLMARK_COAGULATION	1.45e-05	***	0.47426	0.335948	0.669515	2.22977e-05		HALLMARK_COAGULATION	1.81e-05	***	0.276089	0.147496	0.516792	5.72896e-05
HALLMARK_IL2_STAT5_SIGNALING	0.0709	(NS.)	0.297572	0.0735461	1.204	0.0891975		HALLMARK_IL2_STAT5_SIGNALING	0.00769	**	0.270942	0.0967623	0.75866	0.012929
HALLMARK_BILE_ACID_METABOLISM	6e-05	***	0.497948	0.351866	0.704677	8.30009e-05		HALLMARK_BILE_ACID_METABOLISM	2.49e-05	***	0.23363	0.111792	0.488253	0.000110508
HALLMARK_PEROXISOME	0.00313	**	0.499094	0.312106	0.79811	0.00371424		HALLMARK_PEROXISOME	0.000857	***	1.02139e-08	0	#DIV/0!	0.99504
HALLMARK_ALLOGRAFT_REJECTION	0.0929	(NS.)	0.734591	0.511992	1.05397	0.0940169		HALLMARK_ALLOGRAFT_REJECTION	0.0221	*	0.433838	0.207732	0.906051	0.0262467
HALLMARK_SPERMATOGENESIS	0.00086	***	2.23141	1.37697	3.61607	0.00111932		HALLMARK_SPERMATOGENESIS	5.83e-05	***	3.58883	1.84124	6.99514	0.00017496
HALLMARK_KRAS_SIGNALING_UP	0.0427	*	0.407232	0.165945	0.999355	0.0498355		HALLMARK_KRAS_SIGNALING_UP	1.8e-10	***	28.2279	6.08581	130.93	1.98229e-05
HALLMARK_KRAS_SIGNALING_DN	0.00784	**	0.594017	0.402886	0.875821	0.00855571		HALLMARK_KRAS_SIGNALING_DN	0.000572	***	0.32549	0.16658	0.635993	0.00102289
HALLMARK_PANCREAS_BETA_CELLS	0.0232	*	0.585675	0.367051	0.934519	0.0248302		HALLMARK_PANCREAS_BETA_CELLS	0.0223	*	0.44724	0.220284	0.908029	0.0259487
HALLMARK_APOPTOSIS	0.166	(NS.)	0.386286	0.0954631	1.56308	0.182307		HALLMARK_APOPTOSIS	0.00363	**	0.385272	0.197757	0.75059	0.00506114
RCD_FERROPTOSIS	0.0565	(NS.)	1.49328	0.986308	2.26083	0.0581172		RCD_FERROPTOSIS	0.0628	(NS.)	2.22652	0.935596	5.29865	0.0703776
RCD_CUPROPTOSIS	0.00511	**	0.612345	0.433071	0.865831	0.00551827		RCD_CUPROPTOSIS	0.132	(NS.)	3.78622e-08	0	#DIV/0!	0.996012
RCD_NECROPTOSIS	0.00068	***	5.80746	1.83916	18.338	0.00271248		RCD_NECROPTOSIS	0.0232	*	0.484615	0.255928	0.917647	0.0261624
RCD_PYROPTOSIS	0.171	(NS.)	1.76339	0.775471	4.00988	0.17596		RCD_PYROPTOSIS	0.0207	*	0.315694	0.112557	0.885443	0.0284382
RCD_IMMUNOGENIC_CELL_DEATH	0.0451	*	0.699712	0.492498	0.994111	0.0462691		RCD_IMMUNOGENIC_CELL_DEATH	0.0281	*	0.29062	0.0898268	0.940254	0.0391315
RCD_ANOIKIS	0.165	(NS.)	1.86574	0.762511	4.56514	0.17192		RCD_ANOIKIS	2.98e-05	***	22.91	2.94662	178.125	0.00276519
RCD_DISULFIDPTOSIS	0.0102	*	1.57768	1.11119	2.24002	0.0107879		RCD_DISULFIDPTOSIS	0.0111	*	4.06649	1.25493	13.1771	0.0193604
IMMUNE_CHECKPOINT	0.0274	*	0.588388	0.365214	0.947937	0.0292796		IMMUNE_CHECKPOINT	0.00485	**	0.423997	0.229542	0.783183	0.00613379
KEGG_METABOLISM	0.0103	*	0.617054	0.425408	0.895035	0.0109474		KEGG_METABOLISM	0.0886	(NS.)	0.210543	0.028944	1.53151	0.123819
m6A	0.0139	*	3.26729	1.20172	8.88326	0.0203389		m6A	0.00291	**	6.4938	1.5699	26.8612	0.00980739
m5C	0.00543	**	1.73284	1.17082	2.56466	0.00598993		m5C	0.0106	*	2.92844	1.23487	6.94466	0.0147359
mRNAsi_score	0.000631	***	1.8068	1.2806	2.54921	0.000756516		mRNAsi_score	1e-08	***	5.02293	2.72843	9.24702	2.17795e-07
Stromal_Score	0.00392	**	0.596696	0.418537	0.850694	0.00432233		Stromal_Score	0.00061	***	0.297354	0.142538	0.620323	0.00122598
Immune_Score	0.0275	*	0.658704	0.453093	0.957621	0.028758		Immune_Score	0.00023	***	0.146932	0.0449568	0.480214	0.0015038
Estimate_Score	0.00784	**	0.604603	0.415652	0.87945	0.00849206		Estimate_Score	0.000716	***	0.228728	0.0899462	0.581642	0.00194865
Tumor_Purity	0.00784	**	1.65398	1.13707	2.40586	0.00849206		Tumor_Purity	0.000716	***	4.37201	1.71927	11.1178	0.00194865
TIDE	0.000831	***	2.65227	1.46303	4.80817	0.00131084		TIDE	0.000168	***	3.02198	1.64747	5.54326	0.0003531
Cibersort_B_cells_naive	0.000432	***	0.478536	0.314632	0.727823	0.00057126		Cibersort_B_cells_naive	0.00465	**	0.25017	0.0883908	0.708048	0.00904442
Cibersort_B_cells_memory	4.24e-05	***	4.11769	1.97746	8.57435	0.000155663		Cibersort_B_cells_memory	0.000139	***	18.1953	2.37748	139.252	0.00520573
Cibersort_Plasma_cells	0.132	(NS.)	1.34954	0.912783	1.99529	0.132956		Cibersort_Plasma_cells	8.68e-05	***	10.6631	2.47528	45.9349	0.00149152
Cibersort_T_cells_CD8	7.42e-05	***	0.474838	0.325871	0.691904	0.00010557		Cibersort_T_cells_CD8	0.00642	**	0.443869	0.243792	0.808144	0.00789065
Cibersort_T_cells_CD4_naive	0.369	(NS.)	3.00546e-07	0	#DIV/0!	0.994102		Cibersort_T_cells_CD4_naive	0.0576	(NS.)	5.69689	0.757421	42.8488	0.0910116
Cibersort_T_cells_CD4_memory_resting	0.00593	**	0.358585	0.16721	0.768993	0.00841905		Cibersort_T_cells_CD4_memory_resting	0.0592	(NS.)	1.30554e-08	0	#DIV/0!	0.99688
Cibersort_T_cells_CD4_memory_activated	0.0901	(NS.)	0.716212	0.485892	1.05571	0.0917739		Cibersort_T_cells_CD4_memory_activated	0.00959	**	3.61473	1.27585	10.2412	0.0155869
Cibersort_T_cells_follicular_helper	0.102	(NS.)	0.223722	0.0312444	1.60193	0.136011		Cibersort_T_cells_follicular_helper	0.0154	*	0.485273	0.26615	0.884803	0.0183079
Cibersort_T_cells_regulatory_Tregs	0.131	(NS.)	1.34758	0.913588	1.98774	0.132519		Cibersort_T_cells_regulatory_Tregs	1.66e-05	***	3.46284	1.90101	6.30786	4.91985e-05
Cibersort_T_cells_gamma_delta	0.221	(NS.)	0.728467	0.437149	1.21392	0.224007		Cibersort_T_cells_gamma_delta	0.257	(NS.)	0.335604	0.0461513	2.44046	0.28077
Cibersort_NK_cells_resting	0.093	(NS.)	1.90207	0.886602	4.08062	0.0987563		Cibersort_NK_cells_resting	0.0689	(NS.)	2.50134	0.892763	7.00822	0.0811301
Cibersort_NK_cells_activated	0.0319	*	0.565312	0.333518	0.958202	0.0341283		Cibersort_NK_cells_activated	0.0269	*	0.511147	0.278651	0.93763	0.030158
Cibersort_Monocytes	0.0199	*	0.658532	0.462264	0.938133	0.0206857		Cibersort_Monocytes	0.0387	*	2.12491	1.01832	4.43401	0.0446078
Cibersort_Macrophages_M0	1.65e-06	***	2.329	1.63189	3.32392	3.18572e-06		Cibersort_Macrophages_M0	0.0347	*	1.88869	1.03588	3.4436	0.0379881
Cibersort_Macrophages_M1	0.0101	*	0.466708	0.257567	0.845669	0.011982		Cibersort_Macrophages_M1	0.000905	***	0.232522	0.090853	0.595098	0.00234642
Cibersort_Macrophages_M2	0.00397	**	1.66272	1.17214	2.35863	0.00436717		Cibersort_Macrophages_M2	0.0239	*	0.496911	0.267656	0.92253	0.0267324
Cibersort_Dendritic_cells_resting	0.00187	**	6.86948	1.67904	28.1051	0.00734244		Cibersort_Dendritic_cells_resting	0.0658	(NS.)	2.12631	0.941473	4.80228	0.0695434
Cibersort_Dendritic_cells_activated	9.27e-10	***	44.0569	5.51016	352.26	0.000358442		Cibersort_Dendritic_cells_activated	0.0241	*	3.63276	1.11887	11.7949	0.0318017
Cibersort_Mast_cells_resting	0.0345	*	0.685772	0.482362	0.974961	0.0356216		Cibersort_Mast_cells_resting	0.0101	*	4.18185	1.2827	13.6336	0.0176501
Cibersort_Mast_cells_activated	0.186	(NS.)	0.287605	0.0401786	2.05871	0.214634		Cibersort_Mast_cells_activated	9.33e-07	***	28.9541	3.62132	231.501	0.00150771
Cibersort_Eosinophils	0.00364	**	4.75611	1.48984	15.1833	0.00846057		Cibersort_Eosinophils	0.107	(NS.)	4.45087	0.606024	32.6889	0.142196
Cibersort_Neutrophils	0.00292	**	1.83366	1.22224	2.75094	0.00339346		Cibersort_Neutrophils	0.00107	**	7.63336	1.81791	32.0523	0.00549649

## Sheet: S4.TCGA_Cluster_MarkerGenes
Table S4 Changes of gene expression among clusters in the TCGA cohort.
Genes	Cluster	p_val	avg_log2FC	pct.1	pct.2	p_val_adj
CD53	C1	2.63492e-27	0.330577	1	1	1.37951e-22
LAPTM5	C1	2.09806e-26	0.81352	1	1	1.09844e-21
NCKAP1L	C1	1.99959e-25	0.251073	1	1	1.04688e-20
PLEK	C1	7.78858e-25	0.276853	1	1	4.07771e-20
CYBB	C1	9.63899e-25	0.400372	1	1	5.0465e-20
IL2RG	C1	1.27991e-24	0.47598	1	1	6.70099e-20
ITGB2	C1	4.70482e-24	0.647502	1	1	2.46321e-19
RAC2	C1	6.36755e-24	0.328195	1	1	3.33373e-19
ARHGDIB	C1	6.82729e-24	0.512149	1	1	3.57443e-19
WIPF1	C1	5.79157e-23	0.273029	1	1	3.03218e-18
COTL1	C1	6.71383e-23	0.54013	1	1	3.51502e-18
CORO1A	C1	8.91487e-23	0.460225	1	1	4.66738e-18
PTPRC	C1	1.48215e-22	0.37215	1	1	7.75982e-18
HCLS1	C1	3.00662e-22	0.314707	1	1	1.57411e-17
LSP1	C1	6.41427e-22	0.410705	1	1	3.35819e-17
HLA-DOA	C1	7.83106e-22	0.278396	1	1	4.09995e-17
GBP5	C1	1.15301e-21	0.52107	1	1	6.03657e-17
ARPC2	C1	2.59896e-21	0.37861	1	1	1.36068e-16
FCER1G	C1	2.59896e-21	0.35324	1	1	1.36068e-16
UCP2	C1	3.34103e-21	0.374654	1	1	1.7492e-16
HLA-DMB	C1	4.63143e-21	0.373511	1	1	2.42479e-16
LGALS9	C1	5.2191e-21	0.395751	1	1	2.73246e-16
PPP1R18	C1	7.06884e-21	0.402441	1	1	3.70089e-16
HLA-DQA1	C1	1.06525e-20	0.740642	1	1	5.57713e-16
ARL4C	C1	1.30678e-20	0.293395	1	1	6.84165e-16
CTSS	C1	1.39376e-20	0.743133	1	1	7.29701e-16
GPNMB	C1	1.39376e-20	0.466589	1	1	7.29701e-16
CXCR4	C1	1.69051e-20	0.34239	1	1	8.85067e-16
RGS1	C1	2.45757e-20	0.389456	1	1	1.28666e-15
DCXR	C1	6.45303e-20	-1.4612	1	1	3.37848e-15
SRGN	C1	7.8009e-20	0.386592	1	1	4.08416e-15
CSF1R	C1	1.49457e-19	0.355197	1	1	7.82482e-15
SEL1L3	C1	1.67645e-19	0.650491	1	1	8.77703e-15
LCP1	C1	1.82229e-19	0.722019	1	1	9.54062e-15
TMSB4X	C1	2.36376e-19	1.135	1	1	1.23755e-14
WARS	C1	2.38845e-19	0.676847	1	1	1.25047e-14
IQGAP1	C1	3.06366e-19	0.433023	1	1	1.60398e-14
MPZL1	C1	3.88648e-19	0.359244	1	1	2.03477e-14
HLA-DRA	C1	4.35375e-19	1.29239	1	1	2.27941e-14
TYROBP	C1	4.35375e-19	0.388608	1	1	2.27941e-14
C1QC	C1	4.67957e-19	0.862013	1	1	2.44999e-14
SLC27A5	C1	6.77583e-19	-1.45948	1	1	3.54749e-14
ACTR3	C1	7.90188e-19	0.357743	1	1	4.13703e-14
FCGR3A	C1	8.23217e-19	0.505266	1	1	4.30995e-14
TRAC	C1	9.11872e-19	0.286226	1	1	4.77411e-14
PLAU	C1	9.79478e-19	0.292743	1	1	5.12805e-14
PKM	C1	1.02031e-18	1.05697	1	1	5.34182e-14
IRF1	C1	1.09584e-18	0.475424	1	1	5.73729e-14
CKAP4	C1	2.18593e-18	0.526952	1	1	1.14444e-13
MMP9	C1	2.20814e-18	0.336227	1	1	1.15607e-13
CAPG	C1	2.34618e-18	0.438017	1	1	1.22834e-13
HLA-DPB1	C1	3.7289e-18	0.930266	1	1	1.95226e-13
HLA-DPA1	C1	3.7289e-18	0.899664	1	1	1.95226e-13
TPM4	C1	4.60308e-18	0.747141	1	1	2.40994e-13
S100A4	C1	4.60308e-18	0.295482	1	1	2.40994e-13
MS4A6A	C1	5.73599e-18	0.268665	1	1	3.00308e-13
HLA-DQB1	C1	6.46573e-18	0.686373	1	1	3.38513e-13
TAP1	C1	7.8908e-18	0.702261	1	1	4.13123e-13
TPM3	C1	8.04932e-18	0.44317	1	1	4.21422e-13
H2AFY	C1	1.16188e-17	0.360923	1	1	6.08301e-13
PLEKHO1	C1	1.30826e-17	0.299575	1	1	6.84939e-13
DNMT1	C1	1.53207e-17	0.305551	1	1	8.02117e-13
S100A11	C1	1.60947e-17	0.672687	1	1	8.42639e-13
IGHV3-23	C1	1.67442e-17	0.344641	1	0.917	8.76644e-13
IFI16	C1	1.72435e-17	0.294201	1	1	9.02784e-13
IGKV3-11	C1	3.66341e-17	0.686361	1	0.965	1.91798e-12
LBH	C1	4.28379e-17	0.285831	1	1	2.24278e-12
SLC1A5	C1	6.31427e-17	0.371489	1	1	3.30583e-12
RCC2	C1	6.69145e-17	0.317359	1	1	3.50331e-12
OLFML2B	C1	7.58656e-17	0.251024	1	1	3.97194e-12
C1QB	C1	7.88502e-17	0.971888	1	1	4.1282e-12
STIP1	C1	8.11644e-17	0.348124	1	1	4.24936e-12
LDHD	C1	1.00308e-16	-0.477322	1	1	5.25165e-12
MPEG1	C1	1.21538e-16	0.263704	1	1	6.36315e-12
ADGRE5	C1	1.37654e-16	0.340446	1	1	7.20687e-12
MAPRE1	C1	1.69858e-16	0.272632	1	1	8.8929e-12
IGHG2	C1	1.73129e-16	1.22506	1	0.993	9.06417e-12
UBD	C1	2.15528e-16	0.641897	1	0.997	1.1284e-11
ACBD4	C1	2.21764e-16	-0.295926	1	1	1.16104e-11
STAT1	C1	2.60607e-16	0.871209	1	1	1.36441e-11
ALDH2	C1	3.14954e-16	-0.894142	1	1	1.64894e-11
IGKV4-1	C1	3.1889e-16	0.654497	0.988	0.955	1.66955e-11
IGKV3-20	C1	3.55893e-16	0.581027	1	0.965	1.86328e-11
ADA2	C1	3.5612e-16	0.31903	1	1	1.86447e-11
AZGP1	C1	3.73328e-16	-1.17896	1	1	1.95456e-11
SDC3	C1	3.80438e-16	0.401529	1	1	1.99178e-11
JCHAIN	C1	3.9506e-16	0.49114	1	0.993	2.06834e-11
IGHV4-59	C1	4.24336e-16	0.263728	0.976	0.858	2.22161e-11
IGHG3	C1	4.25988e-16	0.98051	1	0.993	2.23026e-11
HNRNPM	C1	4.50741e-16	0.262947	1	1	2.35985e-11
RGS2	C1	4.81412e-16	0.270527	1	1	2.52043e-11
IGLV3-21	C1	5.66571e-16	0.401599	0.988	0.903	2.96628e-11
CSF1	C1	5.75414e-16	0.381964	1	1	3.01258e-11
IGKV1-5	C1	6.13362e-16	0.493055	1	0.952	3.21126e-11
ARHGEF2	C1	6.74713e-16	0.267772	1	1	3.53246e-11
IGHGP	C1	6.92953e-16	0.293284	1	0.955	3.62796e-11
PLEKHB2	C1	7.61871e-16	0.267537	1	1	3.98877e-11
TUBA1B	C1	7.83509e-16	0.499542	1	1	4.10206e-11
IGHV4-39	C1	7.96718e-16	0.359136	1	0.889	4.17122e-11
HAGH	C1	8.20925e-16	-0.549472	1	1	4.29795e-11
CTSC	C1	8.52121e-16	0.596076	1	1	4.46128e-11
ICAM1	C1	8.92762e-16	0.645488	1	1	4.67405e-11
IGHG1	C1	9.79857e-16	2.47708	1	1	5.13004e-11
ASPDH	C1	9.79857e-16	-0.381478	1	0.997	5.13004e-11
YWHAZ	C1	1.02649e-15	0.633405	1	1	5.3742e-11
ITPR3	C1	1.02649e-15	0.337305	1	1	5.3742e-11
PPT1	C1	1.29452e-15	0.349247	1	1	6.77748e-11
CXCL9	C1	1.31873e-15	0.680294	1	1	6.9042e-11
SLC6A6	C1	1.38121e-15	0.263722	1	1	7.23131e-11
MCM6	C1	1.51504e-15	0.252904	1	1	7.93199e-11
SOX4	C1	1.58667e-15	0.469999	1	1	8.30699e-11
HIF1A	C1	1.66163e-15	0.618337	1	1	8.69945e-11
HLA-DRB1	C1	1.83903e-15	1.01443	1	1	9.62826e-11
RBP4	C1	1.92572e-15	-0.993497	1	1	1.00821e-10
IGKC	C1	1.94353e-15	2.0432	1	1	1.01754e-10
MARCKS	C1	2.27242e-15	0.531845	1	1	1.18973e-10
IGLV1-40	C1	2.59195e-15	0.294013	0.988	0.913	1.35701e-10
PTMA	C1	2.63175e-15	0.416553	1	1	1.37785e-10
HNRNPU	C1	2.7051e-15	0.321063	1	1	1.41625e-10
ITGA5	C1	3.97002e-15	0.603895	1	1	2.0785e-10
GBP4	C1	4.07996e-15	0.350403	1	1	2.13606e-10
ATP1A1	C1	4.26988e-15	0.631243	1	1	2.2355e-10
PEBP1	C1	4.3089e-15	-0.651533	1	1	2.25593e-10
ADI1	C1	4.76195e-15	-0.731149	1	1	2.49312e-10
DYNC1H1	C1	5.16724e-15	0.416392	1	1	2.70531e-10
IGLC2	C1	5.55586e-15	0.882501	1	0.993	2.90877e-10
QDPR	C1	5.60644e-15	-0.409245	1	1	2.93525e-10
MMP14	C1	6.13762e-15	0.805412	1	1	3.21335e-10
HNRNPA3	C1	6.42148e-15	0.300062	1	1	3.36196e-10
VASP	C1	6.42148e-15	0.268226	1	1	3.36196e-10
RBBP7	C1	6.47978e-15	0.288955	1	1	3.39249e-10
IGLL5	C1	7.47471e-15	0.422326	1	0.952	3.91338e-10
RAN	C1	7.69195e-15	0.363876	1	1	4.02712e-10
TST	C1	8.11921e-15	-0.61982	1	1	4.25081e-10
UBE2Z	C1	8.49303e-15	0.277511	1	1	4.44653e-10
CDK4	C1	8.49303e-15	0.256549	1	1	4.44653e-10
TUBA1A	C1	9.20906e-15	0.343528	1	1	4.82141e-10
MKI67	C1	9.80676e-15	0.374385	1	1	5.13433e-10
ACTB	C1	1.0824e-14	0.564917	1	1	5.66688e-10
IGLV3-19	C1	1.19188e-14	0.694306	0.988	0.9	6.24011e-10
CFL1	C1	1.21605e-14	0.416292	1	1	6.36664e-10
IGHG4	C1	1.42746e-14	0.775421	1	0.965	7.47348e-10
MRC2	C1	1.44108e-14	0.346168	1	1	7.54477e-10
MOB1A	C1	1.66198e-14	0.284965	1	1	8.70127e-10
HMGA1	C1	1.70695e-14	0.442051	1	1	8.93676e-10
KPNA2	C1	1.75313e-14	0.379023	1	1	9.17851e-10
IGLV2-23	C1	1.94343e-14	0.544555	1	0.903	1.01748e-09
BIRC3	C1	2.13143e-14	0.929542	1	1	1.11591e-09
CDO1	C1	2.37052e-14	-0.632085	1	1	1.24108e-09
GRHPR	C1	2.39159e-14	-0.674717	1	1	1.25212e-09
GCDH	C1	2.41285e-14	-0.330408	1	1	1.26325e-09
GSTP1	C1	2.85398e-14	0.279257	1	1	1.4942e-09
ATP1B3	C1	2.85398e-14	0.262589	1	1	1.4942e-09
PTBP3	C1	2.93053e-14	0.282816	1	1	1.53428e-09
MCM4	C1	2.95649e-14	0.340645	1	1	1.54787e-09
CALU	C1	3.11709e-14	0.439871	1	1	1.63195e-09
VCAM1	C1	3.11709e-14	0.388562	1	1	1.63195e-09
IGLV1-44	C1	3.12e-14	0.284594	0.988	0.907	1.63347e-09
GLYAT	C1	3.68437e-14	-0.627046	1	0.997	1.92895e-09
CORO1C	C1	3.71689e-14	0.307646	1	1	1.94598e-09
RRM2	C1	3.71689e-14	0.274494	1	1	1.94598e-09
FNDC3B	C1	3.74969e-14	0.412247	1	1	1.96315e-09
EGLN3	C1	4.16619e-14	0.255163	1	1	2.18121e-09
PTGES3	C1	4.27723e-14	0.287843	1	1	2.23935e-09
SLC16A3	C1	4.50812e-14	0.30905	1	1	2.36022e-09
MARCKSL1	C1	4.793e-14	0.38988	1	1	2.50937e-09
ANXA1	C1	4.96366e-14	0.29223	1	1	2.59872e-09
CYP8B1	C1	5.60936e-14	-1.51513	1	1	2.93678e-09
SEC14L2	C1	6.39288e-14	-0.936462	1	1	3.34699e-09
TUBA1C	C1	6.61939e-14	0.31985	1	1	3.46558e-09
IGLC3	C1	6.70558e-14	0.515147	0.988	0.983	3.51071e-09
POSTN	C1	7.80743e-14	0.421072	1	0.986	4.08758e-09
ADAM9	C1	1.00364e-13	0.443188	1	1	5.25455e-09
IGLV1-51	C1	1.02999e-13	0.292402	1	0.993	5.39249e-09
C1QA	C1	1.11318e-13	0.825446	1	1	5.82808e-09
PEA15	C1	1.14236e-13	0.385495	1	1	5.98081e-09
VIM	C1	1.40443e-13	0.602479	1	1	7.35291e-09
EPB41L2	C1	1.40443e-13	0.261869	1	1	7.35291e-09
CD74	C1	1.41655e-13	1.08572	1	1	7.41634e-09
HEG1	C1	1.49143e-13	0.259743	1	1	7.80838e-09
ARF4	C1	1.53031e-13	0.373953	1	1	8.01196e-09
DAB2	C1	1.59735e-13	0.449909	1	1	8.36292e-09
LGMN	C1	1.77023e-13	0.377512	1	1	9.26802e-09
NUP210	C1	1.84757e-13	0.333696	1	1	9.67295e-09
HNRNPC	C1	1.87943e-13	0.264191	1	1	9.83974e-09
NAP1L1	C1	1.92823e-13	0.398598	1	1	1.00952e-08
LINC01485	C1	1.97827e-13	-0.493101	1	1	1.03573e-08
PCBD1	C1	2.01234e-13	-0.388541	1	1	1.05356e-08
TMSB10	C1	2.11805e-13	0.595612	1	1	1.10891e-08
ACSM2A	C1	2.15449e-13	-0.769855	1	1	1.12798e-08
CD4	C1	2.22921e-13	0.319409	1	1	1.1671e-08
OR2I1P	C1	2.59821e-13	0.591428	1	1	1.36029e-08
IGLV2-14	C1	2.8408e-13	0.271051	1	0.931	1.4873e-08
PLTP	C1	2.95102e-13	0.423511	1	1	1.54501e-08
LDHB	C1	3.15801e-13	0.342626	1	1	1.65338e-08
POR	C1	3.18487e-13	-0.709625	1	1	1.66744e-08
YWHAB	C1	3.26679e-13	0.286921	1	1	1.71033e-08
GLYATL1	C1	3.29455e-13	-0.558212	1	1	1.72486e-08
CAPZA1	C1	3.32255e-13	0.289952	1	1	1.73952e-08
CCL5	C1	3.80359e-13	0.404624	1	1	1.99137e-08
ACTR2	C1	3.83582e-13	0.36758	1	1	2.00825e-08
RPN2	C1	4.17333e-13	0.325972	1	1	2.18494e-08
ABCB4	C1	4.65597e-13	-0.680675	1	1	2.43763e-08
COLGALT1	C1	4.7749e-13	0.295066	1	1	2.4999e-08
HAAO	C1	4.85584e-13	-0.534877	1	1	2.54228e-08
DMGDH	C1	5.06414e-13	-0.521835	1	1	2.65133e-08
ARPC1B	C1	5.37056e-13	0.442718	1	1	2.81175e-08
SELENON	C1	5.41579e-13	0.269038	1	1	2.83544e-08
CREB3L1	C1	5.50738e-13	0.260124	1	1	2.88339e-08
TOP2A	C1	5.79139e-13	0.398247	1	1	3.03208e-08
HPD	C1	5.8401e-13	-1.73344	1	1	3.05758e-08
PCK2	C1	6.24455e-13	-0.861145	1	1	3.26933e-08
CCT2	C1	6.62091e-13	0.275448	1	1	3.46638e-08
ETNK2	C1	6.67646e-13	-0.761651	1	1	3.49546e-08
PARP1	C1	6.90329e-13	0.326012	1	1	3.61422e-08
ANXA5	C1	7.56677e-13	0.534423	1	1	3.96158e-08
RTP3	C1	7.95441e-13	-0.295956	0.976	0.993	4.16453e-08
SULF1	C1	8.57333e-13	0.314001	1	0.997	4.48857e-08
IFNGR2	C1	9.16275e-13	0.267275	1	1	4.79716e-08
IGHA1	C1	9.4722e-13	1.16817	1	1	4.95917e-08
LIMK2	C1	9.63074e-13	0.250692	1	1	5.04218e-08
DDR1	C1	9.71099e-13	0.396115	1	1	5.08419e-08
GLYCTK	C1	1.05504e-12	-0.527844	1	1	5.52368e-08
PRKDC	C1	1.12729e-12	0.41105	1	1	5.90192e-08
TNFRSF21	C1	1.16521e-12	0.319938	1	1	6.10046e-08
COL1A2	C1	1.19447e-12	1.08694	1	1	6.25365e-08
CHD3	C1	1.21438e-12	0.259484	1	1	6.35787e-08
ILF3	C1	1.26558e-12	0.280127	1	1	6.62593e-08
CLIC1	C1	1.27607e-12	0.442416	1	1	6.68086e-08
SLC38A1	C1	1.36313e-12	0.455801	1	1	7.13666e-08
G6PD	C1	1.42047e-12	0.510633	1	1	7.43689e-08
SLC10A1	C1	1.48018e-12	-0.86577	1	1	7.7495e-08
CAP1	C1	1.50475e-12	0.33732	1	1	7.87812e-08
ACAA1	C1	1.7022e-12	-0.503758	1	1	8.91189e-08
NCL	C1	1.74464e-12	0.356578	1	1	9.13407e-08
TGFB1	C1	1.78812e-12	0.333413	1	1	9.36168e-08
CBX3	C1	1.81769e-12	0.252706	1	1	9.5165e-08
BAZ2A	C1	1.87828e-12	0.25652	1	1	9.83372e-08
IVD	C1	2.02194e-12	-0.370236	1	1	1.05859e-07
CES2	C1	2.23036e-12	-0.983759	1	1	1.16771e-07
IARS	C1	2.34234e-12	0.258195	1	1	1.22633e-07
YWHAH	C1	2.47995e-12	0.276425	1	1	1.29838e-07
LPCAT1	C1	2.58308e-12	0.300629	1	1	1.35237e-07
TNFAIP2	C1	2.7794e-12	0.415796	1	1	1.45515e-07
GYS2	C1	2.91833e-12	-0.405746	1	1	1.52789e-07
PFKFB3	C1	2.99033e-12	0.340124	1	1	1.56559e-07
ILF2	C1	3.11421e-12	0.287439	1	1	1.63045e-07
EFHD2	C1	3.11421e-12	0.273667	1	1	1.63045e-07
SPINT1	C1	3.16517e-12	0.379825	1	1	1.65712e-07
CLSTN1	C1	3.29615e-12	0.361743	1	1	1.7257e-07
B4GALT5	C1	3.43244e-12	0.276546	1	1	1.79705e-07
ECI1	C1	3.51685e-12	-0.332735	1	1	1.84125e-07
WDR1	C1	3.54544e-12	0.335374	1	1	1.85621e-07
YWHAQ	C1	3.78249e-12	0.305952	1	1	1.98032e-07
HYAL1	C1	3.84414e-12	-0.360469	1	1	2.0126e-07
DHX9	C1	3.90677e-12	0.251829	1	1	2.04539e-07
CHD4	C1	4.0026e-12	0.305184	1	1	2.09556e-07
EIF2S3	C1	4.0026e-12	0.298639	1	1	2.09556e-07
CD47	C1	4.06777e-12	0.298483	1	1	2.12968e-07
CDC25B	C1	4.51741e-12	0.362421	1	1	2.36509e-07
MSC	C1	4.59078e-12	0.280289	1	1	2.4035e-07
SH3BGRL3	C1	4.6279e-12	0.396987	1	1	2.42294e-07
CD163	C1	4.6279e-12	0.305263	1	1	2.42294e-07
SFPQ	C1	4.6279e-12	0.265747	1	1	2.42294e-07
GLS	C1	4.74104e-12	0.309358	1	1	2.48217e-07
EHHADH	C1	4.85689e-12	-0.713688	1	1	2.54282e-07
METTL7A	C1	5.05617e-12	-0.603856	1	1	2.64716e-07
HNRNPUL1	C1	5.17956e-12	0.302385	1	1	2.71176e-07
VCAN	C1	5.47906e-12	0.452591	1	1	2.86856e-07
FLNA	C1	5.52321e-12	0.859165	1	1	2.89167e-07
PLBD2	C1	5.74923e-12	0.261071	1	1	3.01001e-07
CCL16	C1	6.8289e-12	-0.564539	0.988	0.997	3.57527e-07
CRYL1	C1	7.36709e-12	-0.452141	1	1	3.85704e-07
NR1I3	C1	7.4261e-12	-0.426013	1	1	3.88793e-07
CPD	C1	7.48557e-12	0.584313	1	1	3.91907e-07
SET	C1	7.60592e-12	0.311046	1	1	3.98208e-07
CALM2	C1	7.66681e-12	0.276417	1	1	4.01396e-07
TAT	C1	7.72817e-12	-1.75387	1	1	4.04608e-07
HLA-DQA2	C1	7.85114e-12	0.264937	1	0.976	4.11046e-07
AQP9	C1	9.20666e-12	-1.09014	1	1	4.82015e-07
HLA-DRB5	C1	9.57951e-12	0.602085	1	1	5.01535e-07
PXMP2	C1	9.81027e-12	-0.28145	1	1	5.13617e-07
F12	C1	1.06195e-11	-0.830108	1	1	5.55985e-07
CYP4F2	C1	1.12245e-11	-0.563698	0.988	1	5.87661e-07
ZNHIT1	C1	1.19574e-11	-0.361083	1	1	6.26029e-07
SLC47A1	C1	1.19574e-11	-0.484848	1	1	6.26029e-07
ASAH1	C1	1.20522e-11	0.2924	1	1	6.30995e-07
FBLIM1	C1	1.2439e-11	0.278343	1	1	6.51245e-07
IGHM	C1	1.29396e-11	1.06524	1	0.993	6.77452e-07
EPRS	C1	1.33543e-11	0.277924	1	1	6.99163e-07
TTC38	C1	1.44487e-11	-0.378125	1	1	7.5646e-07
MOGAT2	C1	1.45615e-11	-0.302152	0.976	0.986	7.62365e-07
ABHD14B	C1	1.49106e-11	-0.330686	1	1	7.80645e-07
ABAT	C1	1.56307e-11	-0.751424	1	1	8.18348e-07
SERPINC1	C1	1.60035e-11	-0.998894	1	1	8.37862e-07
LRP10	C1	1.82859e-11	0.370565	1	1	9.5736e-07
PTGFRN	C1	1.82859e-11	0.323116	1	1	9.5736e-07
CYBA	C1	1.82859e-11	0.274019	1	1	9.5736e-07
DNAJC10	C1	1.82859e-11	0.261146	1	1	9.5736e-07
SELENBP1	C1	1.84297e-11	-0.654141	1	1	9.64887e-07
MCM3	C1	1.87206e-11	0.305474	1	1	9.80115e-07
TTYH3	C1	1.96204e-11	0.49578	1	1	1.02722e-06
SEPT2	C1	2.04024e-11	0.375499	1	1	1.06817e-06
ITM2C	C1	2.13812e-11	0.362889	1	1	1.11942e-06
ECHDC2	C1	2.20592e-11	-0.464141	1	1	1.15491e-06
MST1	C1	2.44111e-11	-0.51499	1	1	1.27804e-06
ITGA3	C1	2.47941e-11	0.547192	1	1	1.29809e-06
MCAM	C1	2.786e-11	0.291689	1	1	1.45861e-06
CCT6A	C1	2.82958e-11	0.320862	1	1	1.48143e-06
FTCD	C1	2.85162e-11	-0.747451	1	1	1.49297e-06
EZR	C1	3.0107e-11	0.377656	1	1	1.57625e-06
GPT	C1	3.0815e-11	-0.51619	1	1	1.61332e-06
GRN	C1	3.22803e-11	0.476938	1	1	1.69003e-06
ERO1A	C1	3.27837e-11	0.349641	1	1	1.71639e-06
S100A6	C1	3.68122e-11	0.574965	1	1	1.9273e-06
RAD21	C1	3.85558e-11	0.362537	1	1	2.01859e-06
ECHS1	C1	3.88542e-11	-0.506865	1	1	2.03421e-06
SERPINH1	C1	4.00704e-11	0.43464	1	1	2.09789e-06
TM7SF2	C1	4.00704e-11	-0.554848	1	1	2.09789e-06
GCAT	C1	4.49719e-11	-0.310886	1	1	2.3545e-06
PSMB9	C1	4.85606e-11	0.421815	1	1	2.54239e-06
RHOA	C1	4.85606e-11	0.276884	1	1	2.54239e-06
COL1A1	C1	4.89345e-11	1.03418	1	1	2.56196e-06
STT3A	C1	4.96908e-11	0.289606	1	1	2.60156e-06
ACSM2B	C1	5.20289e-11	-0.707399	1	1	2.72397e-06
HPR	C1	5.44745e-11	-0.868354	1	0.997	2.85201e-06
KLHL5	C1	5.53145e-11	0.275523	1	1	2.89599e-06
RIDA	C1	5.53145e-11	-0.642668	1	1	2.89599e-06
ATP2A2	C1	5.65982e-11	0.378063	1	1	2.9632e-06
TIMP2	C1	5.83552e-11	0.588776	1	1	3.05519e-06
ENAH	C1	6.20308e-11	0.387982	1	1	3.24762e-06
TMC5	C1	6.34651e-11	0.310138	1	0.986	3.32272e-06
ACTG1	C1	6.49351e-11	0.449886	1	1	3.39968e-06
KLC4	C1	6.69448e-11	-0.293765	1	1	3.5049e-06
ACSM5	C1	6.79724e-11	-0.499475	1	1	3.55869e-06
F10	C1	6.84919e-11	-0.62275	1	1	3.58589e-06
ARPC3	C1	7.00739e-11	0.275953	1	1	3.66872e-06
GFPT1	C1	7.44694e-11	0.30334	1	1	3.89884e-06
CPB2	C1	7.73522e-11	-0.650657	1	1	4.04978e-06
IER3	C1	8.21933e-11	0.305114	1	1	4.30323e-06
CCT5	C1	8.21933e-11	0.302293	1	1	4.30323e-06
MAT1A	C1	8.53682e-11	-0.819137	1	1	4.46945e-06
VNN2	C1	8.60174e-11	0.268493	1	1	4.50344e-06
SAMHD1	C1	8.60174e-11	0.253733	1	1	4.50344e-06
TFR2	C1	8.86628e-11	-0.708984	1	1	4.64194e-06
TNC	C1	9.27807e-11	0.565298	1	1	4.85753e-06
ALDH5A1	C1	9.49092e-11	-0.39932	1	1	4.96897e-06
ECI2	C1	9.70854e-11	-0.382642	1	1	5.08291e-06
TRIM28	C1	9.93104e-11	0.284861	1	1	5.1994e-06
ITGAV	C1	1.00821e-10	0.490527	1	1	5.2785e-06
CD44	C1	1.0872e-10	0.576021	1	1	5.69201e-06
SARDH	C1	1.11205e-10	-0.36072	1	1	5.82213e-06
COL6A3	C1	1.13745e-10	0.769238	1	1	5.95514e-06
SHMT1	C1	1.16343e-10	-0.66074	1	1	6.09113e-06
ABCC6	C1	1.18107e-10	-0.366668	1	1	6.18347e-06
CXCL1	C1	1.26837e-10	0.265082	0.988	0.983	6.64055e-06
HLA-DMA	C1	1.38278e-10	0.489981	1	1	7.23953e-06
LYZ	C1	1.42485e-10	1.0971	1	1	7.45978e-06
ADH1B	C1	1.47919e-10	-1.44527	1	1	7.74432e-06
CAPRIN1	C1	1.60599e-10	0.277519	1	1	8.40815e-06
CYB5A	C1	1.61803e-10	-0.539733	1	1	8.47118e-06
ADH6	C1	1.63016e-10	-0.698235	1	1	8.53468e-06
SOD1	C1	1.73043e-10	-0.569832	1	1	9.05967e-06
CCL20	C1	1.76956e-10	0.466983	1	0.993	9.26454e-06
MSN	C1	1.79614e-10	0.57818	1	1	9.40367e-06
HMGCL	C1	1.85045e-10	-0.361909	1	1	9.68803e-06
ACOX1	C1	1.94939e-10	-0.486187	1	1	1.0206e-05
FUS	C1	1.96394e-10	0.272283	1	1	1.02822e-05
APOH	C1	1.97859e-10	-0.764866	1	1	1.03589e-05
GSTZ1	C1	2.11539e-10	-0.268503	1	1	1.10751e-05
ACSF2	C1	2.27823e-10	-0.275074	1	1	1.19277e-05
ADH4	C1	2.34674e-10	-1.30332	1	1	1.22863e-05
CD24	C1	2.43521e-10	0.656264	1	1	1.27495e-05
ALDH6A1	C1	2.48985e-10	-0.615344	1	1	1.30356e-05
DAO	C1	2.50832e-10	-0.361455	1	1	1.31323e-05
ZYX	C1	2.52693e-10	0.360232	1	1	1.32298e-05
YBX3	C1	2.58358e-10	0.253017	1	1	1.35263e-05
MYRIP	C1	2.64147e-10	-0.285827	1	0.997	1.38294e-05
COPB1	C1	2.66104e-10	0.265523	1	1	1.39319e-05
OSMR	C1	2.68076e-10	0.324032	1	1	1.40351e-05
FSCN1	C1	2.70062e-10	0.281381	1	1	1.41391e-05
HAO1	C1	2.82283e-10	-0.52702	1	0.997	1.47789e-05
TMED3	C1	3.01633e-10	0.260773	1	1	1.5792e-05
SLC1A2	C1	3.03862e-10	-0.626913	1	1	1.59087e-05
CXCL10	C1	3.27048e-10	0.552306	1	1	1.71226e-05
TAGLN2	C1	3.4178e-10	0.499838	1	1	1.78939e-05
PDIA3	C1	3.46833e-10	0.367928	1	1	1.81585e-05
ALAD	C1	3.59788e-10	-0.488701	1	1	1.88367e-05
MAL2	C1	3.67785e-10	0.44565	1	1	1.92554e-05
PIPOX	C1	3.81503e-10	-0.586921	1	1	1.99736e-05
SNRPB	C1	4.01549e-10	0.271965	1	1	2.10231e-05
BDH1	C1	4.07463e-10	-0.436282	1	1	2.13327e-05
KPNB1	C1	4.10452e-10	0.33709	1	1	2.14892e-05
RBM3	C1	4.22622e-10	0.313679	1	1	2.21264e-05
MMP2	C1	4.41541e-10	0.622297	1	1	2.31169e-05
AGRN	C1	4.44774e-10	0.577429	1	1	2.32861e-05
CYP2J2	C1	4.51308e-10	-0.321085	1	1	2.36282e-05
MLXIPL	C1	4.71479e-10	-0.519748	1	1	2.46843e-05
H2AFZ	C1	4.74925e-10	0.318348	1	1	2.48647e-05
SPINT2	C1	4.85412e-10	0.354003	1	1	2.54137e-05
SOX9	C1	4.92528e-10	0.326017	1	1	2.57863e-05
UTRN	C1	5.25833e-10	0.271312	1	1	2.753e-05
ETNPPL	C1	5.41331e-10	-0.540924	1	1	2.83414e-05
TSPAN3	C1	5.45274e-10	0.290415	1	1	2.85478e-05
GBP2	C1	5.57274e-10	0.46591	1	1	2.91761e-05
DHTKD1	C1	5.61331e-10	-0.431913	1	1	2.93885e-05
BAAT	C1	5.61331e-10	-0.756089	1	1	2.93885e-05
CYP2B6	C1	5.79945e-10	-0.820515	0.988	0.997	3.0363e-05
FAM129B	C1	5.86285e-10	0.3802	1	1	3.06949e-05
MTHFD1	C1	5.86285e-10	-0.665398	1	1	3.06949e-05
EPHX2	C1	6.03518e-10	-0.446431	1	1	3.15972e-05
CPN2	C1	6.12318e-10	-0.571403	1	0.993	3.20579e-05
HSPA8	C1	6.16767e-10	0.454987	1	1	3.22908e-05
HADH	C1	6.16767e-10	-0.329011	1	1	3.22908e-05
SEPT9	C1	6.535e-10	0.332308	1	1	3.4214e-05
PSAP	C1	6.82441e-10	0.466146	1	1	3.57292e-05
PROC	C1	6.87385e-10	-0.483912	1	1	3.5988e-05
COL3A1	C1	7.17788e-10	1.14829	1	1	3.75798e-05
CYP4A22	C1	7.44122e-10	-0.459356	1	0.993	3.89585e-05
HSP90AA1	C1	7.49502e-10	0.389392	1	1	3.92402e-05
HSD17B6	C1	7.60375e-10	-0.773	1	1	3.98094e-05
FTH1	C1	7.714e-10	0.432468	1	1	4.03867e-05
EIF4G2	C1	7.76972e-10	0.469472	1	1	4.06783e-05
LASP1	C1	7.76972e-10	0.379557	1	1	4.06783e-05
MMP11	C1	7.82582e-10	0.251399	1	1	4.09721e-05
MAGED1	C1	8.17084e-10	0.483794	1	1	4.27784e-05
COL5A2	C1	8.17084e-10	0.418598	1	1	4.27784e-05
NONO	C1	8.17084e-10	0.29497	1	1	4.27784e-05
GOT2	C1	8.22977e-10	-0.484643	1	1	4.3087e-05
CYP4F3	C1	8.40905e-10	-0.484541	1	1	4.40256e-05
ACP5	C1	8.53068e-10	0.253855	1	1	4.46624e-05
RGN	C1	8.71635e-10	-0.428032	1	1	4.56345e-05
MASP2	C1	8.90596e-10	-0.540017	1	1	4.66272e-05
FAH	C1	9.5675e-10	-0.334478	1	1	5.00907e-05
LCAT	C1	9.63623e-10	-0.331819	1	1	5.04505e-05
CYP3A4	C1	9.63623e-10	-2.81489	1	0.997	5.04505e-05
LRRC59	C1	1.0131e-09	0.267446	1	1	5.30409e-05
BACE2	C1	1.02037e-09	0.437782	1	1	5.34214e-05
DUOX2	C1	1.06908e-09	1.41442	0.988	0.931	5.59715e-05
PCNA	C1	1.1196e-09	0.266341	1	1	5.86166e-05
LAMC2	C1	1.13559e-09	0.268622	1	0.979	5.94539e-05
TKFC	C1	1.1438e-09	-0.615127	1	1	5.98838e-05
APOC1	C1	1.15198e-09	-0.833314	1	1	6.0312e-05
HNRNPA2B1	C1	1.16851e-09	0.278152	1	1	6.11775e-05
COL5A1	C1	1.17687e-09	0.489117	1	1	6.16148e-05
CA9	C1	1.18527e-09	0.324404	0.953	0.92	6.20546e-05
AGXT	C1	1.24581e-09	-0.899201	1	0.997	6.52246e-05
THBS1	C1	1.32809e-09	0.423381	1	1	6.95322e-05
HGD	C1	1.32809e-09	-0.681699	1	1	6.95322e-05
MUC1	C1	1.35668e-09	0.339871	1	1	7.10288e-05
QSOX1	C1	1.40566e-09	0.6802	1	1	7.35931e-05
RAB17	C1	1.51955e-09	-0.274848	1	1	7.95563e-05
UBAP2L	C1	1.58542e-09	0.263997	1	1	8.30048e-05
NAGS	C1	1.60799e-09	-0.271835	1	1	8.41863e-05
PRODH2	C1	1.61938e-09	-0.352097	0.988	0.993	8.47825e-05
PYGB	C1	1.68947e-09	0.361529	1	1	8.84522e-05
PARP14	C1	1.78752e-09	0.264099	1	1	9.35857e-05
LBR	C1	1.81289e-09	0.255517	1	1	9.49137e-05
SLC6A12	C1	1.8386e-09	-0.334522	1	1	9.62602e-05
CDC42	C1	2.02884e-09	0.257762	1	1	0.00010622
BHMT	C1	2.08663e-09	-1.13285	1	1	0.000109246
CXCL8	C1	2.30179e-09	0.365204	1	0.993	0.00012051
IVNS1ABP	C1	2.31797e-09	0.33952	1	1	0.000121357
CHIT1	C1	2.36377e-09	0.335243	1	0.945	0.000123755
UPB1	C1	2.38376e-09	-0.565714	1	1	0.000124802
ANXA2	C1	2.55631e-09	0.589133	1	1	0.000133835
PQLC1	C1	2.59225e-09	-0.280207	1	1	0.000135717
BICC1	C1	2.6104e-09	0.270471	1	1	0.000136668
HUWE1	C1	2.62868e-09	0.278991	1	1	0.000137624
ALDH4A1	C1	2.62868e-09	-0.513406	1	1	0.000137624
FAM210B	C1	2.77946e-09	-0.253183	1	1	0.000145518
MGST2	C1	2.77946e-09	-0.25865	1	1	0.000145518
GCNT3	C1	2.83808e-09	0.252909	1	0.986	0.000148588
SERPINA4	C1	2.89803e-09	-0.609034	1	0.993	0.000151726
SELENOM	C1	2.89803e-09	0.307708	1	1	0.000151727
APOA5	C1	2.93864e-09	-0.774468	1	1	0.000153853
BTG1	C1	2.95916e-09	0.347144	1	1	0.000154927
KNG1	C1	2.95916e-09	-0.749531	1	0.997	0.000154927
APOC3	C1	3.02153e-09	-0.985472	1	1	0.000158192
DHRS1	C1	3.04261e-09	-0.280352	1	1	0.000159296
OGDHL	C1	3.30695e-09	-0.492002	1	1	0.000173135
LAMC1	C1	3.35313e-09	0.319338	1	1	0.000175553
PLXND1	C1	3.37645e-09	0.335765	1	1	0.000176774
RBBP4	C1	3.37645e-09	0.266738	1	1	0.000176774
KIAA1522	C1	3.42357e-09	0.319013	1	1	0.000179241
C8A	C1	3.42357e-09	-0.635009	1	0.997	0.000179241
PON3	C1	3.69442e-09	-0.443909	1	1	0.000193421
VCL	C1	3.79799e-09	0.3024	1	1	0.000198844
DUOXA2	C1	3.88169e-09	0.358038	0.906	0.768	0.000203226
RBP5	C1	4.06943e-09	-0.423136	1	1	0.000213055
CAPN1	C1	4.12594e-09	0.275049	1	1	0.000216014
DSG2	C1	4.21214e-09	0.463617	1	1	0.000220527
MID1IP1	C1	4.27058e-09	0.336215	1	1	0.000223586
AKR7A3	C1	4.57481e-09	-0.353699	1	1	0.000239514
ASS1	C1	4.90009e-09	-0.7587	1	1	0.000256544
ACOX2	C1	4.93383e-09	-0.343854	1	1	0.000258311
PLP2	C1	5.00199e-09	0.265778	1	1	0.000261879
MAP4K4	C1	5.07106e-09	0.267116	1	1	0.000265496
PCK1	C1	5.07106e-09	-0.896351	1	1	0.000265496
PSMD2	C1	5.24784e-09	0.257452	1	1	0.00027475
GADD45A	C1	5.58125e-09	-0.264891	1	1	0.000292206
ITIH1	C1	5.6969e-09	-0.651412	1	1	0.000298261
PEMT	C1	5.77529e-09	-0.253903	1	1	0.000302365
RAB10	C1	6.44136e-09	0.284437	1	1	0.000337237
PTP4A2	C1	6.70992e-09	0.275418	1	1	0.000351298
GOLM1	C1	7.085e-09	0.626394	1	1	0.000370935
SLC39A1	C1	7.37961e-09	0.292991	1	1	0.000386359
LAPTM4B	C1	7.5826e-09	0.482889	1	1	0.000396987
GNS	C1	7.5826e-09	0.347041	1	1	0.000396987
SLC28A1	C1	7.5826e-09	-0.272435	1	0.997	0.000396987
HKDC1	C1	7.79101e-09	0.323294	1	1	0.000407898
PC	C1	7.79101e-09	-0.477018	1	1	0.000407898
GCGR	C1	7.84312e-09	-0.406588	0.988	0.979	0.000410626
SSR1	C1	7.84398e-09	0.280414	1	1	0.000410672
SLC12A2	C1	8.74063e-09	0.28627	1	1	0.000457616
PALLD	C1	8.85949e-09	0.26435	1	1	0.000463839
CXCL5	C1	9.18679e-09	0.31972	0.929	0.799	0.000480974
F9	C1	9.83527e-09	-0.776889	0.988	0.99	0.000514925
ANG	C1	1.01379e-08	-0.720796	1	1	0.000530768
MMP7	C1	1.0264e-08	0.42205	0.988	0.92	0.00053737
NPC2	C1	1.08426e-08	0.296644	1	1	0.000567663
COL4A2	C1	1.10631e-08	0.533591	1	1	0.00057921
MAGED2	C1	1.15174e-08	0.267119	1	1	0.000602991
ZNF664	C1	1.15948e-08	0.28834	1	1	0.000607046
PCYT2	C1	1.16728e-08	-0.393958	1	1	0.000611128
F11	C1	1.17512e-08	-0.280132	1	0.997	0.000615236
SPATS2L	C1	1.24808e-08	0.280592	1	1	0.000653435
GPT2	C1	1.28191e-08	-0.656812	1	1	0.000671143
PRNP	C1	1.30786e-08	0.283831	1	1	0.000684729
FUOM	C1	1.32544e-08	-0.266886	1	1	0.000693935
CD63	C1	1.37958e-08	0.387078	1	1	0.000722279
HMOX1	C1	1.37958e-08	0.316461	1	1	0.000722279
TPD52	C1	1.47462e-08	0.269996	1	1	0.000772036
TMEM205	C1	1.47462e-08	-0.278663	1	1	0.000772036
OTC	C1	1.48446e-08	-0.449509	1	0.993	0.000777189
STAB1	C1	1.50435e-08	0.284916	1	1	0.000787602
KLF15	C1	1.5552e-08	-0.313306	1	1	0.000814224
RPS6KA3	C1	1.576e-08	0.290338	1	1	0.000825116
PLG	C1	1.60772e-08	-0.826209	1	0.997	0.00084172
SCP2	C1	1.71797e-08	-0.642064	1	1	0.000899443
HSPA5	C1	1.92247e-08	0.302506	1	1	0.00100651
SLC27A2	C1	1.93521e-08	-0.46863	1	1	0.00101318
IGFBP3	C1	2.01338e-08	0.74628	1	1	0.0010541
ALDOA	C1	2.01338e-08	0.510966	1	1	0.0010541
C6	C1	2.06719e-08	-0.78525	1	1	0.00108228
GNB1	C1	2.08086e-08	0.289385	1	1	0.00108943
PRRC2C	C1	2.19341e-08	0.331945	1	1	0.00114836
CYP1A2	C1	2.22877e-08	-0.880799	0.918	0.945	0.00116687
TCP1	C1	2.25188e-08	0.252505	1	1	0.00117897
SIRPA	C1	2.25188e-08	0.251834	1	1	0.00117897
MRPL41	C1	2.3271e-08	-0.256038	1	1	0.00121835
HPN	C1	2.42058e-08	-0.384493	1	1	0.0012673
THBS2	C1	2.43651e-08	0.317125	1	1	0.00127564
TTR	C1	2.50126e-08	-0.989127	1	1	0.00130954
DDOST	C1	2.51771e-08	0.301643	1	1	0.00131815
NREP	C1	2.70568e-08	0.252032	1	1	0.00141656
PECAM1	C1	2.7413e-08	0.250299	1	1	0.00143521
KHK	C1	2.7413e-08	-0.496201	1	1	0.00143521
BOK	C1	2.75927e-08	-0.3015	1	1	0.00144462
HLA-A	C1	2.77736e-08	0.595208	1	1	0.00145409
TLN1	C1	2.77736e-08	0.320003	1	1	0.00145409
SEC61A1	C1	2.77736e-08	0.30923	1	1	0.00145409
YBX1	C1	2.90725e-08	0.332865	1	1	0.00152209
COL4A1	C1	2.94543e-08	0.509364	1	1	0.00154208
ECH1	C1	3.16429e-08	-0.354074	1	1	0.00165666
XPOT	C1	3.18495e-08	0.276355	1	1	0.00166748
PFN1	C1	3.22666e-08	0.354207	1	1	0.00168932
PECR	C1	3.44331e-08	-0.314229	1	1	0.00180274
PTGDS	C1	3.72195e-08	-0.665717	1	1	0.00194863
PDIA6	C1	3.77047e-08	0.309353	1	1	0.00197403
ADAR	C1	3.79496e-08	0.312548	1	1	0.00198685
C3P1	C1	3.79496e-08	-0.490729	0.988	1	0.00198685
AMDHD1	C1	3.86935e-08	-0.327108	1	1	0.0020258
CYP4A11	C1	3.86935e-08	-0.711903	1	1	0.0020258
SULT2A1	C1	3.97074e-08	-0.879537	1	0.993	0.00207888
HSD11B1	C1	3.97075e-08	-1.17334	1	1	0.00207888
CYP2C9	C1	4.26305e-08	-0.848962	1	1	0.00223192
LONP2	C1	4.37443e-08	-0.268989	1	1	0.00229023
HLF	C1	4.43117e-08	-0.571697	1	1	0.00231994
TUBB	C1	4.51763e-08	0.419836	1	1	0.0023652
ALDH1L1	C1	4.51763e-08	-0.717621	1	1	0.0023652
ACSL3	C1	4.57617e-08	0.271451	1	1	0.00239585
IGF2R	C1	4.63545e-08	0.344133	1	1	0.00242689
SIPA1L2	C1	4.75625e-08	0.361329	1	1	0.00249013
ENPP2	C1	4.78692e-08	0.43014	1	1	0.00250619
CCL19	C1	4.8782e-08	0.337006	0.988	0.965	0.00255398
SUB1	C1	5.00706e-08	0.334513	1	1	0.00262145
CXCL16	C1	5.07174e-08	0.266521	1	1	0.00265531
SRD5A1	C1	5.07174e-08	-0.261974	1	1	0.00265531
ECHDC3	C1	5.30456e-08	-0.302055	1	1	0.0027772
LUM	C1	5.37263e-08	0.428982	1	0.979	0.00281284
CTH	C1	6.02827e-08	-0.540484	1	1	0.0031561
SPARC	C1	6.22364e-08	0.565218	1	1	0.00325839
PTMS	C1	6.22364e-08	-0.410259	1	1	0.00325839
RDH16	C1	6.34379e-08	-0.725694	1	1	0.00332129
PGK1	C1	6.54905e-08	0.452075	1	1	0.00342876
KLKB1	C1	6.63294e-08	-0.353926	1	1	0.00347268
DSTN	C1	6.71788e-08	0.286652	1	1	0.00351714
ATP6V0E2	C1	6.76074e-08	-0.424784	1	1	0.00353958
ADAM10	C1	6.89092e-08	0.2595	1	1	0.00360774
LAMB1	C1	7.02352e-08	0.37533	1	1	0.00367717
GJA1	C1	7.02352e-08	0.263677	1	1	0.00367717
TIMP1	C1	7.34262e-08	0.782609	1	1	0.00384423
UQCRQ	C1	7.34262e-08	-0.404653	1	1	0.00384423
AR	C1	7.38934e-08	-0.365819	1	1	0.00386869
SLC51A	C1	7.67574e-08	-0.443523	1	1	0.00401863
PGRMC1	C1	8.12559e-08	-0.482323	1	1	0.00425415
S100P	C1	8.49252e-08	0.406867	1	0.979	0.00444626
DDX3X	C1	8.54682e-08	0.250105	1	1	0.00447469
FMO3	C1	8.98915e-08	-0.79216	1	1	0.00470627
ACAA2	C1	9.51327e-08	-0.54569	1	1	0.00498067
REEP6	C1	9.6337e-08	-0.577263	1	1	0.00504372
LGALS3	C1	1.0519e-07	0.308767	1	1	0.00550721
ASGR1	C1	1.12693e-07	-0.440037	1	1	0.00590005
NDRG2	C1	1.16272e-07	-0.417655	1	1	0.00608745
CYP2A6	C1	1.17735e-07	-1.5166	1	1	0.00616401
HSP90B1	C1	1.18473e-07	0.343229	1	1	0.00620264
PLOD2	C1	1.19962e-07	0.360098	1	1	0.0062806
SORD	C1	1.2689e-07	-0.532719	1	1	0.00664332
LGALS3BP	C1	1.27683e-07	0.537006	1	1	0.00668485
B2M	C1	1.31722e-07	0.501715	1	1	0.00689631
NDRG1	C1	1.35884e-07	0.592659	1	1	0.00711423
MSMO1	C1	1.38443e-07	-0.461186	1	1	0.00724816
ABCB11	C1	1.41924e-07	-0.321022	1	0.986	0.00743041
SHC1	C1	1.43699e-07	0.260216	1	1	0.00752338
CAT	C1	1.50076e-07	-0.480076	1	1	0.00785725
ANXA4	C1	1.52893e-07	0.534366	1	1	0.00800469
SERPING1	C1	1.56727e-07	-0.514956	1	1	0.00820544
APOF	C1	1.60654e-07	-0.422034	1	1	0.00841105
CTTN	C1	1.61651e-07	0.272471	1	1	0.00846323
GSTK1	C1	1.74086e-07	-0.320498	1	1	0.00911428
HPX	C1	1.78433e-07	-0.806296	1	1	0.00934186
COL18A1	C1	1.84014e-07	-0.445053	1	1	0.00963407
MSRB1	C1	1.90935e-07	-0.25591	1	1	0.0099964
SLC9A3R2	C1	2.00555e-07	-0.333244	1	1	0.0105001
HNRNPH1	C1	2.04282e-07	0.254126	1	1	0.0106952
FAXDC2	C1	2.06804e-07	-0.288555	1	1	0.0108272
GPD1	C1	2.06804e-07	-0.450816	1	1	0.0108272
TFRC	C1	2.18528e-07	0.309032	1	1	0.011441
KRT19	C1	2.29082e-07	0.350429	0.988	0.896	0.0119936
RNF213	C1	2.29487e-07	0.366695	1	1	0.0120148
HSD17B4	C1	2.30894e-07	-0.442458	1	1	0.0120885
PRAP1	C1	2.30894e-07	-0.577364	1	1	0.0120885
TSKU	C1	2.33732e-07	-0.590784	1	1	0.0122371
UGT1A4	C1	2.35852e-07	-0.526432	0.988	0.976	0.012348
ADAM15	C1	2.48438e-07	0.315296	1	1	0.0130069
MASP1	C1	2.64035e-07	-0.331753	1	1	0.0138235
NPM1	C1	2.65645e-07	0.325597	1	1	0.0139079
ELF3	C1	2.67265e-07	0.377028	1	1	0.0139927
GNMT	C1	2.70535e-07	-0.598906	1	1	0.0141638
SC5D	C1	2.73842e-07	-0.414922	1	1	0.014337
AGR2	C1	2.87643e-07	0.543433	0.882	0.772	0.0150595
SLC25A47	C1	2.92745e-07	-0.75914	1	1	0.0153266
LINC01018	C1	2.97136e-07	-0.351669	0.965	0.976	0.0155566
SLC2A2	C1	3.01747e-07	-0.594706	1	0.997	0.015798
ASPH	C1	3.0358e-07	0.679727	1	1	0.0158939
LECT2	C1	3.14797e-07	-0.432066	0.976	0.993	0.0164812
MAOB	C1	3.1671e-07	-0.309481	1	1	0.0165814
A1BG	C1	3.1671e-07	-0.367861	1	1	0.0165814
F7	C1	3.20562e-07	-0.369133	1	1	0.016783
FETUB	C1	3.20562e-07	-0.53436	1	0.997	0.016783
GABARAPL1	C1	3.24458e-07	-0.294598	1	1	0.016987
G6PC	C1	3.26423e-07	-0.760089	1	1	0.0170899
MTTP	C1	3.284e-07	-0.410301	1	1	0.0171934
TMEM56	C1	3.38459e-07	-0.365749	1	1	0.01772
ACSL1	C1	3.40506e-07	-0.672916	1	1	0.0178272
THRSP	C1	3.42547e-07	-0.498895	0.953	0.993	0.017934
CYP2A7	C1	3.53382e-07	-0.824071	0.918	0.955	0.0185013
MGP	C1	3.86362e-07	0.442761	1	1	0.020228
HSP90AB1	C1	3.86362e-07	0.291416	1	1	0.020228
PON1	C1	4.25243e-07	-0.617814	1	1	0.0222636
SCPEP1	C1	4.30361e-07	0.312474	1	1	0.0225316
UGT2B10	C1	4.43417e-07	-0.582642	1	0.997	0.0232151
HP	C1	4.48746e-07	-0.992563	1	1	0.0234941
CPM	C1	4.51433e-07	0.272273	1	1	0.0236348
COL6A2	C1	4.65105e-07	0.597534	1	1	0.0243506
TAPBP	C1	4.65105e-07	0.317746	1	1	0.0243506
BHMT2	C1	4.76329e-07	-0.437919	1	1	0.0249382
ABCA6	C1	4.79175e-07	-0.359806	1	1	0.0250872
HNF4A	C1	4.84918e-07	-0.341458	1	0.997	0.0253879
DECR1	C1	5.05544e-07	-0.308741	1	1	0.0264677
SLC22A1	C1	5.05544e-07	-1.01888	1	1	0.0264677
GSR	C1	5.08559e-07	0.270314	1	1	0.0266256
CCNI	C1	5.08559e-07	0.269456	1	1	0.0266256
MCL1	C1	5.33309e-07	0.284072	1	1	0.0279214
PAH	C1	5.89817e-07	-0.590275	1	1	0.0308799
GADD45G	C1	5.93315e-07	-0.369344	1	1	0.031063
AMBP	C1	6.00371e-07	-0.568756	1	1	0.0314324
ALDH7A1	C1	6.11106e-07	-0.341009	1	1	0.0319945
EMILIN1	C1	6.14726e-07	0.306815	1	1	0.032184
EPHX1	C1	6.25709e-07	-0.677435	1	1	0.032759
SDC1	C1	6.44435e-07	-0.421364	1	1	0.0337394
LINC00261	C1	6.48244e-07	-0.303268	1	0.997	0.0339388
LINC01554	C1	6.55929e-07	-0.403895	1	1	0.0343411
FSTL1	C1	6.95686e-07	0.346831	1	1	0.0364226
SPP1	C1	8.19747e-07	0.634238	1	1	0.0429178
PDK4	C1	8.2938e-07	-0.739867	1	1	0.0434222
CDHR5	C1	8.48976e-07	-0.519127	1	1	0.0444481
TPM1	C1	8.63964e-07	0.365205	1	1	0.0452329
JUNB	C1	8.63964e-07	0.31585	1	1	0.0452329
SOD3	C1	8.74098e-07	0.282949	1	1	0.0457634
NOTCH2	C1	9.21132e-07	0.366764	1	1	0.0482259
CYP2C8	C1	9.31911e-07	-0.849975	1	1	0.0487902
ITGB4	C1	9.4281e-07	0.269594	1	1	0.0493608
EXT1	C1	9.4281e-07	0.255832	1	1	0.0493608
INSIG1	C1	9.4281e-07	-0.689536	1	1	0.0493608
LTBP1	C1	9.48306e-07	0.265037	1	1	0.0496486
RCN1	C1	9.64979e-07	0.279495	1	1	0.0505215
PGD	C1	1.00499e-06	0.335077	1	1	0.0526161
PAGE4	C1	1.08405e-06	-0.375156	0.529	0.744	0.0567557
WNK1	C1	1.10252e-06	0.304242	1	1	0.0577223
PRRC2A	C1	1.12179e-06	0.250894	1	1	0.0587314
CCT3	C1	1.14139e-06	0.2749	1	1	0.0597575
CYP27A1	C1	1.16803e-06	-0.507337	1	1	0.0611524
STARD10	C1	1.21611e-06	-0.369992	1	1	0.0636693
B3GNT3	C1	1.22284e-06	0.25023	1	0.965	0.064022
ITGB1	C1	1.22313e-06	0.394289	1	1	0.0640368
PDGFRB	C1	1.22313e-06	0.296104	1	1	0.0640368
CYP1A1	C1	1.27316e-06	-0.625922	0.941	0.986	0.0666565
CYP4V2	C1	1.28072e-06	-0.277274	1	1	0.0670519
AMACR	C1	1.30298e-06	-0.281022	1	1	0.0682174
CPS1	C1	1.35638e-06	-0.790878	1	1	0.0710132
NOTCH3	C1	1.50353e-06	0.265921	1	1	0.0787175
ACAT1	C1	1.56481e-06	-0.349108	1	1	0.0819256
GBP1	C1	1.61923e-06	0.404325	1	1	0.084775
FNDC5	C1	1.74347e-06	-0.35558	1	1	0.0912793
GAMT	C1	1.7534e-06	-0.431502	1	1	0.091799
SERPIND1	C1	1.88749e-06	-0.482351	1	1	0.0988196
NCOA7	C1	1.9307e-06	0.261138	1	1	0.101082
SULF2	C1	1.97485e-06	0.356996	1	1	0.103393
MDK	C1	2.0086e-06	0.449741	1	1	0.10516
SPP2	C1	2.19807e-06	-0.307752	0.953	0.993	0.11508
CAPN2	C1	2.22304e-06	0.304764	1	1	0.116388
SAT2	C1	2.29929e-06	-0.29	1	1	0.120379
CDC42EP1	C1	2.31224e-06	0.276344	1	1	0.121057
ENO1	C1	2.41838e-06	0.656818	1	1	0.126614
MVP	C1	2.43198e-06	0.310018	1	1	0.127326
FBXO31	C1	2.572e-06	-0.291512	1	1	0.134657
ACTN1	C1	2.73495e-06	0.357449	1	1	0.143188
SLC13A5	C1	2.73495e-06	-0.612668	1	0.997	0.143188
SSR2	C1	2.94032e-06	0.290846	1	1	0.15394
HYOU1	C1	2.95671e-06	0.322283	1	1	0.154799
ITGB5	C1	2.9732e-06	0.277231	1	1	0.155662
CYP2D6	C1	3.00643e-06	-0.605632	1	1	0.157402
TRAM1	C1	3.24923e-06	0.334465	1	1	0.170114
LGALS1	C1	3.34042e-06	0.383373	1	1	0.174888
SERPINA11	C1	3.34042e-06	-0.598248	1	1	0.174888
DPYS	C1	3.77164e-06	-0.495474	1	1	0.197464
HLA-B	C1	3.96301e-06	0.617533	1	1	0.207483
RAP1GAP	C1	4.07331e-06	0.292236	1	1	0.213258
FBP1	C1	4.07331e-06	-0.658526	1	1	0.213258
ADH1C	C1	4.23269e-06	-0.749405	1	1	0.221602
ATOX1	C1	4.30281e-06	-0.291874	1	1	0.225273
CFHR4	C1	4.54464e-06	-0.309833	0.976	0.997	0.237935
HIBADH	C1	4.8521e-06	-0.278618	1	1	0.254031
ANGPTL3	C1	5.09564e-06	-0.461638	1	1	0.266782
LIPC	C1	5.32192e-06	-0.260274	1	1	0.278629
HSDL2	C1	5.40922e-06	-0.275025	1	1	0.2832
F2	C1	5.43863e-06	-0.423461	1	1	0.284739
ACSL4	C1	5.77236e-06	0.494318	1	1	0.302212
KLF9	C1	5.96257e-06	-0.311414	1	1	0.312171
ALDOB	C1	6.0273e-06	-1.05009	1	1	0.315559
COPA	C1	6.12565e-06	0.269127	1	1	0.320708
ATP2B4	C1	6.25918e-06	0.289648	1	1	0.327699
NADK2	C1	6.25918e-06	-0.319982	1	1	0.327699
CADM1	C1	6.29299e-06	-0.265017	1	1	0.329469
SPINK1	C1	7.12069e-06	0.41607	0.988	0.993	0.372804
ACMSD	C1	7.63361e-06	-0.260082	1	1	0.399658
CHCHD10	C1	8.00919e-06	-0.308423	1	1	0.419321
RHOB	C1	8.6747e-06	-0.51255	1	1	0.454164
PBLD	C1	9.79876e-06	-0.292624	1	1	0.513014
GNAS	C1	1.01676e-05	0.282051	1	1	0.532326
MUT	C1	1.02214e-05	-0.254214	1	1	0.535141
BGN	C1	1.02754e-05	0.414057	1	1	0.53797
APOE	C1	1.03297e-05	-0.572676	1	1	0.540813
CTSF	C1	1.04392e-05	-0.299185	1	1	0.546543
BLVRB	C1	1.0831e-05	-0.264527	1	1	0.567057
MTATP6P1	C1	1.0831e-05	-0.399385	1	1	0.567057
PSMB8	C1	1.08881e-05	0.283978	1	1	0.570047
LPGAT1	C1	1.16572e-05	0.350183	1	1	0.610312
ADH1A	C1	1.24779e-05	-0.62708	1	1	0.653283
CLTC	C1	1.25433e-05	0.283747	1	1	0.656705
NOTUM	C1	1.27414e-05	-0.640901	1	1	0.667075
QPRT	C1	1.29424e-05	-0.307805	1	1	0.677602
ACSS3	C1	1.29424e-05	-0.404513	1	1	0.677602
PHYH	C1	1.30782e-05	-0.299434	1	1	0.684707
ENO3	C1	1.32843e-05	-0.250107	1	1	0.695499
SLC6A1	C1	1.39214e-05	-0.364009	1	1	0.728855
CCL21	C1	1.49708e-05	0.594081	1	1	0.783794
TMBIM6	C1	1.52052e-05	-0.270482	1	1	0.796069
MPDZ	C1	1.52842e-05	-0.255914	1	1	0.800202
SORL1	C1	1.53635e-05	-0.321657	1	1	0.804355
FBLN1	C1	1.55233e-05	0.347831	1	1	0.812722
TMEM176B	C1	1.55233e-05	-0.387998	1	1	0.812722
AFP	C1	1.58477e-05	1.14233	1	0.993	0.829706
SLCO2B1	C1	1.6431e-05	-0.42116	1	1	0.860247
CUX2	C1	1.66014e-05	-0.259994	1	1	0.869168
GSTO1	C1	1.70348e-05	-0.313027	1	1	0.891857
LEPR	C1	1.72112e-05	-0.587137	1	1	0.90109
CLDN4	C1	1.77507e-05	0.323811	1	0.997	0.929338
C8B	C1	1.79341e-05	-0.397944	1	0.997	0.93894
GPLD1	C1	1.9073e-05	-0.265626	1	1	0.998568
ALAS1	C1	1.92694e-05	-0.547486	1	1	1
ETFB	C1	1.9668e-05	-0.405276	1	1	1
ACTN4	C1	2.09114e-05	0.28837	1	1	1
ACADSB	C1	2.11257e-05	-0.353904	1	1	1
LOXL4	C1	2.12337e-05	0.266209	1	1	1
RARRES2	C1	2.17815e-05	-0.439099	1	1	1
AADAC	C1	2.20043e-05	-0.445135	1	0.997	1
PON2	C1	2.23427e-05	0.251486	1	1	1
LMNA	C1	2.32693e-05	0.25107	1	1	1
PKLR	C1	2.36262e-05	-0.47119	1	0.997	1
ORMDL3	C1	2.37463e-05	-0.257408	1	1	1
CAVIN1	C1	2.51062e-05	0.268676	1	1	1
ASL	C1	2.54898e-05	-0.384227	1	1	1
FGFR2	C1	2.57486e-05	0.294868	1	0.997	1
ASPSCR1	C1	2.66743e-05	-0.366726	1	1	1
HSD17B13	C1	2.77708e-05	-0.860015	1	0.993	1
HSPG2	C1	2.80516e-05	0.277623	1	1	1
HMGCS2	C1	3.16385e-05	-0.537504	1	1	1
ITIH3	C1	3.34243e-05	-0.432334	1	1	1
FBXO2	C1	3.40972e-05	-0.25712	1	1	1
TMEM45A	C1	3.53057e-05	0.331979	1	1	1
SLC38A3	C1	3.60144e-05	-0.426861	1	1	1
RAMP1	C1	3.72873e-05	-0.307086	1	1	1
PABPC1	C1	3.78458e-05	0.403722	1	1	1
OAF	C1	4.05588e-05	-0.252435	1	1	1
RORC	C1	4.09611e-05	-0.306339	1	1	1
ANXA6	C1	4.21908e-05	-0.381495	1	1	1
HLA-F	C1	4.28188e-05	0.321368	1	1	1
ACTA2	C1	4.5198e-05	0.260261	1	1	1
ACADVL	C1	4.67767e-05	-0.331577	1	1	1
SLCO1B1	C1	4.67767e-05	-0.355976	1	0.997	1
HRG	C1	4.77022e-05	-0.656082	1	1	1
CANX	C1	5.03375e-05	0.321876	1	1	1
AFM	C1	5.363e-05	-0.404419	1	0.997	1
SAA4	C1	5.53517e-05	-0.36555	0.988	0.997	1
HLA-E	C1	5.63004e-05	0.429714	1	1	1
SERPINA6	C1	5.82441e-05	-0.387657	1	1	1
CA12	C1	5.8811e-05	0.29419	1	0.993	1
MPST	C1	6.38453e-05	-0.324053	1	1	1
MYH9	C1	6.60346e-05	0.310191	1	1	1
PRXL2A	C1	6.99538e-05	-0.278452	1	1	1
UGT2B7	C1	7.23406e-05	-0.529409	1	1	1
SERPINA10	C1	7.62475e-05	-0.298305	1	1	1
TGM2	C1	8.07367e-05	0.413263	1	1	1
ATP5F1D	C1	8.11219e-05	-0.289824	1	1	1
UROC1	C1	8.22878e-05	-0.321769	1	0.993	1
CD14	C1	8.3074e-05	-0.486518	1	1	1
CYP4F11	C1	8.42664e-05	-0.25875	1	1	1
TSPAN8	C1	8.75259e-05	0.461167	1	0.997	1
SEPT4	C1	8.75259e-05	-0.309867	1	1	1
CTSB	C1	8.87786e-05	0.415445	1	1	1
CD59	C1	9.44055e-05	0.261047	1	1	1
IGFBP1	C1	9.44055e-05	-0.55642	1	1	1
IGFBP2	C1	9.62035e-05	-0.680194	1	1	1
CMBL	C1	9.9428e-05	-0.33804	1	1	1
MYL9	C1	9.98969e-05	-0.28324	1	1	1
APOA1	C1	0.000100368	-0.686333	1	1	1
APOM	C1	0.000100841	-0.361979	1	1	1
APP	C1	0.000102273	0.395471	1	1	1
CBR1	C1	0.000104212	-0.432469	1	1	1
AOX1	C1	0.000105689	-0.846505	1	1	1
UGP2	C1	0.000106685	-0.35564	1	1	1
NQO1	C1	0.000108702	0.518427	1	1	1
ACSS2	C1	0.000122722	-0.264683	1	1	1
CALR	C1	0.000126192	0.265933	1	1	1
MT1X	C1	0.000129153	-0.867293	1	1	1
RARRES3	C1	0.00013653	0.286904	1	1	1
DCN	C1	0.000142321	0.269504	1	0.993	1
MYRF	C1	0.000149026	0.34242	1	1	1
MTCO1P12	C1	0.000149713	-0.260138	1	1	1
NDUFA4L2	C1	0.000153896	0.283964	1	1	1
NTS	C1	0.000156842	1.5319	0.929	0.824	1
NID1	C1	0.000160377	0.376231	1	1	1
CFI	C1	0.000167115	-0.3825	1	1	1
ACSL5	C1	0.000181396	-0.524874	1	1	1
C8G	C1	0.000183052	-0.368471	1	1	1
CYP7A1	C1	0.000192402	-0.429832	0.953	0.986	1
SLC46A3	C1	0.000193289	-0.267418	1	1	1
LEAP2	C1	0.000195931	-0.292937	1	1	1
GSTA1	C1	0.000196819	-0.571589	1	1	1
ST3GAL1	C1	0.000207777	-0.339121	1	1	1
ARG1	C1	0.000209658	-0.444574	1	1	1
FGGY	C1	0.000218323	-0.303257	1	1	1
MYO1B	C1	0.000232472	-0.258169	1	1	1
PMEL	C1	0.000234562	-0.540982	1	1	1
TM4SF1	C1	0.000235613	0.393686	1	1	1
SULT1A1	C1	0.000251929	-0.26411	1	1	1
FSTL3	C1	0.000279018	0.256731	1	1	1
UGDH	C1	0.000282746	0.439858	1	1	1
MUC5AC	C1	0.000284932	0.446103	0.682	0.443	1
SOD2	C1	0.000295513	0.342404	1	1	1
ROBO1	C1	0.000296819	0.332738	1	1	1
CYP3A5	C1	0.000300769	-0.559892	1	1	1
OSGIN1	C1	0.00032127	-0.311838	1	1	1
APOB	C1	0.00032127	-0.348153	1	1	1
TMPRSS6	C1	0.000326954	-0.276985	1	1	1
DIO1	C1	0.000374302	-0.270438	1	1	1
WDR72	C1	0.000376748	0.29526	0.988	0.997	1
XDH	C1	0.000389205	-0.296721	1	0.997	1
SELENOP	C1	0.000394294	-0.420023	1	1	1
SLC22A18	C1	0.000402915	-0.306392	1	1	1
TKT	C1	0.000417076	0.376574	1	1	1
GPX3	C1	0.000417076	-0.543511	1	1	1
CES1	C1	0.000435431	-0.358455	1	1	1
TSPAN13	C1	0.000452593	0.296615	1	1	1
COL6A1	C1	0.000456491	0.542416	1	1	1
SLC38A4	C1	0.000490915	-0.453274	1	1	1
TF	C1	0.000527749	-0.440657	1	1	1
FN1	C1	0.000543651	0.402838	1	1	1
ST14	C1	0.000548276	0.35685	1	1	1
TP53INP1	C1	0.000574374	0.30831	1	1	1
HLA-C	C1	0.000584148	0.417782	1	1	1
ALDH3A2	C1	0.00061183	-0.291341	1	1	1
GPAM	C1	0.000640729	-0.392674	1	1	1
FMO5	C1	0.000665313	-0.34399	1	1	1
SLC39A5	C1	0.000670894	-0.273097	1	1	1
TMEM176A	C1	0.000699457	-0.305735	1	1	1
GPC3	C1	0.000753736	0.626129	1	1	1
HJV	C1	0.000785557	-0.30061	1	1	1
SERPINF1	C1	0.00079863	-0.28942	1	1	1
PGC	C1	0.000832096	-0.525665	0.894	0.785	1
CYP2E1	C1	0.000832203	-1.1591	1	1	1
F5	C1	0.000885025	-0.386984	1	1	1
GADD45B	C1	0.000907011	-0.266063	1	1	1
F13B	C1	0.000910723	-0.269554	1	0.993	1
TXNRD1	C1	0.000925718	0.394597	1	1	1
ASGR2	C1	0.00105416	-0.317834	1	1	1
GALK1	C1	0.00108001	-0.259997	1	1	1
MUC13	C1	0.00112892	1.00147	1	0.993	1
AKR1D1	C1	0.00118699	-0.378137	0.988	0.997	1
LDHA	C1	0.00124781	0.311177	1	1	1
AHSG	C1	0.00125279	-0.254402	1	1	1
MGST1	C1	0.00129336	-0.266413	1	1	1
LAD1	C1	0.00144508	0.288632	1	1	1
HIST1H1C	C1	0.00149135	-0.472744	1	1	1
AHNAK	C1	0.00155721	0.295184	1	1	1
C4BPA	C1	0.00160677	-0.576612	1	1	1
IGFBP4	C1	0.00163209	-0.36067	1	1	1
C1QTNF3	C1	0.00164489	-0.265576	1	1	1
GAPDH	C1	0.00167729	0.287952	1	1	1
APOA2	C1	0.0017371	-0.444032	1	1	1
VEGFA	C1	0.00175746	0.319735	1	1	1
PLEC	C1	0.0017643	0.321507	1	1	1
CFHR5	C1	0.00193592	-0.37509	1	0.997	1
PLIN4	C1	0.0023526	-0.256672	1	1	1
APOC1P1	C1	0.00239759	-0.319099	1	1	1
TBX3	C1	0.00254689	-0.35775	1	1	1
MFSD2A	C1	0.00258552	-0.38415	1	0.997	1
ALDH1A1	C1	0.00262469	-0.341814	1	1	1
SERPINE1	C1	0.00265442	0.33937	1	1	1
SLC13A3	C1	0.00273521	-0.539872	1	1	1
S100A10	C1	0.00275576	0.260572	1	1	1
ANGPTL4	C1	0.00280774	-0.311754	1	1	1
MUC6	C1	0.00282749	0.35137	0.976	0.948	1
ATP1B1	C1	0.00289277	0.379678	1	1	1
SERPINF2	C1	0.00289277	-0.295193	1	1	1
AKR1B10	C1	0.00313885	0.322837	1	0.983	1
SLC23A2	C1	0.00323302	-0.283407	1	1	1
STS	C1	0.00362255	0.270675	1	1	1
CD81	C1	0.00398166	-0.296224	1	1	1
ORM2	C1	0.00500728	-0.327482	1	1	1
PRDX1	C1	0.00515102	0.255741	1	1	1
STEAP3	C1	0.00550747	-0.250186	1	1	1
GATM	C1	0.00570389	-0.355031	1	1	1
CFHR3	C1	0.00572387	-0.419835	1	1	1
MTND2P28	C1	0.00601037	-0.342481	1	1	1
MEG3	C1	0.00624446	0.282558	1	1	1
APCS	C1	0.00687782	-0.35597	1	1	1
H19	C1	0.00719104	0.402474	1	1	1
MBL2	C1	0.00726511	-0.317092	1	0.997	1
GPC1	C1	0.00843303	0.382202	1	1	1
SQSTM1	C1	0.00854711	0.450178	1	1	1
ENTPD5	C1	0.00960569	-0.267783	1	1	1
CORO1A	C2	3.68254e-27	-0.309839	1	1	1.928e-22
TMC6	C2	1.02109e-26	-0.300926	1	1	5.34591e-22
COTL1	C2	2.15144e-26	-0.430341	1	1	1.12639e-21
IQGAP1	C2	4.92707e-26	-0.400379	1	1	2.57957e-21
HDAC7	C2	6.48585e-26	-0.274843	1	1	3.39567e-21
MARCKS	C2	1.29278e-25	-0.585656	1	1	6.76832e-21
PKM	C2	1.53925e-25	-1.38446	1	1	8.05875e-21
IL2RG	C2	2.08763e-25	-0.289528	1	1	1.09298e-20
LAPTM5	C2	9.66645e-25	-0.628635	1	1	5.06087e-20
ITGB2	C2	1.59784e-24	-0.439613	1	1	8.36547e-20
ARL4C	C2	3.08959e-24	-0.288271	1	1	1.61756e-19
PPP1R18	C2	7.50004e-24	-0.342789	1	1	3.92664e-19
ADI1	C2	8.9664e-24	0.779437	1	1	4.69436e-19
ARHGDIB	C2	2.15714e-23	-0.391207	1	1	1.12937e-18
MFSD10	C2	2.1797e-23	-0.283137	1	1	1.14118e-18
PEBP1	C2	2.34433e-23	0.622282	1	1	1.22737e-18
VASP	C2	2.52126e-23	-0.356979	1	1	1.32001e-18
CHD3	C2	2.5742e-23	-0.316765	1	1	1.34772e-18
PLTP	C2	4.01993e-23	-0.489783	1	1	2.10464e-18
TGFB1	C2	4.32166e-23	-0.410157	1	1	2.26261e-18
UCP2	C2	5.20442e-23	-0.292637	1	1	2.72477e-18
CXCR4	C2	1.02583e-22	-0.285957	1	1	5.37075e-18
LGALS9	C2	1.18395e-22	-0.322457	1	1	6.19856e-18
CTSK	C2	1.2334e-22	-0.454378	1	1	6.45745e-18
TPM4	C2	1.29809e-22	-0.739824	1	1	6.79617e-18
CYBA	C2	1.87426e-22	-0.469138	1	1	9.81267e-18
ADGRE5	C2	3.81335e-22	-0.362948	1	1	1.99648e-17
SLC27A5	C2	4.90831e-22	1.15576	1	1	2.56974e-17
IFI16	C2	5.42877e-22	-0.275882	1	1	2.84223e-17
SEC14L2	C2	1.07427e-21	0.97784	1	1	5.62435e-17
SDC3	C2	2.43068e-21	-0.364418	1	1	1.27258e-16
RCC2	C2	2.87646e-21	-0.347772	1	1	1.50597e-16
ARHGEF2	C2	4.10473e-21	-0.273098	1	1	2.14903e-16
SLC1A5	C2	4.71171e-21	-0.357449	1	1	2.46682e-16
MRC2	C2	4.80538e-21	-0.256036	1	1	2.51586e-16
RGS2	C2	5.14795e-21	-0.305432	1	1	2.69521e-16
GBP5	C2	5.19882e-21	-0.250578	1	1	2.72184e-16
RGS1	C2	6.97924e-21	-0.286282	1	1	3.65398e-16
LBH	C2	1.35579e-20	-0.268643	1	1	7.09822e-16
MMP9	C2	3.60251e-20	-0.323808	1	1	1.88609e-15
GLYAT	C2	4.12159e-20	0.666971	1	0.996	2.15786e-15
MAPRE1	C2	6.6545e-20	-0.286403	1	1	3.48396e-15
TMSB4X	C2	9.56018e-20	-0.972659	1	1	5.00523e-15
NCK2	C2	1.09212e-19	-0.259662	1	1	5.71779e-15
FKBP10	C2	1.13441e-19	-0.469324	1	1	5.93919e-15
TM7SF2	C2	1.14523e-19	0.750295	1	1	5.99585e-15
DCXR	C2	1.43788e-19	1.22678	1	1	7.528e-15
LSP1	C2	1.55098e-19	-0.250584	1	1	8.12014e-15
ACSM2B	C2	1.56572e-19	0.789327	1	1	8.19732e-15
MPZL1	C2	1.59562e-19	-0.364951	1	1	8.35386e-15
SEL1L3	C2	2.78266e-19	-0.521731	1	1	1.45686e-14
TYROBP	C2	2.83544e-19	-0.285169	1	1	1.48449e-14
CES2	C2	3.82756e-19	0.93328	1	1	2.00392e-14
SLC16A3	C2	3.97354e-19	-0.318503	1	1	2.08035e-14
S100A11	C2	3.97354e-19	-0.695135	1	1	2.08035e-14
GSTP1	C2	4.04857e-19	-0.517766	1	1	2.11963e-14
CSF1R	C2	5.06587e-19	-0.279117	1	1	2.65224e-14
DBN1	C2	5.71842e-19	-0.356756	1	1	2.99388e-14
PCK2	C2	6.45388e-19	0.756502	1	1	3.37893e-14
IGHG2	C2	7.99084e-19	-0.971461	1	0.992	4.1836e-14
IGKV1-5	C2	8.23742e-19	-0.267035	0.94	0.973	4.3127e-14
HLA-DQA1	C2	9.35428e-19	-0.496551	1	1	4.89743e-14
ACSM2A	C2	9.44127e-19	0.744322	1	1	4.94298e-14
TSPAN15	C2	1.04526e-18	-0.254937	1	1	5.47245e-14
QDPR	C2	1.06476e-18	0.399754	1	1	5.57457e-14
AQP9	C2	1.34111e-18	1.28876	1	1	7.02136e-14
GRHPR	C2	1.44368e-18	0.63519	1	1	7.55836e-14
ANXA5	C2	1.78371e-18	-0.647299	1	1	9.33863e-14
IGKV3-11	C2	1.80712e-18	-0.387983	0.957	0.981	9.46118e-14
PACS1	C2	1.81677e-18	-0.27313	1	1	9.51172e-14
ITGA3	C2	1.99138e-18	-0.399638	1	1	1.04258e-13
COL1A1	C2	2.26396e-18	-1.83354	1	1	1.1853e-13
HPD	C2	2.3058e-18	1.23978	1	1	1.2072e-13
ARPC2	C2	2.48091e-18	-0.313113	1	1	1.29888e-13
VCAM1	C2	2.48091e-18	-0.342823	1	1	1.29888e-13
S100A6	C2	2.57333e-18	-0.841067	1	1	1.34727e-13
BAAT	C2	2.74331e-18	0.836147	1	1	1.43626e-13
IGLV2-23	C2	3.06743e-18	-0.294122	0.845	0.961	1.60595e-13
VCAN	C2	3.29246e-18	-0.563764	1	1	1.72377e-13
IER3	C2	3.3226e-18	-0.372554	1	1	1.73955e-13
COL1A2	C2	3.50924e-18	-1.49887	1	1	1.83726e-13
GPNMB	C2	4.28648e-18	-0.686096	1	1	2.24419e-13
YBX3	C2	4.69378e-18	-0.344831	1	1	2.45743e-13
IGKV3-20	C2	4.86369e-18	-0.414007	0.966	0.977	2.54639e-13
MAPK13	C2	5.88673e-18	-0.253374	1	1	3.082e-13
C1QC	C2	6.10357e-18	-0.676394	1	1	3.19553e-13
FSCN1	C2	6.21493e-18	-0.37902	1	1	3.25383e-13
GRAMD1A	C2	6.8642e-18	-0.352846	1	1	3.59375e-13
ECI2	C2	7.11654e-18	0.450084	1	1	3.72586e-13
LMNB2	C2	7.18104e-18	-0.250187	1	1	3.75963e-13
HLA-DPB1	C2	7.71825e-18	-0.725058	1	1	4.04089e-13
TIMP1	C2	9.15827e-18	-1.14909	1	1	4.79481e-13
SERPINE2	C2	9.49365e-18	-0.35199	1	1	4.9704e-13
RTP3	C2	9.66544e-18	0.348649	1	0.984	5.06034e-13
MYADM	C2	9.66585e-18	-0.364996	1	1	5.06056e-13
PFKFB3	C2	1.02012e-17	-0.446623	1	1	5.34083e-13
PLXND1	C2	1.06696e-17	-0.408084	1	1	5.58605e-13
PPT1	C2	1.27649e-17	-0.317276	1	1	6.68306e-13
LCP1	C2	1.28797e-17	-0.480851	1	1	6.74317e-13
VIM	C2	1.51295e-17	-0.788721	1	1	7.92103e-13
HSD17B8	C2	1.61055e-17	0.258558	1	1	8.43203e-13
TUBA1A	C2	1.61055e-17	-0.276954	1	1	8.43203e-13
PLEKHB2	C2	2.19983e-17	-0.264405	1	1	1.15172e-12
EHHADH	C2	3.22096e-17	0.669764	1	1	1.68633e-12
FXYD5	C2	3.24957e-17	-0.268833	1	1	1.70131e-12
LINC01485	C2	3.87749e-17	0.493388	1	1	2.03006e-12
IGKC	C2	5.18495e-17	-2.16176	1	1	2.71458e-12
AZGP1	C2	6.34458e-17	0.934073	1	1	3.3217e-12
FLNA	C2	6.62868e-17	-1.09929	1	1	3.47044e-12
FAM129B	C2	6.7458e-17	-0.457165	1	1	3.53176e-12
HLA-DRA	C2	6.80512e-17	-1.05309	1	1	3.56282e-12
ALDH2	C2	6.98619e-17	0.706489	1	1	3.65762e-12
DMGDH	C2	7.69171e-17	0.488577	1	1	4.02699e-12
ASPDH	C2	8.54162e-17	0.396726	1	0.996	4.47197e-12
IGHG4	C2	1.01176e-16	-0.459652	0.957	0.981	5.29708e-12
SOCS3	C2	1.04375e-16	-0.381055	1	1	5.46457e-12
PIPOX	C2	1.05288e-16	0.627293	1	1	5.51234e-12
IGKV4-1	C2	1.06941e-16	-0.378667	0.948	0.969	5.5989e-12
IFNGR2	C2	1.07136e-16	-0.263983	1	1	5.6091e-12
METTL7A	C2	1.09016e-16	0.595887	1	1	5.70755e-12
CYP8B1	C2	1.11898e-16	1.01488	1	1	5.85842e-12
IGHG1	C2	1.14855e-16	-2.93163	1	1	6.01321e-12
SERPINC1	C2	1.18917e-16	0.884388	1	1	6.2259e-12
BTD	C2	1.18917e-16	0.331721	1	1	6.2259e-12
ARPC1B	C2	1.56944e-16	-0.510752	1	1	8.2168e-12
SERPINH1	C2	1.78677e-16	-0.57246	1	1	9.35461e-12
SPINT1	C2	1.8656e-16	-0.563505	1	1	9.76736e-12
TMEM132A	C2	2.06907e-16	-0.286641	1	1	1.08326e-11
ISLR	C2	2.32419e-16	-0.258847	0.991	0.996	1.21683e-11
SPHK1	C2	2.56581e-16	-0.337899	1	1	1.34333e-11
SORD	C2	2.72482e-16	0.704061	1	1	1.42658e-11
SRGN	C2	2.91847e-16	-0.2854	1	1	1.52797e-11
COL6A2	C2	2.96897e-16	-0.938089	1	1	1.5544e-11
SLC47A1	C2	2.99454e-16	0.451097	1	1	1.56779e-11
POR	C2	3.02032e-16	0.621841	1	1	1.58129e-11
HLA-DPA1	C2	3.20706e-16	-0.762647	1	1	1.67905e-11
TIMP2	C2	3.70924e-16	-0.816894	1	1	1.94197e-11
MLXIPL	C2	3.7732e-16	0.59174	1	1	1.97546e-11
HAO1	C2	3.87117e-16	0.549744	1	0.996	2.02675e-11
CTSS	C2	4.25233e-16	-0.564164	1	1	2.22631e-11
IGLC2	C2	4.27049e-16	-0.60275	0.991	0.996	2.23581e-11
POSTN	C2	5.21678e-16	-0.362708	0.983	0.992	2.73125e-11
STAB1	C2	5.87615e-16	-0.351837	1	1	3.07646e-11
FBLIM1	C2	5.92626e-16	-0.273091	1	1	3.10269e-11
TMED3	C2	6.34256e-16	-0.378509	1	1	3.32065e-11
NR1I3	C2	6.56139e-16	0.408154	1	1	3.43521e-11
CDK16	C2	7.02159e-16	-0.259843	1	1	3.67615e-11
SELENON	C2	7.08131e-16	-0.293271	1	1	3.70742e-11
MMP2	C2	7.9718e-16	-0.559749	1	1	4.17364e-11
COL5A1	C2	8.2459e-16	-0.654301	1	1	4.31714e-11
JCHAIN	C2	8.35103e-16	-0.312153	0.991	0.996	4.37218e-11
DAB2	C2	8.82225e-16	-0.383518	1	1	4.61889e-11
TMSB10	C2	1.04425e-15	-1.12374	1	1	5.46716e-11
UPB1	C2	1.08913e-15	0.58544	1	1	5.70216e-11
ETNK2	C2	1.10762e-15	0.621818	1	1	5.79892e-11
ABCB4	C2	1.27771e-15	0.55756	1	1	6.68944e-11
COL3A1	C2	1.40122e-15	-1.68412	1	1	7.33609e-11
EMILIN1	C2	1.49836e-15	-0.392471	1	1	7.84468e-11
NAP1L1	C2	1.54939e-15	-0.53935	1	1	8.11184e-11
FNDC3B	C2	1.65664e-15	-0.303222	1	1	8.67333e-11
H2AFY	C2	1.78604e-15	-0.319947	1	1	9.35084e-11
EPHX1	C2	1.81613e-15	0.842854	1	1	9.50833e-11
CBR1	C2	1.81613e-15	0.699432	1	1	9.50833e-11
STARD10	C2	2.00738e-15	0.53691	1	1	1.05097e-10
AR	C2	2.12797e-15	0.483106	1	1	1.1141e-10
IGHG3	C2	2.4109e-15	-0.883776	1	0.992	1.26223e-10
COL6A3	C2	2.70825e-15	-0.745717	1	1	1.4179e-10
ACOT13	C2	3.27695e-15	0.27186	1	1	1.71565e-10
SOX4	C2	3.35931e-15	-0.441575	1	1	1.75877e-10
ACTG1	C2	3.53018e-15	-0.599829	1	1	1.84823e-10
COL5A2	C2	3.86597e-15	-0.447233	1	1	2.02403e-10
IGLC3	C2	3.88146e-15	-0.372761	0.974	0.988	2.03214e-10
IGHA1	C2	3.93031e-15	-1.03698	1	1	2.05771e-10
BOK	C2	3.99571e-15	0.431267	1	1	2.09195e-10
UTRN	C2	4.02881e-15	-0.282296	1	1	2.10928e-10
ANXA1	C2	4.09582e-15	-0.263938	1	1	2.14436e-10
SH3BGRL3	C2	4.12973e-15	-0.436052	1	1	2.16212e-10
C1QB	C2	4.12973e-15	-0.749692	1	1	2.16212e-10
PRMT1	C2	4.26818e-15	-0.28879	1	1	2.23461e-10
MMP11	C2	4.67291e-15	-0.254613	1	1	2.4465e-10
GCDH	C2	4.9499e-15	0.297747	1	1	2.59152e-10
QSOX1	C2	4.99077e-15	-0.825191	1	1	2.61292e-10
CCL5	C2	5.15758e-15	-0.264399	1	1	2.70025e-10
ACBD4	C2	5.28628e-15	0.258788	1	1	2.76763e-10
HPR	C2	6.07758e-15	0.86698	1	0.996	3.18192e-10
SEPT2	C2	7.27666e-15	-0.473041	1	1	3.80969e-10
DNMT1	C2	8.09167e-15	-0.265943	1	1	4.23639e-10
GADD45A	C2	8.36005e-15	0.306901	1	1	4.3769e-10
IGLV3-19	C2	8.78388e-15	-0.374562	0.879	0.938	4.5988e-10
SC5D	C2	9.37021e-15	0.509941	1	1	4.90577e-10
ALDH6A1	C2	9.524e-15	0.606728	1	1	4.98629e-10
WNK2	C2	1.0499e-14	-0.283343	0.983	0.984	5.49674e-10
CCDC80	C2	1.10247e-14	-0.457085	1	1	5.77197e-10
SULF1	C2	1.11146e-14	-0.290109	1	0.996	5.81903e-10
PXMP2	C2	1.16691e-14	0.274945	1	1	6.10938e-10
FAM210B	C2	1.186e-14	0.297578	1	1	6.20929e-10
TST	C2	1.2152e-14	0.549791	1	1	6.36219e-10
CCL16	C2	1.24511e-14	0.553714	1	0.992	6.51876e-10
IL4R	C2	1.4173e-14	-0.277417	1	1	7.42025e-10
HSD17B6	C2	1.57427e-14	0.622153	1	1	8.24209e-10
CLSTN1	C2	1.67924e-14	-0.379321	1	1	8.79168e-10
DAO	C2	1.77672e-14	0.366967	1	1	9.30203e-10
PFKP	C2	1.84974e-14	-0.304615	1	1	9.68431e-10
RBP4	C2	1.98868e-14	0.665923	1	1	1.04117e-09
CLIC1	C2	2.2797e-14	-0.621431	1	1	1.19354e-09
MTHFD1	C2	2.29807e-14	0.700182	1	1	1.20315e-09
RBM3	C2	2.47005e-14	-0.341977	1	1	1.2932e-09
HGD	C2	2.67602e-14	0.702928	1	1	1.40103e-09
HLA-DQB1	C2	2.83015e-14	-0.494505	1	1	1.48172e-09
LPCAT1	C2	2.87577e-14	-0.363741	1	1	1.50561e-09
EZR	C2	3.06559e-14	-0.419149	1	1	1.60499e-09
CPN2	C2	3.09016e-14	0.542666	1	0.992	1.61785e-09
SLC10A1	C2	3.21599e-14	0.705581	1	1	1.68373e-09
IGHM	C2	3.29388e-14	-0.778222	1	0.992	1.72451e-09
BGN	C2	3.29389e-14	-1.06468	1	1	1.72452e-09
THBS1	C2	3.5672e-14	-0.629004	1	1	1.86761e-09
CCL20	C2	3.58143e-14	-0.421704	0.991	0.996	1.87506e-09
THBS2	C2	3.74177e-14	-0.520312	1	1	1.959e-09
FXYD2	C2	4.08312e-14	-0.315703	0.948	0.996	2.13772e-09
APOH	C2	4.35184e-14	0.646866	1	1	2.27841e-09
CSF1	C2	4.38653e-14	-0.288288	1	1	2.29657e-09
PMEPA1	C2	4.45672e-14	-0.379502	1	1	2.33331e-09
NES	C2	4.56408e-14	-0.292104	1	1	2.38952e-09
LRP10	C2	4.60043e-14	-0.350496	1	1	2.40855e-09
LAMB1	C2	4.67398e-14	-0.550328	1	1	2.44706e-09
FCGR3A	C2	4.90166e-14	-0.286862	1	1	2.56626e-09
MMP14	C2	4.94065e-14	-0.730652	1	1	2.58668e-09
YWHAZ	C2	4.97994e-14	-0.593257	1	1	2.60725e-09
SLC44A2	C2	5.09968e-14	-0.316225	1	1	2.66994e-09
CDC25B	C2	5.14022e-14	-0.302584	1	1	2.69116e-09
BHMT2	C2	5.43301e-14	0.542742	1	1	2.84445e-09
SELENBP1	C2	5.92654e-14	0.617647	1	1	3.10284e-09
PGRMC1	C2	6.3129e-14	0.505545	1	1	3.30512e-09
B4GALT5	C2	6.46407e-14	-0.265955	1	1	3.38427e-09
FBLN1	C2	7.1052e-14	-0.535171	1	1	3.71993e-09
ICAM1	C2	7.16137e-14	-0.468038	1	1	3.74933e-09
THY1	C2	7.50764e-14	-0.347976	1	1	3.93063e-09
HLA-DRB1	C2	8.58063e-14	-0.793076	1	1	4.49239e-09
ITM2C	C2	9.20831e-14	-0.360227	1	1	4.82101e-09
NAGS	C2	9.80399e-14	0.271517	1	1	5.13288e-09
HIF1A	C2	9.88106e-14	-0.446109	1	1	5.17323e-09
IGFBP3	C2	1.04375e-13	-0.840071	1	1	5.46455e-09
LDHB	C2	1.11984e-13	-0.345387	1	1	5.8629e-09
TNC	C2	1.12862e-13	-0.327417	1	1	5.90889e-09
HAGH	C2	1.25893e-13	0.409376	1	1	6.59114e-09
MIDN	C2	1.37159e-13	-0.278551	1	1	7.18097e-09
KIAA0930	C2	1.51756e-13	-0.29759	1	1	7.94517e-09
BACE2	C2	1.51756e-13	-0.52732	1	1	7.94517e-09
JUNB	C2	1.5294e-13	-0.436177	1	1	8.00715e-09
LTBP2	C2	1.54133e-13	-0.36559	1	1	8.06962e-09
LUM	C2	1.55318e-13	-0.591482	0.983	0.984	8.13166e-09
APOA5	C2	1.74514e-13	0.701777	1	1	9.13666e-09
ERG28	C2	1.81409e-13	0.295411	1	1	9.49769e-09
ATP6V0E2	C2	1.94503e-13	0.57715	1	1	1.01832e-08
FKBP1A	C2	1.97536e-13	-0.302619	1	1	1.0342e-08
CYP3A4	C2	2.27013e-13	2.37021	1	0.996	1.18853e-08
SOD1	C2	2.54845e-13	0.554761	1	1	1.33424e-08
JAG1	C2	2.588e-13	-0.365544	1	1	1.35495e-08
STAT1	C2	2.71032e-13	-0.697197	1	1	1.41899e-08
ZYX	C2	2.83831e-13	-0.375512	1	1	1.486e-08
SLC34A2	C2	2.91466e-13	-0.474953	0.664	0.899	1.52597e-08
MYBL2	C2	2.94948e-13	-0.294133	1	1	1.5442e-08
TNFRSF21	C2	3.04149e-13	-0.30178	1	1	1.59237e-08
LDHD	C2	3.28404e-13	0.339209	1	1	1.71936e-08
SRD5A1	C2	3.46502e-13	0.271786	1	1	1.81411e-08
ITGA5	C2	3.46502e-13	-0.440891	1	1	1.81411e-08
PLP2	C2	3.49166e-13	-0.344734	1	1	1.82806e-08
C1QA	C2	3.57279e-13	-0.662029	1	1	1.87054e-08
PROC	C2	3.71216e-13	0.509652	1	1	1.9435e-08
ZMIZ1	C2	4.00708e-13	-0.264137	1	1	2.09791e-08
CDC42EP1	C2	4.19496e-13	-0.494744	1	1	2.19627e-08
ADH1B	C2	4.2271e-13	1.16945	1	1	2.2131e-08
CDO1	C2	4.45897e-13	0.478447	1	1	2.3345e-08
ACAA1	C2	4.6322e-13	0.44588	1	1	2.42519e-08
MARCKSL1	C2	5.35279e-13	-0.418897	1	1	2.80246e-08
SELENOM	C2	5.56004e-13	-0.327808	1	1	2.91096e-08
PON1	C2	5.86347e-13	0.67606	1	1	3.06982e-08
AGMO	C2	6.23019e-13	0.359716	1	1	3.26182e-08
CAPG	C2	6.72037e-13	-0.292384	1	1	3.51845e-08
DDR1	C2	6.72037e-13	-0.487098	1	1	3.51845e-08
CYB5A	C2	7.47076e-13	0.491022	1	1	3.91132e-08
PECR	C2	8.36607e-13	0.363528	1	1	4.38006e-08
VCL	C2	8.42937e-13	-0.263426	1	1	4.41319e-08
CTSC	C2	8.88579e-13	-0.411581	1	1	4.65216e-08
CADM1	C2	9.22658e-13	0.345548	1	1	4.83058e-08
ABCA6	C2	9.58018e-13	0.406237	1	1	5.0157e-08
OSMR	C2	9.72532e-13	-0.297736	1	1	5.09169e-08
ALDH5A1	C2	1.07227e-12	0.391367	1	1	5.61387e-08
HSD17B4	C2	1.14713e-12	0.598874	1	1	6.00581e-08
KRT19	C2	1.21838e-12	-0.550824	0.862	0.942	6.37884e-08
TTC38	C2	1.22712e-12	0.383164	1	1	6.42457e-08
F11	C2	1.31256e-12	0.29999	1	0.996	6.87193e-08
MCL1	C2	1.51258e-12	-0.406773	1	1	7.91911e-08
CPB2	C2	1.5239e-12	0.570936	1	1	7.97836e-08
AMACR	C2	1.58174e-12	0.49017	1	1	8.28122e-08
HYAL1	C2	1.80838e-12	0.318685	1	1	9.46779e-08
TRNP1	C2	1.82187e-12	-0.266993	1	1	9.53839e-08
SDC1	C2	1.89079e-12	0.458698	1	1	9.89921e-08
TPM2	C2	1.94776e-12	-0.380299	1	1	1.01975e-07
PFN1	C2	2.08217e-12	-0.41398	1	1	1.09012e-07
ELF3	C2	2.11325e-12	-0.541667	1	1	1.10639e-07
PTGDS	C2	2.16073e-12	-1.68394	1	1	1.13125e-07
MEG3	C2	2.20925e-12	-0.335107	1	1	1.15665e-07
EFEMP1	C2	2.25878e-12	-0.425292	0.966	1	1.18258e-07
G6PD	C2	2.36133e-12	-0.500037	1	1	1.23627e-07
PDGFRB	C2	2.39649e-12	-0.432692	1	1	1.25468e-07
LGALS3	C2	2.43217e-12	-0.315067	1	1	1.27336e-07
ACTR3	C2	2.46837e-12	-0.263836	1	1	1.29231e-07
KPNA2	C2	2.52366e-12	-0.326648	1	1	1.32126e-07
PCYT2	C2	2.6379e-12	0.372689	1	1	1.38107e-07
ATN1	C2	2.77761e-12	-0.283268	1	1	1.45422e-07
COL4A2	C2	3.19444e-12	-0.76398	1	1	1.67245e-07
SERPIND1	C2	3.38776e-12	0.559335	1	1	1.77366e-07
HMGB2	C2	3.43785e-12	-0.279296	1	1	1.79989e-07
CMBL	C2	3.54023e-12	0.550675	1	1	1.85349e-07
GSTK1	C2	3.61897e-12	0.379184	1	1	1.89471e-07
MKI67	C2	3.61897e-12	-0.299121	1	1	1.89471e-07
C1QTNF1	C2	3.78164e-12	-0.387211	1	1	1.97988e-07
CORO1C	C2	4.18959e-12	-0.256943	1	1	2.19346e-07
SPINT2	C2	4.4743e-12	-0.481483	1	1	2.34252e-07
TCIRG1	C2	5.25253e-12	-0.273029	1	1	2.74996e-07
CYP4F2	C2	5.2909e-12	0.448159	1	0.996	2.77005e-07
ABCG2	C2	5.40764e-12	0.311517	1	1	2.83117e-07
SULT2A1	C2	5.56721e-12	0.813836	1	0.992	2.91471e-07
YWHAH	C2	5.56723e-12	-0.269236	1	1	2.91472e-07
YWHAB	C2	5.94338e-12	-0.253117	1	1	3.11165e-07
RBP5	C2	5.98668e-12	0.452958	1	1	3.13433e-07
DYNC1H1	C2	6.03029e-12	-0.325137	1	1	3.15716e-07
OSGIN1	C2	6.3444e-12	0.554746	1	1	3.32161e-07
TMEM205	C2	6.3444e-12	0.317543	1	1	3.32161e-07
CFL1	C2	6.62636e-12	-0.382646	1	1	3.46923e-07
CALU	C2	6.67453e-12	-0.339919	1	1	3.49445e-07
MMP7	C2	6.75352e-12	-0.31801	0.888	0.957	3.53581e-07
PHC2	C2	7.12381e-12	-0.271862	1	1	3.72967e-07
ASAH1	C2	7.33288e-12	-0.422936	1	1	3.83913e-07
ARPC3	C2	7.49361e-12	-0.284073	1	1	3.92328e-07
CKAP4	C2	7.54796e-12	-0.417027	1	1	3.95173e-07
PDK4	C2	7.60269e-12	0.727196	1	1	3.98039e-07
CD163	C2	7.76921e-12	-0.262453	1	1	4.06757e-07
S100A9	C2	8.53309e-12	-0.356675	1	1	4.4675e-07
JPT1	C2	8.91002e-12	-0.298275	1	1	4.66484e-07
RIDA	C2	9.03925e-12	0.545101	1	1	4.7325e-07
HLF	C2	9.10456e-12	0.630391	1	1	4.76669e-07
MGST2	C2	9.43807e-12	0.281388	1	1	4.9413e-07
ACTB	C2	9.5748e-12	-0.445076	1	1	5.01288e-07
AEBP1	C2	9.71347e-12	-0.903478	1	1	5.08548e-07
GLS	C2	1.01414e-11	-0.272078	1	1	5.30952e-07
GLYATL1	C2	1.02145e-11	0.360466	1	1	5.34779e-07
TPD52L2	C2	1.19596e-11	-0.254909	1	1	6.26146e-07
ADH6	C2	1.23069e-11	0.724893	1	1	6.44327e-07
ANGPTL3	C2	1.30313e-11	0.559485	1	1	6.82255e-07
FBN1	C2	1.32189e-11	-0.289381	1	1	6.92073e-07
MSMO1	C2	1.35051e-11	0.528089	1	1	7.07061e-07
TUBA1B	C2	1.35051e-11	-0.414587	1	1	7.07061e-07
ABHD14B	C2	1.39958e-11	0.279995	1	1	7.3275e-07
TAT	C2	1.45039e-11	0.868978	1	1	7.59353e-07
ACSM5	C2	1.56862e-11	0.448608	1	1	8.21251e-07
CD74	C2	1.64872e-11	-0.955809	1	1	8.63186e-07
SAR1B	C2	1.73282e-11	0.317616	1	1	9.07216e-07
TSPAN3	C2	1.98283e-11	-0.285814	1	1	1.03811e-06
CYP2C8	C2	2.02541e-11	0.719433	1	1	1.0604e-06
SPARC	C2	2.02541e-11	-0.807829	1	1	1.0604e-06
ALDH1L1	C2	2.0398e-11	0.824289	1	1	1.06794e-06
MFAP4	C2	2.11321e-11	-0.254674	0.983	0.992	1.10637e-06
HSD11B1	C2	2.11326e-11	1.08892	1	1	1.1064e-06
IVD	C2	2.15858e-11	0.299067	1	1	1.13013e-06
LINC00261	C2	2.31662e-11	0.355062	1	0.996	1.21287e-06
ITIH1	C2	2.38296e-11	0.571361	1	1	1.2476e-06
CTH	C2	2.50355e-11	0.428264	1	1	1.31074e-06
PAH	C2	2.63012e-11	0.64793	1	1	1.377e-06
AGRN	C2	2.66741e-11	-0.669021	1	1	1.39652e-06
HIBADH	C2	2.92278e-11	0.418006	1	1	1.53022e-06
KCNJ8	C2	2.98502e-11	0.28856	1	1	1.56281e-06
SEPT9	C2	3.04857e-11	-0.343416	1	1	1.59608e-06
SLC25A6	C2	3.38667e-11	-0.462991	1	1	1.77309e-06
KLF15	C2	3.65767e-11	0.290711	1	1	1.91497e-06
APOC3	C2	3.76139e-11	0.877248	1	1	1.96928e-06
CXCL12	C2	3.84106e-11	-0.420799	1	1	2.01099e-06
CYP4F3	C2	4.03343e-11	0.412512	1	1	2.1117e-06
ALDOA	C2	4.03343e-11	-0.868891	1	1	2.1117e-06
BIRC3	C2	4.09011e-11	-0.592305	1	1	2.14138e-06
CYP4A22	C2	4.17657e-11	0.42073	1	0.992	2.18664e-06
ALDH7A1	C2	4.23522e-11	0.362347	1	1	2.21735e-06
KLKB1	C2	4.47795e-11	0.329133	1	1	2.34443e-06
SLC6A12	C2	4.83405e-11	0.352939	1	1	2.53087e-06
CD24	C2	4.83405e-11	-0.869354	1	1	2.53087e-06
TRIM28	C2	4.93588e-11	-0.412239	1	1	2.58418e-06
CALM2	C2	5.07493e-11	-0.330314	1	1	2.65698e-06
GLYCTK	C2	5.11028e-11	0.385041	1	1	2.67549e-06
SIRPA	C2	5.11028e-11	-0.284683	1	1	2.67549e-06
CHPT1	C2	5.29071e-11	0.2586	1	1	2.76995e-06
ACOX2	C2	5.99332e-11	0.363276	1	1	3.1378e-06
TTR	C2	6.4668e-11	1.00822	1	1	3.38569e-06
MASP2	C2	6.74028e-11	0.452028	1	1	3.52887e-06
C8A	C2	6.97679e-11	0.493316	1	0.996	3.6527e-06
NOP56	C2	7.42313e-11	-0.295295	1	1	3.88638e-06
BICC1	C2	7.42313e-11	-0.323456	1	1	3.88638e-06
EHD2	C2	7.73609e-11	-0.262549	1	1	4.05023e-06
WARS	C2	7.78948e-11	-0.350516	1	1	4.07818e-06
TESC	C2	7.78948e-11	-0.389612	1	1	4.07818e-06
TSKU	C2	8.11752e-11	0.589519	1	1	4.24993e-06
SULF2	C2	8.22984e-11	-0.413461	1	1	4.30873e-06
DHRS3	C2	8.45906e-11	0.309206	1	1	4.42874e-06
HJV	C2	8.75437e-11	0.516815	1	1	4.58335e-06
CXCL16	C2	8.93637e-11	-0.255889	1	1	4.67864e-06
CRYL1	C2	9.43999e-11	0.330421	1	1	4.94231e-06
PTMA	C2	9.50486e-11	-0.386369	1	1	4.97627e-06
KHK	C2	1.0178e-10	0.492556	1	1	5.3287e-06
CAT	C2	1.0178e-10	0.415073	1	1	5.3287e-06
RAN	C2	1.05318e-10	-0.32999	1	1	5.51395e-06
CCL21	C2	1.0604e-10	-0.402599	1	1	5.55174e-06
FMO3	C2	1.08977e-10	0.76051	1	1	5.70549e-06
GPT2	C2	1.1276e-10	0.530378	1	1	5.90353e-06
RAMP1	C2	1.24047e-10	0.435837	1	1	6.49447e-06
PRXL2A	C2	1.32778e-10	0.355228	1	1	6.95158e-06
HMGCL	C2	1.38302e-10	0.312739	1	1	7.24079e-06
INF2	C2	1.41147e-10	-0.293575	1	1	7.38976e-06
LGALS3BP	C2	1.41147e-10	-0.69998	1	1	7.38976e-06
DSG2	C2	1.46018e-10	-0.370897	1	1	7.64475e-06
PRELP	C2	1.64948e-10	-0.273919	0.991	1	8.63587e-06
RAP1GAP	C2	1.66067e-10	-0.420036	1	1	8.69446e-06
ZNHIT1	C2	1.74113e-10	0.2807	1	1	9.11567e-06
TPX2	C2	1.77676e-10	-0.255415	1	1	9.30223e-06
CTSF	C2	1.85018e-10	0.354871	1	1	9.68662e-06
IRF1	C2	1.87531e-10	-0.275921	1	1	9.81816e-06
ECHDC2	C2	1.91362e-10	0.343732	1	1	1.00188e-05
HNF4A	C2	1.93959e-10	0.35369	1	0.996	1.01547e-05
SFPQ	C2	1.99256e-10	-0.298564	1	1	1.0432e-05
DCAF11	C2	2.00602e-10	0.291167	1	1	1.05025e-05
CA9	C2	2.01745e-10	-0.359802	0.905	0.938	1.05624e-05
EGR1	C2	2.03321e-10	-0.325594	1	1	1.06449e-05
ATOX1	C2	2.16009e-10	0.375084	1	1	1.13091e-05
GPT	C2	2.21893e-10	0.421777	1	1	1.16172e-05
NREP	C2	2.24894e-10	-0.283939	1	1	1.17743e-05
HNRNPA3	C2	2.26409e-10	-0.267287	1	1	1.18536e-05
MAOB	C2	2.50368e-10	0.331935	1	1	1.3108e-05
DHTKD1	C2	2.55449e-10	0.39008	1	1	1.3374e-05
NUP210	C2	2.67699e-10	-0.284479	1	1	1.40154e-05
KNG1	C2	2.78654e-10	0.589366	1	0.996	1.45889e-05
HAAO	C2	2.78654e-10	0.386212	1	1	1.45889e-05
KLC4	C2	2.84295e-10	0.253576	1	1	1.48842e-05
COL14A1	C2	2.93944e-10	-0.315937	1	1	1.53894e-05
SOX9	C2	2.95912e-10	-0.362764	1	1	1.54925e-05
AADAC	C2	2.97893e-10	0.635531	1	0.996	1.55962e-05
TAP1	C2	3.10052e-10	-0.417614	1	1	1.62328e-05
COL4A1	C2	3.14212e-10	-0.655955	1	1	1.64506e-05
ENAH	C2	3.47197e-10	-0.36727	1	1	1.81775e-05
TAGLN2	C2	3.58925e-10	-0.554019	1	1	1.87915e-05
F13B	C2	3.73509e-10	0.36749	1	0.992	1.95551e-05
SHMT1	C2	3.7351e-10	0.525576	1	1	1.95551e-05
ALAD	C2	3.99114e-10	0.450185	1	1	2.08956e-05
PERP	C2	4.04437e-10	-0.390359	1	1	2.11743e-05
SLC25A42	C2	4.32107e-10	0.305575	1	1	2.2623e-05
MYRIP	C2	4.34974e-10	0.291358	1	0.996	2.2773e-05
TPM3	C2	4.34974e-10	-0.339539	1	1	2.2773e-05
MCAM	C2	4.55566e-10	-0.330903	1	1	2.38511e-05
COL6A1	C2	4.55566e-10	-0.655605	1	1	2.38511e-05
ARF4	C2	4.64679e-10	-0.259562	1	1	2.43283e-05
FGFR2	C2	4.64679e-10	-0.439868	0.991	1	2.43283e-05
ASPSCR1	C2	4.73971e-10	0.383136	1	1	2.48147e-05
SNRPB	C2	4.86642e-10	-0.388462	1	1	2.54781e-05
ALAS1	C2	4.93101e-10	0.6999	1	1	2.58163e-05
PCBD1	C2	4.93101e-10	0.250781	1	1	2.58163e-05
ACOX1	C2	5.16373e-10	0.407139	1	1	2.70347e-05
ANXA2	C2	5.16373e-10	-0.629858	1	1	2.70347e-05
SLC1A2	C2	5.30149e-10	0.599059	1	1	2.7756e-05
MTTP	C2	5.77444e-10	0.408488	1	1	3.02321e-05
LY6E	C2	6.20658e-10	-0.464895	1	1	3.24945e-05
CES1	C2	6.67021e-10	0.753541	1	1	3.49219e-05
SMARCA4	C2	6.67021e-10	-0.250977	1	1	3.49219e-05
CYP7A1	C2	6.82341e-10	0.561875	0.991	0.973	3.5724e-05
SET	C2	6.98267e-10	-0.298315	1	1	3.65578e-05
FLOT2	C2	7.40544e-10	-0.261751	1	1	3.87712e-05
CYP4A11	C2	7.50272e-10	0.583459	1	1	3.92805e-05
SLC2A2	C2	7.50272e-10	0.487281	1	0.996	3.92805e-05
CYP2J2	C2	8.32721e-10	0.26791	1	1	4.35971e-05
MGP	C2	8.43628e-10	-0.418188	1	1	4.41682e-05
ETNPPL	C2	8.8867e-10	0.335198	1	1	4.65263e-05
GSTZ1	C2	8.94463e-10	0.257078	1	1	4.68296e-05
TGM2	C2	9.23982e-10	-0.706258	1	1	4.83751e-05
ITGB4	C2	9.36054e-10	-0.301986	1	1	4.90071e-05
PTGFRN	C2	9.54451e-10	-0.253405	1	1	4.99703e-05
EPHX2	C2	1.03833e-09	0.323107	1	1	5.43616e-05
CTGF	C2	1.11488e-09	-0.451581	1	1	5.83695e-05
GYS2	C2	1.1221e-09	0.268194	1	1	5.87478e-05
ISYNA1	C2	1.12938e-09	-0.312317	1	1	5.91285e-05
APOC1	C2	1.14406e-09	0.701862	1	1	5.98971e-05
BPHL	C2	1.16643e-09	0.250249	1	1	6.10684e-05
UBD	C2	1.18158e-09	-0.460908	0.991	1	6.18616e-05
SLC38A1	C2	1.18923e-09	-0.365842	1	1	6.2262e-05
LTBP4	C2	1.20467e-09	-0.309222	1	1	6.30703e-05
PAGE4	C2	1.20587e-09	0.596355	0.81	0.643	6.31335e-05
MAGED1	C2	1.2203e-09	-0.361	1	1	6.38889e-05
DPYS	C2	1.32686e-09	0.51518	1	1	6.94676e-05
CYP2A6	C2	1.34403e-09	1.14811	1	1	7.03669e-05
MCM4	C2	1.43323e-09	-0.291201	1	1	7.50368e-05
ADGRG1	C2	1.4705e-09	-0.285711	1	1	7.69881e-05
PPP2R1A	C2	1.50872e-09	-0.319542	1	1	7.89889e-05
CYP1A1	C2	1.53762e-09	1.03233	1	0.965	8.05019e-05
ACSL6	C2	1.58807e-09	0.258056	1	1	8.31436e-05
DCN	C2	1.62926e-09	-0.699098	1	0.992	8.52999e-05
ACSL4	C2	1.85134e-09	-0.702354	1	1	9.69267e-05
INSIG1	C2	1.88709e-09	0.644965	1	1	9.87988e-05
NOTCH3	C2	1.89916e-09	-0.35226	1	1	9.94307e-05
ATP1A1	C2	1.96064e-09	-0.733967	1	1	0.000102649
SARDH	C2	1.97317e-09	0.285365	1	1	0.000103305
HLA-DRB5	C2	1.98577e-09	-0.479358	1	1	0.000103965
OTC	C2	1.99845e-09	0.372824	1	0.992	0.000104629
DHRS1	C2	2.01122e-09	0.321742	1	1	0.000105297
HADH	C2	2.07623e-09	0.303517	1	1	0.000108701
TTYH3	C2	2.32765e-09	-0.361559	1	1	0.000121864
CYP2C9	C2	2.37234e-09	0.718638	1	1	0.000124204
FNDC5	C2	2.38742e-09	0.287482	1	1	0.000124993
GOLM1	C2	2.38742e-09	-0.537442	1	1	0.000124993
ITGB5	C2	2.4026e-09	-0.337009	1	1	0.000125788
TOP2A	C2	2.51149e-09	-0.362707	1	1	0.000131489
SCP2	C2	2.54347e-09	0.452906	1	1	0.000133163
TKFC	C2	2.57585e-09	0.461012	1	1	0.000134859
CAVIN1	C2	2.69238e-09	-0.394538	1	1	0.000140959
MAL2	C2	2.76125e-09	-0.440759	1	1	0.000144565
SERPINA4	C2	2.92255e-09	0.528802	1	0.992	0.00015301
FSTL1	C2	2.95962e-09	-0.423814	1	1	0.000154951
MASP1	C2	3.01609e-09	0.32257	1	1	0.000157907
ITIH5	C2	3.13219e-09	-0.548919	1	1	0.000163986
TLN1	C2	3.48527e-09	-0.347942	1	1	0.000182471
AGXT	C2	3.71075e-09	0.682019	1	0.996	0.000194276
TMEM176B	C2	3.73406e-09	0.438001	1	1	0.000195497
TFR2	C2	3.95041e-09	0.504704	1	1	0.000206824
ALDH1A1	C2	4.15293e-09	0.533043	1	1	0.000217426
S100P	C2	4.19171e-09	-0.628427	0.957	0.996	0.000219457
TOB1	C2	4.33839e-09	0.340093	1	1	0.000227136
CUX2	C2	4.42032e-09	0.344527	1	1	0.000231426
BLVRB	C2	4.5319e-09	0.319088	1	1	0.000237268
HKDC1	C2	4.5319e-09	-0.31055	1	1	0.000237268
RGN	C2	4.56022e-09	0.32857	1	1	0.00023875
AFM	C2	4.70443e-09	0.445375	1	0.996	0.000246301
BDH1	C2	4.7338e-09	0.355532	1	1	0.000247838
LGALS1	C2	4.82299e-09	-0.475438	1	1	0.000252507
TMBIM6	C2	4.97527e-09	0.348835	1	1	0.00026048
SLC25A13	C2	5.13223e-09	0.263595	1	1	0.000268698
SEPT4	C2	5.66757e-09	0.547563	1	1	0.000296726
CAP1	C2	5.84573e-09	-0.266812	1	1	0.000306053
PON3	C2	5.95523e-09	0.417616	1	1	0.000311786
UGT2B10	C2	6.18025e-09	0.518178	1	0.996	0.000323567
GGT5	C2	6.37406e-09	-0.260109	1	1	0.000333714
SELENOW	C2	6.61445e-09	-0.291284	1	1	0.0003463
HNRNPUL1	C2	6.82149e-09	-0.277689	1	1	0.000357139
ABCB11	C2	7.25451e-09	0.256978	0.983	0.992	0.00037981
CPNE1	C2	7.29941e-09	-0.27873	1	1	0.00038216
SFRP5	C2	7.30509e-09	-0.266676	0.578	0.775	0.000382458
FUOM	C2	7.38973e-09	0.274746	1	1	0.000386889
ANXA11	C2	7.80982e-09	-0.254918	1	1	0.000408883
KRT23	C2	7.81892e-09	-0.440778	0.922	0.965	0.00040936
UGT1A4	C2	8.30246e-09	0.513321	1	0.969	0.000434676
SMOC1	C2	8.82817e-09	0.273903	1	1	0.000462199
MYL9	C2	9.38464e-09	-0.90619	1	1	0.000491333
KLF9	C2	9.61665e-09	0.264556	1	1	0.00050348
OR2I1P	C2	9.61665e-09	-0.484603	1	1	0.00050348
ANG	C2	1.00975e-08	0.6978	1	1	0.000528655
RORC	C2	1.02838e-08	0.354815	1	1	0.000538408
LINC01018	C2	1.21139e-08	0.290465	0.983	0.969	0.000634223
HSPG2	C2	1.27196e-08	-0.496259	1	1	0.000665935
CYP1A2	C2	1.30599e-08	0.883749	0.974	0.922	0.000683752
HMGA1	C2	1.319e-08	-0.441779	1	1	0.000690562
CYP4F11	C2	1.33505e-08	0.31111	1	1	0.000698966
STIP1	C2	1.33505e-08	-0.272708	1	1	0.000698966
TCP1	C2	1.35949e-08	-0.262796	1	1	0.000711759
MYO1B	C2	1.38435e-08	0.338059	1	1	0.000724778
CYP17A1	C2	1.76127e-08	0.438296	1	1	0.000922111
MAT1A	C2	1.82578e-08	0.481487	1	1	0.000955889
MVP	C2	1.82578e-08	-0.390456	1	1	0.000955889
MT1H	C2	1.91409e-08	-0.296031	0.931	0.981	0.00100212
SYNGR2	C2	1.96178e-08	-0.28166	1	1	0.00102709
PPARA	C2	2.0213e-08	0.282318	1	1	0.00105825
EIF2S3	C2	2.48988e-08	-0.253655	1	1	0.00130358
GABARAPL1	C2	2.64209e-08	0.269477	1	1	0.00138327
HNRNPU	C2	2.77033e-08	-0.27439	1	1	0.00145041
PCK1	C2	2.78678e-08	0.486051	1	1	0.00145902
MPDZ	C2	2.78678e-08	0.255185	1	1	0.00145902
PGM1	C2	2.80332e-08	0.277094	1	1	0.00146768
MGST1	C2	2.83669e-08	0.445493	1	1	0.00148515
ABCC6	C2	2.85352e-08	0.289089	1	1	0.00149396
G6PC	C2	2.92182e-08	0.741831	1	1	0.00152972
MAOA	C2	2.95655e-08	0.316667	1	1	0.0015479
F12	C2	3.00942e-08	0.531202	1	1	0.00157558
DPP4	C2	3.00942e-08	0.45355	1	1	0.00157558
SELENOP	C2	3.1179e-08	0.583732	1	1	0.00163238
CAPN2	C2	3.1549e-08	-0.346564	1	1	0.00165175
CD44	C2	3.2112e-08	-0.305512	1	1	0.00168122
SPP1	C2	3.2112e-08	-0.96725	1	1	0.00168122
LASP1	C2	3.28778e-08	-0.305557	1	1	0.00172132
ECHDC3	C2	3.34637e-08	0.264017	1	1	0.00175199
ECHS1	C2	3.42608e-08	0.35552	1	1	0.00179372
BHMT	C2	3.71981e-08	0.643708	1	1	0.00194751
RDH16	C2	3.76371e-08	0.48035	1	1	0.00197049
LINC01554	C2	3.96759e-08	0.404255	1	1	0.00207723
IQGAP2	C2	3.99089e-08	0.326689	1	1	0.00208943
CYP2B6	C2	4.06159e-08	0.497615	1	0.992	0.00212645
HSPA5	C2	4.10941e-08	-0.325761	1	1	0.00215148
LBR	C2	4.13352e-08	-0.256206	1	1	0.00216411
SLC51A	C2	4.18216e-08	0.419128	1	1	0.00218957
MSN	C2	4.70002e-08	-0.425473	1	1	0.00246069
DIO1	C2	4.72748e-08	0.390439	1	1	0.00247507
ILF3	C2	4.89555e-08	-0.28797	1	1	0.00256306
CFTR	C2	4.91755e-08	-0.321154	0.741	0.868	0.00257458
NCL	C2	4.92412e-08	-0.307812	1	1	0.00257802
HLA-DMA	C2	5.06941e-08	-0.285152	1	1	0.00265409
NTS	C2	5.11886e-08	-1.59462	0.75	0.891	0.00267998
PC	C2	5.46687e-08	0.35176	1	1	0.00286218
C3P1	C2	5.62764e-08	0.359429	1	0.996	0.00294635
CXCL9	C2	5.75955e-08	-0.308519	1	1	0.00301541
SPINK1	C2	5.8604e-08	-0.882505	0.991	0.992	0.00306821
PEA15	C2	5.92865e-08	-0.266483	1	1	0.00310395
FUS	C2	5.92865e-08	-0.283595	1	1	0.00310395
PRAP1	C2	6.10257e-08	0.513276	1	1	0.003195
AMBP	C2	6.24524e-08	0.500661	1	1	0.0032697
GNMT	C2	6.31779e-08	0.448412	1	1	0.00330768
PLG	C2	6.54036e-08	0.599163	1	0.996	0.00342421
OAZ1	C2	6.88852e-08	-0.341773	1	1	0.00360648
CYP27A1	C2	6.96829e-08	0.498012	1	1	0.00364825
PECAM1	C2	7.50905e-08	-0.255331	1	1	0.00393136
FSTL3	C2	7.6395e-08	-0.306223	1	1	0.00399966
IRS1	C2	8.13684e-08	0.306634	1	1	0.00426004
ACP5	C2	8.23057e-08	-0.29014	1	1	0.00430912
GSTA1	C2	8.71514e-08	0.693524	1	1	0.00456281
ACSM1	C2	8.96767e-08	0.321154	1	0.996	0.00469502
MYO1C	C2	8.96767e-08	-0.297339	1	1	0.00469502
KIAA1522	C2	9.17478e-08	-0.306583	1	1	0.00480346
RPS2	C2	9.38652e-08	-0.457885	1	1	0.00491431
SLC16A2	C2	1.18483e-07	0.281792	1	1	0.00620316
ACAA2	C2	1.24669e-07	0.439469	1	1	0.00652703
PDIA3	C2	1.32654e-07	-0.285249	1	1	0.00694512
SMIM14	C2	1.34917e-07	0.270231	1	1	0.00706357
DUOX2	C2	1.39987e-07	-0.711714	0.888	0.969	0.00732903
AKR7A3	C2	1.40342e-07	0.304356	1	1	0.0073476
NDRG2	C2	1.42731e-07	0.325989	1	1	0.00747268
EPCAM	C2	1.43534e-07	-0.525255	0.983	0.992	0.00751471
GCLC	C2	1.45159e-07	0.296974	1	1	0.00759982
IGFBP7	C2	1.45159e-07	-0.661546	1	1	0.00759982
TAGLN	C2	1.46801e-07	-0.363302	1	1	0.00768574
TMEM56	C2	1.50982e-07	0.255808	1	1	0.00790467
UGT2B7	C2	1.69838e-07	0.506761	1	1	0.00889186
ADAM15	C2	1.71748e-07	-0.289306	1	1	0.00899186
ANXA13	C2	1.8674e-07	-0.339082	0.983	0.984	0.00977679
TM4SF1	C2	1.86751e-07	-0.654685	1	1	0.00977734
TTPA	C2	1.94178e-07	0.309635	1	1	0.0101662
FBXO31	C2	2.04149e-07	0.38719	1	1	0.0106882
ABAT	C2	2.08737e-07	0.450282	1	1	0.0109284
CRLS1	C2	2.099e-07	0.259499	1	1	0.0109893
OAF	C2	2.14613e-07	0.259794	1	1	0.0112361
C4BPB	C2	2.18215e-07	0.350018	1	1	0.0114246
NT5DC2	C2	2.21875e-07	-0.275485	1	1	0.0116163
UQCRQ	C2	2.23108e-07	0.340553	1	1	0.0116808
RARRES2	C2	2.33215e-07	0.456306	1	1	0.01221
LOXL4	C2	2.56182e-07	-0.257815	1	1	0.0134124
SPP2	C2	2.79769e-07	0.42186	1	0.977	0.0146473
CYP3A5	C2	2.79784e-07	0.661975	1	1	0.0146481
PCYOX1	C2	2.84437e-07	0.26258	1	1	0.0148917
RNASE1	C2	2.92359e-07	-0.299327	1	1	0.0153065
PRKDC	C2	3.07158e-07	-0.29215	1	1	0.0160813
HNRNPA1	C2	3.17424e-07	-0.367534	1	1	0.0166187
AOX1	C2	3.24451e-07	0.854062	1	1	0.0169866
BTG1	C2	3.29819e-07	-0.382873	1	1	0.0172677
ADAM9	C2	3.33446e-07	-0.258463	1	1	0.0174575
LTBP3	C2	3.44557e-07	-0.270973	1	1	0.0180393
EXT1	C2	3.54089e-07	-0.259966	1	1	0.0185384
MUC6	C2	3.67402e-07	-0.572345	0.914	0.973	0.0192353
H2AFZ	C2	3.69872e-07	-0.305069	1	1	0.0193647
GAMT	C2	3.73923e-07	0.386361	1	1	0.0195767
LMNA	C2	3.75964e-07	-0.324126	1	1	0.0196836
ADH4	C2	3.84238e-07	0.787624	1	1	0.0201168
GFRA1	C2	3.99141e-07	0.277097	1	1	0.020897
ATF4	C2	4.14601e-07	-0.275821	1	1	0.0217064
CPD	C2	4.21402e-07	-0.388388	1	1	0.0220625
SHC1	C2	4.2831e-07	-0.278857	1	1	0.0224242
CDHR5	C2	4.30638e-07	0.428872	1	1	0.022546
SEC61A1	C2	4.54589e-07	-0.255891	1	1	0.0238
ACSL5	C2	4.64526e-07	0.513628	1	1	0.0243202
ALDH4A1	C2	4.69572e-07	0.314878	1	1	0.0245844
PKN1	C2	4.79824e-07	-0.345335	1	1	0.0251212
ITGAV	C2	4.79824e-07	-0.416519	1	1	0.0251212
COBLL1	C2	5.09142e-07	0.32198	1	1	0.0266561
CYP2A7	C2	5.16402e-07	0.380108	0.983	0.93	0.0270362
ANXA4	C2	5.40183e-07	-0.68025	1	1	0.0282813
ADH1C	C2	5.60879e-07	0.611518	1	1	0.0293648
IGSF8	C2	5.6998e-07	0.292549	1	1	0.0298413
GJB1	C2	5.82337e-07	0.341942	1	1	0.0304883
OGDHL	C2	5.85467e-07	0.332402	1	1	0.0306521
EBP	C2	6.24307e-07	0.315282	1	1	0.0326856
SLC13A5	C2	6.69185e-07	0.534346	1	0.996	0.0350352
ACSS2	C2	6.87261e-07	0.301044	1	1	0.0359815
F10	C2	7.4041e-07	0.355081	1	1	0.0387642
MCM7	C2	7.60335e-07	-0.331702	1	1	0.0398073
NADK2	C2	7.80775e-07	0.326083	1	1	0.0408775
TNFAIP2	C2	8.01745e-07	-0.271907	1	1	0.0419753
ALDH3A2	C2	8.10283e-07	0.369856	1	1	0.0424224
MYRF	C2	8.10283e-07	-0.394307	1	1	0.0424224
ACSS3	C2	8.1891e-07	0.445316	1	1	0.042874
GADD45G	C2	8.23256e-07	0.310851	1	1	0.0431016
FGFR3	C2	8.91177e-07	-0.469068	1	1	0.0466576
NRP1	C2	9.00631e-07	-0.271074	1	1	0.0471525
SNRPN	C2	9.10182e-07	-0.309623	1	1	0.0476526
SLC22A1	C2	9.79819e-07	0.560796	1	1	0.0512984
CRP	C2	1.01121e-06	-1.47783	1	1	0.0529418
SSR2	C2	1.01653e-06	-0.319975	1	1	0.0532206
CYP2D6	C2	1.06011e-06	0.576746	1	1	0.0555023
GGT1	C2	1.06569e-06	-0.316583	1	1	0.055794
QPRT	C2	1.07692e-06	0.259099	1	1	0.056382
HSP90B1	C2	1.13479e-06	-0.275568	1	1	0.0594122
APP	C2	1.15273e-06	-0.581512	1	1	0.0603514
SLCO2B1	C2	1.16484e-06	0.412043	1	1	0.0609854
TNS1	C2	1.23367e-06	-0.300538	1	1	0.064589
SERPING1	C2	1.2466e-06	0.33272	1	1	0.0652658
FTCD	C2	1.31322e-06	0.494869	1	1	0.0687536
CCT5	C2	1.31322e-06	-0.2669	1	1	0.0687536
ASS1	C2	1.36188e-06	0.645898	1	1	0.071301
SLC27A2	C2	1.36897e-06	0.276049	1	1	0.0716722
LEPR	C2	1.53425e-06	0.602186	1	1	0.0803258
FETUB	C2	1.5502e-06	0.514768	1	0.996	0.0811605
PMEL	C2	1.5502e-06	-0.548151	1	1	0.0811605
AGR2	C2	1.59892e-06	-0.588047	0.681	0.849	0.0837117
MAP4K4	C2	1.67495e-06	-0.260088	1	1	0.087692
GPAM	C2	1.6836e-06	0.476041	1	1	0.088145
PBLD	C2	1.75438e-06	0.29002	1	1	0.0918504
LIPC	C2	1.79083e-06	0.27683	1	1	0.0937587
AMDHD1	C2	1.95402e-06	0.282935	1	1	0.102303
HAMP	C2	1.97413e-06	-0.497643	0.983	0.996	0.103355
MST1	C2	2.01496e-06	0.275992	1	1	0.105493
FOS	C2	2.04611e-06	-0.350571	1	1	0.107124
ACTN1	C2	2.16434e-06	-0.275796	1	1	0.113314
FMO5	C2	2.26592e-06	0.376037	1	1	0.118632
F5	C2	2.4085e-06	0.459184	1	1	0.126097
C6	C2	2.43308e-06	0.427379	1	1	0.127384
LECT2	C2	2.45788e-06	0.381362	1	0.984	0.128682
CD63	C2	2.8464e-06	-0.387349	1	1	0.149023
AC079466.1	C2	2.85744e-06	-0.259414	0.698	0.868	0.149601
S100A14	C2	2.9785e-06	-0.295904	0.991	1	0.155939
DECR1	C2	3.02383e-06	0.284329	1	1	0.158312
CD151	C2	3.03908e-06	-0.39233	1	1	0.159111
YBX1	C2	3.13217e-06	-0.318162	1	1	0.163985
HSDL2	C2	3.26056e-06	0.289228	1	1	0.170707
NOTUM	C2	3.29344e-06	0.608476	1	1	0.172428
ACSL1	C2	3.36015e-06	0.263915	1	1	0.175921
FBLN2	C2	3.6584e-06	-0.294739	1	0.996	0.191536
CDHR2	C2	3.75083e-06	-0.260109	1	0.988	0.196375
SLCO1B1	C2	3.84553e-06	0.340739	1	0.996	0.201333
THRSP	C2	3.98176e-06	0.511916	1	0.977	0.208465
STMN1	C2	4.10255e-06	-0.322686	1	1	0.214789
H19	C2	4.29004e-06	-1.47773	1	1	0.224605
PRRC2C	C2	4.41957e-06	-0.257138	1	1	0.231387
BSG	C2	4.59811e-06	-0.412673	1	1	0.240734
PKLR	C2	4.80723e-06	0.352266	1	0.996	0.251682
SLC6A1	C2	4.87894e-06	0.321724	1	1	0.255437
GSTO1	C2	4.97614e-06	0.270018	1	1	0.260526
UGT2B15	C2	5.00073e-06	0.417012	1	1	0.261813
LAMA5	C2	5.00073e-06	-0.391216	1	1	0.261813
GSN	C2	5.15073e-06	-0.279546	1	1	0.269667
LAPTM4B	C2	5.15073e-06	-0.50176	1	1	0.269667
ACADSB	C2	5.41035e-06	0.338694	1	1	0.283259
ANXA6	C2	5.79495e-06	0.299501	1	1	0.303395
ALDOB	C2	6.328e-06	0.664486	1	1	0.331302
C6orf106	C2	6.328e-06	0.333879	1	1	0.331302
CPS1	C2	6.42128e-06	0.579209	1	1	0.336186
ITPR2	C2	6.51588e-06	0.33604	1	1	0.341139
LAMC1	C2	6.80774e-06	-0.425957	1	1	0.356419
ACTN4	C2	7.07763e-06	-0.318732	1	1	0.37055
SERPINA10	C2	7.14669e-06	0.264327	1	1	0.374165
APOB	C2	7.3935e-06	0.355208	1	1	0.387086
TBX3	C2	8.18377e-06	0.507762	1	1	0.428461
C4BPA	C2	8.58787e-06	0.611949	1	1	0.449618
MDK	C2	8.58787e-06	-0.625374	1	1	0.449618
BPIFB2	C2	8.70345e-06	-0.254779	0.776	0.884	0.455669
HSPA8	C2	8.71278e-06	-0.320937	1	1	0.456158
MUC5B	C2	8.94741e-06	-0.599145	0.897	0.919	0.468441
SERPINE1	C2	1.01093e-05	-0.462938	1	1	0.529274
UGP2	C2	1.13888e-05	0.32534	1	1	0.596263
AKR1C4	C2	1.22293e-05	0.275673	1	0.996	0.640263
LDHA	C2	1.25817e-05	-0.340457	1	1	0.658716
LYZ	C2	1.28221e-05	-0.459599	1	1	0.6713
RETSAT	C2	1.29439e-05	0.282722	1	1	0.677677
SLC39A1	C2	1.29439e-05	-0.260725	1	1	0.677677
GNAS	C2	1.32532e-05	-0.393723	1	1	0.693874
ITGB1	C2	1.3379e-05	-0.420782	1	1	0.700455
CA12	C2	1.36338e-05	-0.256629	1	0.992	0.713797
HPX	C2	1.39589e-05	0.423992	1	1	0.730817
RANGAP1	C2	1.40248e-05	-0.287904	1	1	0.734267
IGFBP5	C2	1.51914e-05	-0.699575	1	1	0.795347
ROBO1	C2	1.53346e-05	-0.298917	1	1	0.802843
SLC16A1	C2	1.54067e-05	0.266883	1	1	0.806617
SLC38A3	C2	1.57719e-05	0.355968	1	1	0.825739
DUSP9	C2	1.58459e-05	-0.412732	1	0.992	0.829614
ST3GAL1	C2	1.59203e-05	0.296322	1	1	0.833508
EEF1A1	C2	1.70765e-05	-0.336615	1	1	0.894038
CLDN4	C2	1.72365e-05	-0.349485	1	0.996	0.902418
AGPAT2	C2	1.78081e-05	-0.283542	1	1	0.932343
GRN	C2	1.8656e-05	-0.324515	1	1	0.976737
SLC16A11	C2	1.90943e-05	0.360863	1	1	0.999682
TUBB	C2	1.96332e-05	-0.384423	1	1	1
PPP1R3G	C2	1.97244e-05	0.294802	1	1	1
HMGCS2	C2	2.12397e-05	0.415254	1	1	1
SERPINA6	C2	2.1338e-05	0.414435	1	1	1
ZFP36	C2	2.21401e-05	-0.322832	1	1	1
COL5A3	C2	2.26559e-05	0.257763	1	1	1
RPS19	C2	2.46092e-05	-0.509814	1	1	1
PSAP	C2	2.52951e-05	-0.289693	1	1	1
RPS3	C2	2.52951e-05	-0.485815	1	1	1
GPI	C2	2.72143e-05	-0.30226	1	1	1
CD81	C2	2.77153e-05	0.33496	1	1	1
COQ8A	C2	2.84833e-05	0.327981	1	1	1
APOE	C2	2.90065e-05	0.397011	1	1	1
MME	C2	2.92698e-05	0.594056	0.983	0.981	1
F7	C2	2.99441e-05	0.277775	1	1	1
C8B	C2	2.99441e-05	0.265393	1	0.996	1
ARRDC2	C2	3.39906e-05	-0.285786	1	1	1
LPGAT1	C2	3.44537e-05	-0.278291	1	1	1
RPSA	C2	3.47658e-05	-0.463687	1	1	1
DSTN	C2	3.63668e-05	-0.273901	1	1	1
MT1F	C2	3.73607e-05	-0.281009	1	1	1
CLDN1	C2	3.82087e-05	-0.349908	1	1	1
NOTCH2	C2	3.8553e-05	-0.260162	1	1	1
C1QTNF3	C2	4.08635e-05	0.443042	1	1	1
APOA2	C2	4.10466e-05	0.385061	1	1	1
EIF4G2	C2	4.67071e-05	-0.309861	1	1	1
FGGY	C2	5.08089e-05	0.327776	1	1	1
REEP6	C2	5.17149e-05	0.363635	1	1	1
VNN1	C2	5.21736e-05	-0.501924	1	1	1
GPD1	C2	5.3573e-05	0.2561	1	1	1
CD14	C2	5.45256e-05	0.323635	1	1	1
CAPNS1	C2	5.87562e-05	-0.262613	1	1	1
TTC39C	C2	5.90144e-05	0.272277	1	1	1
MGLL	C2	6.11199e-05	-0.290679	1	1	1
PHYH	C2	6.49765e-05	0.295704	1	1	1
FURIN	C2	6.66989e-05	-0.363037	1	1	1
F2	C2	7.53237e-05	0.344616	1	1	1
LRRC75A-AS1	C2	7.69709e-05	-0.369217	1	1	1
VWA1	C2	8.573e-05	-0.260526	1	1	1
HRG	C2	8.79681e-05	0.45871	1	1	1
ADH1A	C2	8.94907e-05	0.43671	1	1	1
SDC2	C2	8.98752e-05	0.287979	1	1	1
GBP2	C2	9.34069e-05	-0.253696	1	1	1
GATM	C2	9.38073e-05	0.461129	1	1	1
SOD2	C2	9.46129e-05	-0.513461	1	1	1
VAT1	C2	9.54251e-05	-0.255816	1	1	1
NPM1	C2	9.91622e-05	-0.356372	1	1	1
LSR	C2	0.00010436	-0.250812	1	1	1
IGFBP1	C2	0.000117011	0.53091	1	1	1
F9	C2	0.000120773	0.323554	0.991	0.988	1
UGT2B4	C2	0.000125704	0.349479	1	1	1
PLPP2	C2	0.000131098	-0.260445	1	1	1
KRT8	C2	0.000140185	-0.456722	1	1	1
TF	C2	0.000146773	0.404827	1	1	1
FAM8A1	C2	0.000147386	0.398278	1	1	1
PON2	C2	0.000164881	-0.258068	1	1	1
ANGPTL4	C2	0.000167633	0.284	1	1	1
ABCC2	C2	0.000168328	0.288878	1	1	1
SNRPD2	C2	0.000196025	-0.33929	1	1	1
ENTPD5	C2	0.000200081	0.299815	1	1	1
ETFB	C2	0.000217991	0.262256	1	1	1
RPL13A	C2	0.000217991	-0.452377	1	1	1
DCDC2	C2	0.000228426	-0.415482	0.991	0.996	1
RPL18A	C2	0.000232635	-0.352019	1	1	1
MYH9	C2	0.000233581	-0.291193	1	1	1
ASGR1	C2	0.000250212	0.282503	1	1	1
ALDH1B1	C2	0.000260508	0.277798	1	1	1
GAPDH	C2	0.000260508	-0.432328	1	1	1
RPS9	C2	0.000266875	-0.289969	1	1	1
LBP	C2	0.000266875	-0.655951	1	1	1
GLUL	C2	0.00026795	1.52063	1	1	1
RPL35A	C2	0.000269029	-0.330067	1	1	1
FBL	C2	0.000284573	-0.336339	1	1	1
CYP2E1	C2	0.000309473	1.04413	1	1	1
HP	C2	0.000314442	0.377994	1	1	1
RHOB	C2	0.000340424	0.356519	1	1	1
HLA-A	C2	0.000372782	-0.361262	1	1	1
STOM	C2	0.000390784	-0.276569	1	1	1
SLC25A25	C2	0.000393863	0.271302	1	1	1
ENG	C2	0.000400087	-0.271331	1	1	1
RPS11	C2	0.000424258	-0.385595	1	1	1
GSTA2	C2	0.000448037	0.417148	1	0.984	1
HMGCS1	C2	0.000497461	0.284668	1	1	1
AKR1C2	C2	0.000531136	0.454148	1	1	1
RPS12	C2	0.000541438	-0.486764	1	1	1
FBP1	C2	0.000582306	0.377896	1	1	1
RPS4X	C2	0.000607262	-0.372101	1	1	1
IDH1	C2	0.000609579	0.256864	1	1	1
RPL28	C2	0.000635618	-0.372676	1	1	1
RPL7A	C2	0.000642898	-0.377034	1	1	1
AQP1	C2	0.000670257	-0.856413	1	1	1
LAD1	C2	0.000685632	-0.415373	1	1	1
CRYZ	C2	0.000703984	0.289276	1	1	1
TMPRSS6	C2	0.000722792	0.254786	1	1	1
ITIH3	C2	0.000750471	0.270734	1	1	1
DBNDD1	C2	0.000782053	0.251266	1	1	1
MTCO1P12	C2	0.000790878	0.254033	1	1	1
CLDN2	C2	0.000793841	0.554303	1	1	1
NNMT	C2	0.000796813	-0.300091	1	1	1
ACTA2	C2	0.000820967	-0.304365	1	1	1
MUC13	C2	0.000868096	-0.398722	0.983	1	1
TFPI	C2	0.000914335	0.273989	1	1	1
RPS5	C2	0.000914335	-0.382181	1	1	1
SLC23A2	C2	0.000927959	0.27972	1	1	1
CD59	C2	0.000934842	-0.266889	1	1	1
SERPINF1	C2	0.00097714	0.270579	1	1	1
AFP	C2	0.00104392	-2.32186	1	0.992	1
MT1M	C2	0.0011251	-0.384451	0.991	0.996	1
GAS5	C2	0.00113127	-0.363682	1	1	1
NDRG1	C2	0.00117743	-0.606524	1	1	1
MTATP6P1	C2	0.00118171	0.251044	1	1	1
IGFBP2	C2	0.00125221	0.459845	1	1	1
ASL	C2	0.00130761	0.310204	1	1	1
PGD	C2	0.00136037	-0.304954	1	1	1
DLK1	C2	0.0013724	-0.875151	0.638	0.74	1
RPLP2	C2	0.00150902	-0.365212	1	1	1
RACK1	C2	0.00164903	-0.324728	1	1	1
DEPP1	C2	0.00175713	-0.305457	1	1	1
PABPC1	C2	0.00187828	-0.344581	1	1	1
C7	C2	0.00191141	-0.626539	1	0.996	1
RHBG	C2	0.00204224	0.656689	0.991	0.984	1
RPL18	C2	0.00209978	-0.37528	1	1	1
RPS27A	C2	0.00214389	-0.314987	1	1	1
RPL26	C2	0.00237745	-0.278292	1	1	1
HSD17B13	C2	0.00242271	0.455105	0.991	0.996	1
NID1	C2	0.00263409	-0.279408	1	1	1
RPS24	C2	0.00264306	-0.430512	1	1	1
SPARCL1	C2	0.00307708	0.914856	1	1	1
CDH1	C2	0.00326818	-0.293384	1	1	1
CYR61	C2	0.00336773	-0.266025	1	1	1
RELN	C2	0.00351058	-0.289588	0.991	0.996	1
INHBE	C2	0.00352809	-0.356947	1	1	1
TMC4	C2	0.00355156	-0.280434	1	1	1
KRT18	C2	0.00355156	-0.388908	1	1	1
B2M	C2	0.00358702	-0.346693	1	1	1
SLC5A6	C2	0.00359892	0.425078	1	1	1
PLA2G2A	C2	0.00365287	-0.787279	0.974	0.996	1
SLC6A2	C2	0.00381522	0.254482	0.672	0.655	1
RPL6	C2	0.0040917	-0.294052	1	1	1
RPLP0	C2	0.00411855	-0.346255	1	1	1
RPL23A	C2	0.00428303	-0.34818	1	1	1
RPL9	C2	0.00449699	-0.355661	1	1	1
UGT1A1	C2	0.00452624	0.299599	1	0.992	1
HABP2	C2	0.00481282	-0.276061	1	0.996	1
DHRS2	C2	0.00540983	0.43528	0.991	0.996	1
RPS8	C2	0.00557581	-0.346809	1	1	1
TSC22D3	C2	0.00579203	0.274074	1	1	1
SPON2	C2	0.00581039	-0.296872	1	1	1
AC008760.2	C2	0.00586577	-0.264924	1	1	1
LCN2	C2	0.00590295	-0.672704	1	1	1
MTND2P28	C2	0.00611129	0.331974	1	1	1
RPS6	C2	0.00650712	-0.395691	1	1	1
BCAM	C2	0.00663029	-0.295806	1	1	1
APOC1P1	C2	0.00688293	0.364574	1	1	1
SLCO1B3	C2	0.00718913	0.334384	0.845	0.903	1
RPL4	C2	0.00957587	-0.349053	1	1	1
RPL35	C2	0.00963356	-0.304196	1	1	1
CFHR5	C2	0.00966253	0.289531	1	0.996	1
GSTM1	C2	0.00995623	0.648772	0.991	0.977	1
EFEMP1	C3	5.13418e-25	0.5336	1	0.986	2.688e-20
C7	C3	5.70721e-25	1.16726	1	0.997	2.98801e-20
ENG	C3	4.4734e-24	0.53757	1	1	2.34205e-19
STEAP4	C3	9.98969e-24	0.361061	1	1	5.2301e-19
FBLN2	C3	6.69901e-23	0.536803	1	0.997	3.50726e-18
PA2G4	C3	1.93429e-22	-0.341159	1	1	1.0127e-17
MFAP4	C3	2.85047e-22	0.319893	1	0.986	1.49236e-17
DCN	C3	1.03056e-21	0.906014	1	0.993	5.39551e-17
C19orf48	C3	1.24037e-21	-0.380265	1	1	6.49395e-17
COL14A1	C3	1.15021e-20	0.491017	1	1	6.02191e-16
FBLN5	C3	1.99559e-20	0.395747	1	1	1.04479e-15
IGFBP7	C3	2.05983e-20	0.898921	1	1	1.07843e-15
PRELP	C3	2.17148e-20	0.33288	1	0.997	1.13688e-15
SNRPC	C3	2.91657e-20	-0.334236	1	1	1.52697e-15
FBL	C3	3.20599e-20	-0.535839	1	1	1.6785e-15
SNRPB	C3	4.16743e-20	-0.535338	1	1	2.18186e-15
GGT5	C3	5.64379e-20	0.4346	1	1	2.95481e-15
PPM1G	C3	6.66866e-20	-0.301897	1	1	3.49138e-15
NELFE	C3	2.37938e-19	-0.370983	1	1	1.24572e-14
EIF3B	C3	2.40393e-19	-0.459479	1	1	1.25858e-14
CBX3	C3	2.83247e-19	-0.339113	1	1	1.48294e-14
CCDC80	C3	5.49743e-19	0.565724	1	1	2.87818e-14
MCM3	C3	5.49743e-19	-0.459759	1	1	2.87818e-14
CCT7	C3	5.66756e-19	-0.347885	1	1	2.96725e-14
NACA	C3	6.02357e-19	-0.46789	1	1	3.15364e-14
RALY	C3	6.59939e-19	-0.342877	1	1	3.45511e-14
NOP56	C3	6.66664e-19	-0.360778	1	1	3.49032e-14
CRISPLD2	C3	7.15668e-19	0.293747	1	0.997	3.74688e-14
RPLP0	C3	9.03105e-19	-0.830196	1	1	4.72821e-14
APLNR	C3	1.20979e-18	0.263459	1	1	6.33384e-14
RPL38	C3	1.49405e-18	-0.739817	1	1	7.82212e-14
CXCL12	C3	1.73656e-18	0.554715	1	1	9.09174e-14
EMILIN1	C3	2.03813e-18	0.360146	1	1	1.06706e-13
AEBP1	C3	2.41527e-18	1.22438	1	1	1.26452e-13
BIRC5	C3	2.48864e-18	-0.286492	1	1	1.30293e-13
HNRNPL	C3	2.64204e-18	-0.280854	1	1	1.38324e-13
LRRC32	C3	4.2988e-18	0.31605	1	1	2.25064e-13
ALYREF	C3	5.39671e-18	-0.261877	1	1	2.82545e-13
LUM	C3	5.95554e-18	0.548901	1	0.979	3.11802e-13
MCM7	C3	6.01548e-18	-0.479256	1	1	3.1494e-13
ACAT1	C3	6.97344e-18	0.55383	1	1	3.65094e-13
RPS7	C3	8.08168e-18	-0.637096	1	1	4.23116e-13
KAT2A	C3	1.69886e-17	-0.302131	1	1	8.8944e-13
MCM6	C3	1.76625e-17	-0.264317	1	1	9.24722e-13
RPL27	C3	1.78351e-17	-0.670313	1	1	9.33756e-13
THBS2	C3	2.10364e-17	0.525038	1	1	1.10136e-12
RPL23A	C3	2.16574e-17	-0.702132	1	1	1.13388e-12
EMP1	C3	2.43277e-17	0.332278	1	1	1.27368e-12
GLO1	C3	4.13552e-17	-0.374959	1	1	2.16515e-12
CACYBP	C3	4.21578e-17	-0.284764	1	1	2.20717e-12
SUMO2	C3	4.73066e-17	-0.279146	1	1	2.47674e-12
ATP5MC2	C3	4.73066e-17	-0.410525	1	1	2.47674e-12
ANP32B	C3	5.46217e-17	-0.340397	1	1	2.85972e-12
RBMX	C3	6.61352e-17	-0.267781	1	1	3.46251e-12
ATIC	C3	6.61352e-17	-0.29406	1	1	3.46251e-12
RPL6	C3	7.41598e-17	-0.5775	1	1	3.88264e-12
RPS21	C3	8.80289e-17	-0.755903	1	1	4.60875e-12
PYGO2	C3	1.09523e-16	-0.261237	1	1	5.7341e-12
FBN1	C3	1.44122e-16	0.3237	1	1	7.54551e-12
ADAMTS2	C3	1.64484e-16	0.264186	1	1	8.61154e-12
CCT3	C3	1.74055e-16	-0.547979	1	1	9.11265e-12
HNRNPA1	C3	2.02346e-16	-0.542014	1	1	1.05938e-11
SNRPD2	C3	2.08134e-16	-0.511688	1	1	1.08969e-11
RPL14	C3	2.16106e-16	-0.680312	1	1	1.13142e-11
CCT2	C3	2.26495e-16	-0.309709	1	1	1.18582e-11
EEF1B2	C3	2.3516e-16	-0.521533	1	1	1.23118e-11
CSE1L	C3	3.32478e-16	-0.272203	1	1	1.74069e-11
[truncated: 1,636 more rows]

## Sheet: S5.FSs_diff_among_clusters
Table S5 Changes of feature scores among clusters in the TCGA cohort.
Feature scores	Average	Cluster	Cluster_avg	Other_avg	Diff	Pvalue	DiffChange
KEGG_METABOLISM	-4.783e-16	C1	-0.534648	0.157249	-0.691897	1.38881e-08	Down
HALLMARK_XENOBIOTIC_METABOLISM	8.61332e-18	C1	-0.711646	0.209308	-0.920954	4.20289e-14	Down
HALLMARK_HEME_METABOLISM	-8.47765e-18	C1	-0.221646	0.0651901	-0.286836	0.0119242	Down
HALLMARK_FATTY_ACID_METABOLISM	-2.80931e-17	C1	-0.778212	0.228886	-1.0071	2.68127e-16	Down
HALLMARK_BILE_ACID_METABOLISM	1.14954e-17	C1	-0.831143	0.244454	-1.0756	5.4565e-18	Down
KEGG_METABOLISM	-4.783e-16	C2	0.336616	-0.151347	0.487962	9.96536e-06	UP
HALLMARK_XENOBIOTIC_METABOLISM	8.61332e-18	C2	0.481535	-0.216504	0.698039	1.37366e-10	UP
HALLMARK_HEME_METABOLISM	-8.47765e-18	C2	0.135821	-0.061067	0.196888	0.0616197	None
HALLMARK_FATTY_ACID_METABOLISM	-2.80931e-17	C2	0.541125	-0.243297	0.784422	8.17897e-13	UP
HALLMARK_BILE_ACID_METABOLISM	1.14954e-17	C2	0.708382	-0.318498	1.02688	1.4793e-19	UP
KEGG_METABOLISM	-4.783e-16	C3	0.878481	-0.270302	1.14878	6.31685e-24	UP
HALLMARK_XENOBIOTIC_METABOLISM	8.61332e-18	C3	0.936928	-0.288286	1.22521	2.29385e-23	UP
HALLMARK_DNA_REPAIR	3.37884e-17	C1	0.157083	-0.046201	0.203284	0.187037	None
HALLMARK_DNA_REPAIR	3.37884e-17	C2	0.0472633	-0.0212502	0.0685135	0.884488	None
HALLMARK_DNA_REPAIR	3.37884e-17	C3	-0.965656	0.297125	-1.26278	1.16189e-21	Down
HALLMARK_DNA_REPAIR	3.37884e-17	C4	0.778154	-0.228869	1.00702	1.60947e-17	UP
HALLMARK_ESTROGEN_RESPONSE_LATE	1.28423e-19	C1	0.436166	-0.128284	0.56445	1.42813e-06	UP
HALLMARK_ESTROGEN_RESPONSE_LATE	1.28423e-19	C2	-0.485656	0.218357	-0.704013	7.65099e-10	Down
HALLMARK_ESTROGEN_RESPONSE_LATE	1.28423e-19	C3	0.83233	-0.256102	1.08843	8.82826e-18	UP
HALLMARK_ESTROGEN_RESPONSE_LATE	1.28423e-19	C4	-0.635095	0.186793	-0.821888	1.77218e-11	Down
HALLMARK_HEME_METABOLISM	-8.47765e-18	C3	0.955622	-0.294038	1.24966	1.12546e-24	UP
HALLMARK_FATTY_ACID_METABOLISM	-2.80931e-17	C3	0.804779	-0.247624	1.0524	8.74206e-18	UP
HALLMARK_BILE_ACID_METABOLISM	1.14954e-17	C3	0.6841	-0.210492	0.894593	1.49732e-13	UP
KEGG_METABOLISM	-4.783e-16	C4	-0.834219	0.245359	-1.07958	4.88996e-21	Down
HALLMARK_ANDROGEN_RESPONSE	1.91518e-17	C1	0.207873	-0.0611392	0.269012	0.0144949	UP
HALLMARK_ANDROGEN_RESPONSE	1.91518e-17	C2	-0.132041	0.0593675	-0.191409	0.12326	None
HALLMARK_ANDROGEN_RESPONSE	1.91518e-17	C3	0.72339	-0.222581	0.945971	7.18919e-14	UP
HALLMARK_ANDROGEN_RESPONSE	1.91518e-17	C4	-0.776596	0.228411	-1.00501	8.85162e-17	Down
HALLMARK_E2F_TARGETS	-1.53199e-17	C1	0.677231	-0.199186	0.876416	1.08159e-12	UP
HALLMARK_E2F_TARGETS	-1.53199e-17	C2	-0.351714	0.158135	-0.509849	2.67899e-06	Down
HALLMARK_E2F_TARGETS	-1.53199e-17	C3	-0.90203	0.277548	-1.17958	9.86549e-22	Down
HALLMARK_E2F_TARGETS	-1.53199e-17	C4	0.736621	-0.216653	0.953275	8.7254e-15	UP
HALLMARK_MYC_TARGETS_V1	1.20201e-17	C1	0.734214	-0.215945	0.95016	1.17328e-14	UP
HALLMARK_MYC_TARGETS_V1	1.20201e-17	C2	-0.421345	0.189442	-0.610786	1.39274e-08	Down
HALLMARK_MYC_TARGETS_V1	1.20201e-17	C3	-0.96131	0.295788	-1.2571	1.37221e-24	Down
HALLMARK_MYC_TARGETS_V1	1.20201e-17	C4	0.836035	-0.245893	1.08193	5.34984e-19	UP
HALLMARK_COAGULATION	2.19299e-17	C1	-0.0488388	0.0143644	-0.0632031	0.910036	None
HALLMARK_COAGULATION	2.19299e-17	C2	-0.0953341	0.0428634	-0.138197	0.59974	None
HALLMARK_COAGULATION	2.19299e-17	C3	1.21508	-0.373869	1.58894	1.90126e-35	UP
HALLMARK_COAGULATION	2.19299e-17	C4	-1.07902	0.317358	-1.39638	1.43899e-32	Down
HALLMARK_ESTROGEN_RESPONSE_EARLY	1.29843e-17	C1	0.225432	-0.0663036	0.291736	0.00396727	UP
HALLMARK_ESTROGEN_RESPONSE_EARLY	1.29843e-17	C2	-0.356369	0.160228	-0.516597	4.92731e-06	Down
HALLMARK_ESTROGEN_RESPONSE_EARLY	1.29843e-17	C3	0.996066	-0.306482	1.30255	1.08673e-24	UP
HALLMARK_ESTROGEN_RESPONSE_EARLY	1.29843e-17	C4	-0.770314	0.226563	-0.996877	1.99732e-16	Down
HALLMARK_XENOBIOTIC_METABOLISM	8.61332e-18	C4	-0.915503	0.269266	-1.18477	7.16674e-22	Down
HALLMARK_HEME_METABOLISM	-8.47765e-18	C4	-0.95306	0.280312	-1.23337	3.12763e-23	Down
HALLMARK_FATTY_ACID_METABOLISM	-2.80931e-17	C4	-0.793448	0.233367	-1.02681	4.16059e-17	Down
HALLMARK_BILE_ACID_METABOLISM	1.14954e-17	C4	-0.843836	0.248187	-1.09202	1.15315e-18	Down
HALLMARK_KRAS_SIGNALING_UP	-2.6054e-17	C1	0.607575	-0.178698	0.786273	2.12364e-12	UP
HALLMARK_KRAS_SIGNALING_UP	-2.6054e-17	C2	-0.624555	0.280808	-0.905363	1.08913e-15	Down
HALLMARK_KRAS_SIGNALING_UP	-2.6054e-17	C3	1.10073	-0.338685	1.43941	6.45398e-30	UP
HALLMARK_KRAS_SIGNALING_UP	-2.6054e-17	C4	-0.894818	0.263182	-1.158	3.71779e-22	Down
HALLMARK_UV_RESPONSE_DN	-3.65599e-17	C1	0.178573	-0.0525216	0.231095	0.0331924	UP
HALLMARK_UV_RESPONSE_UP	2.35741e-17	C1	0.729863	-0.214666	0.944528	5.91945e-15	UP
HALLMARK_UV_RESPONSE_DN	-3.65599e-17	C2	-0.269386	0.121119	-0.390506	0.00097714	Down
HALLMARK_UV_RESPONSE_UP	2.35741e-17	C2	-0.590396	0.265449	-0.855845	1.08537e-13	Down
HALLMARK_TNFA_SIGNALING_VIA_NFKB	-1.08229e-17	C1	0.643153	-0.189163	0.832316	1.98911e-12	UP
HALLMARK_TNFA_SIGNALING_VIA_NFKB	-1.08229e-17	C2	-0.613695	0.275925	-0.88962	7.26348e-16	Down
HALLMARK_TNFA_SIGNALING_VIA_NFKB	-1.08229e-17	C3	0.810026	-0.249239	1.05926	2.62858e-17	UP
HALLMARK_TNFA_SIGNALING_VIA_NFKB	-1.08229e-17	C4	-0.644255	0.189487	-0.833741	2.1215e-11	Down
HALLMARK_G2M_CHECKPOINT	1.46121e-18	C1	0.79272	-0.233153	1.02587	4.67539e-17	UP
HALLMARK_G2M_CHECKPOINT	1.46121e-18	C2	-0.485019	0.21807	-0.703089	2.04694e-10	Down
HALLMARK_G2M_CHECKPOINT	1.46121e-18	C3	-0.797866	0.245497	-1.04336	1.34464e-17	Down
HALLMARK_G2M_CHECKPOINT	1.46121e-18	C4	0.695213	-0.204474	0.899688	3.67727e-13	UP
HALLMARK_INFLAMMATORY_RESPONSE	3.29867e-17	C1	0.825821	-0.242888	1.06871	4.55721e-18	UP
HALLMARK_INFLAMMATORY_RESPONSE	3.29867e-17	C2	-0.726878	0.326813	-1.05369	1.84997e-20	Down
HALLMARK_INFLAMMATORY_RESPONSE	3.29867e-17	C3	0.939532	-0.289087	1.22862	7.24621e-23	UP
HALLMARK_INFLAMMATORY_RESPONSE	3.29867e-17	C4	-0.806538	0.237217	-1.04376	4.63019e-17	Down
Cibersort_Monocytes	3.23202e-17	C1	-0.251407	0.0739431	-0.32535	0.000349038	Down
Cibersort_Monocytes	3.23202e-17	C2	0.173754	-0.0781221	0.251877	0.0126744	UP
Cibersort_Monocytes	3.23202e-17	C3	0.0808686	-0.0248827	0.105751	0.0415894	UP
Cibersort_Monocytes	3.23202e-17	C4	-0.06944	0.0204235	-0.0898635	0.215697	None
HALLMARK_UNFOLDED_PROTEIN_RESPONSE	1.93902e-17	C1	0.703369	-0.206873	0.910242	2.87928e-14	UP
HALLMARK_UNFOLDED_PROTEIN_RESPONSE	1.93902e-17	C2	-0.372097	0.167299	-0.539396	2.44547e-06	Down
HALLMARK_UNFOLDED_PROTEIN_RESPONSE	1.93902e-17	C3	-0.365388	0.112427	-0.477815	0.000118045	Down
HALLMARK_UNFOLDED_PROTEIN_RESPONSE	1.93902e-17	C4	0.182718	-0.0537405	0.236458	0.134872	None
HALLMARK_COMPLEMENT	-1.84074e-17	C1	0.693967	-0.204108	0.898074	2.88416e-15	UP
HALLMARK_COMPLEMENT	-1.84074e-17	C2	-0.612927	0.27558	-0.888506	3.33163e-15	Down
HALLMARK_COMPLEMENT	-1.84074e-17	C3	1.04687	-0.322114	1.36898	1.02003e-27	UP
HALLMARK_COMPLEMENT	-1.84074e-17	C4	-0.941321	0.276859	-1.21818	1.25006e-24	Down
HALLMARK_KRAS_SIGNALING_DN	5.34981e-17	C1	0.0564503	-0.016603	0.0730533	0.429639	None
HALLMARK_KRAS_SIGNALING_DN	5.34981e-17	C2	-0.208211	0.0936142	-0.301825	0.00739145	Down
HALLMARK_KRAS_SIGNALING_DN	5.34981e-17	C3	0.936943	-0.28829	1.22523	7.92594e-23	UP
HALLMARK_KRAS_SIGNALING_DN	5.34981e-17	C4	-0.742316	0.218328	-0.960644	6.77921e-15	Down
HALLMARK_HYPOXIA	-1.36844e-17	C1	0.431944	-0.127042	0.558987	7.96132e-07	UP
HALLMARK_HYPOXIA	-1.36844e-17	C2	-0.53725	0.241554	-0.778804	1.80838e-12	Down
HALLMARK_HYPOXIA	-1.36844e-17	C3	0.878963	-0.27045	1.14941	8.38403e-20	UP
HALLMARK_HYPOXIA	-1.36844e-17	C4	-0.608741	0.179041	-0.787782	1.8231e-10	Down
HALLMARK_IL2_STAT5_SIGNALING	1.83442e-17	C1	0.741769	-0.218167	0.959936	1.95965e-16	UP
HALLMARK_IL2_STAT5_SIGNALING	1.83442e-17	C2	-0.674113	0.303089	-0.977202	1.12546e-18	Down
HALLMARK_IL2_STAT5_SIGNALING	1.83442e-17	C3	0.919389	-0.282889	1.20228	5.64464e-22	UP
HALLMARK_IL2_STAT5_SIGNALING	1.83442e-17	C4	-0.773641	0.227541	-1.00118	1.71486e-16	Down
RCD_CUPROPTOSIS	1.11835e-17	C1	-0.593234	0.17448	-0.767714	2.32942e-10	Down
RCD_CUPROPTOSIS	1.11835e-17	C2	0.451201	-0.202865	0.654066	1.42406e-09	UP
RCD_CUPROPTOSIS	1.11835e-17	C3	0.629406	-0.193663	0.82307	1.45255e-11	UP
RCD_CUPROPTOSIS	1.11835e-17	C4	-0.674143	0.198277	-0.87242	7.07835e-13	Down
HALLMARK_ADIPOGENESIS	2.69607e-17	C1	-0.702638	0.206658	-0.909296	4.12981e-14	Down
HALLMARK_ADIPOGENESIS	2.69607e-17	C2	0.443953	-0.199607	0.64356	1.02497e-09	UP
HALLMARK_ADIPOGENESIS	2.69607e-17	C3	0.895783	-0.275626	1.17141	1.1493e-21	UP
HALLMARK_ADIPOGENESIS	2.69607e-17	C4	-0.830626	0.244302	-1.07493	7.90188e-19	Down
HALLMARK_IL6_JAK_STAT3_SIGNALING	-2.24317e-17	C1	0.795351	-0.233927	1.02928	6.37564e-17	UP
HALLMARK_IL6_JAK_STAT3_SIGNALING	-2.24317e-17	C2	-0.712118	0.320177	-1.03229	3.78002e-20	Down
HALLMARK_IL6_JAK_STAT3_SIGNALING	-2.24317e-17	C3	0.849116	-0.261266	1.11038	2.66358e-19	UP
HALLMARK_IL6_JAK_STAT3_SIGNALING	-2.24317e-17	C4	-0.702604	0.206648	-0.909252	2.85258e-13	Down
HALLMARK_TGF_BETA_SIGNALING	-1.66963e-17	C1	0.494779	-0.145523	0.640302	2.89217e-07	UP
HALLMARK_TGF_BETA_SIGNALING	-1.66963e-17	C2	-0.596374	0.268137	-0.864511	1.24511e-14	Down
HALLMARK_TGF_BETA_SIGNALING	-1.66963e-17	C3	0.657039	-0.202166	0.859204	3.71457e-12	UP
HALLMARK_TGF_BETA_SIGNALING	-1.66963e-17	C4	-0.361133	0.106216	-0.467348	0.000261059	Down
HALLMARK_MYC_TARGETS_V2	5.73062e-18	C1	0.268331	-0.078921	0.347252	0.00683074	UP
HALLMARK_MYC_TARGETS_V2	5.73062e-18	C2	-0.121685	0.054711	-0.176396	0.107964	None
HALLMARK_MYC_TARGETS_V2	5.73062e-18	C3	-0.728782	0.224241	-0.953022	9.91581e-15	Down
HALLMARK_MYC_TARGETS_V2	5.73062e-18	C4	0.652236	-0.191834	0.84407	5.05617e-12	UP
HALLMARK_MITOTIC_SPINDLE	-1.50755e-17	C1	0.704045	-0.207072	0.911117	1.94477e-13	UP
HALLMARK_MITOTIC_SPINDLE	-1.50755e-17	C2	-0.535558	0.240794	-0.776352	4.60685e-12	Down
HALLMARK_MITOTIC_SPINDLE	-1.50755e-17	C3	-0.192126	0.0591157	-0.251242	0.0432588	Down
HALLMARK_MITOTIC_SPINDLE	-1.50755e-17	C4	0.225741	-0.0663945	0.292136	0.019894	UP
RCD_IMMUNOGENIC_CELL_DEATH	3.24027e-17	C1	0.875495	-0.257499	1.13299	2.29121e-19	UP
RCD_IMMUNOGENIC_CELL_DEATH	3.24027e-17	C2	-0.708331	0.318474	-1.02681	8.20907e-20	Down
RCD_IMMUNOGENIC_CELL_DEATH	3.24027e-17	C3	0.772252	-0.237616	1.00987	1.00557e-16	UP
RCD_IMMUNOGENIC_CELL_DEATH	3.24027e-17	C4	-0.70834	0.208335	-0.916675	2.01234e-13	Down
mRNAsi_score	2.56978e-16	C1	0.0506623	-0.0149007	0.065563	0.766658	None
mRNAsi_score	2.56978e-16	C2	0.145191	-0.0652799	0.210471	0.103945	None
mRNAsi_score	2.56978e-16	C3	-0.957975	0.294762	-1.25274	5.1362e-24	Down
mRNAsi_score	2.56978e-16	C4	0.74298	-0.218524	0.961504	4.0258e-16	UP
Cibersort_Macrophages_M2	9.98043e-17	C1	-0.417507	0.122796	-0.540303	5.39672e-07	Down
Cibersort_Macrophages_M2	9.98043e-17	C2	0.358727	-0.161288	0.520015	1.33404e-07	UP
Cibersort_Macrophages_M2	9.98043e-17	C3	0.0464606	-0.0142956	0.0607562	0.760356	None
Cibersort_Macrophages_M2	9.98043e-17	C4	-0.12015	0.0353384	-0.155489	0.263346	None
HALLMARK_APOPTOSIS	-1.29785e-17	C1	0.748215	-0.220063	0.968278	2.09465e-16	UP
HALLMARK_APOPTOSIS	-1.29785e-17	C2	-0.693747	0.311917	-1.00566	1.77044e-19	Down
HALLMARK_APOPTOSIS	-1.29785e-17	C3	0.946583	-0.291256	1.23784	1.52368e-23	UP
HALLMARK_APOPTOSIS	-1.29785e-17	C4	-0.781446	0.229837	-1.01128	5.51381e-17	Down
Stromal_Score	-7.17087e-17	C1	0.5299	-0.155853	0.685752	7.60375e-10	UP
Stromal_Score	-7.17087e-17	C2	-0.503851	0.226538	-0.730389	9.05976e-11	Down
Stromal_Score	-7.17087e-17	C3	1.01761	-0.313111	1.33072	2.61899e-28	UP
Stromal_Score	-7.17087e-17	C4	-0.895818	0.263476	-1.15929	2.78083e-24	Down
HALLMARK_APICAL_SURFACE	-3.06878e-17	C1	0.670053	-0.197074	0.867128	4.38965e-13	UP
HALLMARK_APICAL_SURFACE	-3.06878e-17	C2	-0.697942	0.313803	-1.01174	8.13119e-20	Down
HALLMARK_APICAL_SURFACE	-3.06878e-17	C3	0.827562	-0.254635	1.0822	1.40671e-18	UP
HALLMARK_APICAL_SURFACE	-3.06878e-17	C4	-0.574339	0.168923	-0.743262	1.12761e-09	Down
HALLMARK_INTERFERON_GAMMA_RESPONSE	-1.59529e-17	C1	0.694895	-0.204381	0.899276	2.62038e-13	UP
HALLMARK_INTERFERON_GAMMA_RESPONSE	-1.59529e-17	C2	-0.530559	0.238546	-0.769104	4.50923e-11	Down
HALLMARK_INTERFERON_GAMMA_RESPONSE	-1.59529e-17	C3	0.825984	-0.254149	1.08013	1.53972e-18	UP
HALLMARK_INTERFERON_GAMMA_RESPONSE	-1.59529e-17	C4	-0.825975	0.242934	-1.06891	4.00876e-19	Down
HALLMARK_MTORC1_SIGNALING	1.57811e-17	C1	0.714614	-0.210181	0.924794	3.96748e-13	UP
HALLMARK_MTORC1_SIGNALING	1.57811e-17	C2	-0.351866	0.158203	-0.51007	9.0544e-06	Down
HALLMARK_MTORC1_SIGNALING	1.57811e-17	C3	-0.110273	0.03393	-0.144203	0.306172	None
HALLMARK_MTORC1_SIGNALING	1.57811e-17	C4	-0.120255	0.0353692	-0.155625	0.186656	None
TIDE	-8.10303e-18	C1	-0.320511	0.0942681	-0.41478	0.102414	None
TIDE	-8.10303e-18	C2	0.290106	-0.130435	0.420541	0.296072	None
TIDE	-8.10303e-18	C3	-0.45314	0.139428	-0.592568	8.91709e-09	Down
TIDE	-8.10303e-18	C4	0.393735	-0.115805	0.50954	2.97224e-10	UP
HALLMARK_WNT_BETA_CATENIN_SIGNALING	2.60915e-17	C1	0.444676	-0.130787	0.575463	4.39803e-06	UP
HALLMARK_WNT_BETA_CATENIN_SIGNALING	2.60915e-17	C2	-0.443009	0.199182	-0.642191	1.62898e-08	Down
HALLMARK_WNT_BETA_CATENIN_SIGNALING	2.60915e-17	C3	0.219816	-0.0676357	0.287452	0.0196788	UP
HALLMARK_WNT_BETA_CATENIN_SIGNALING	2.60915e-17	C4	-0.0676738	0.0199041	-0.0875779	0.472112	None
HALLMARK_PEROXISOME	1.64842e-17	C1	-0.715613	0.210474	-0.926087	3.68437e-14	Down
HALLMARK_PEROXISOME	1.64842e-17	C2	0.661839	-0.297571	0.959409	4.7797e-18	UP
HALLMARK_PEROXISOME	1.64842e-17	C3	0.525855	-0.161802	0.687657	1.34516e-08	UP
HALLMARK_PEROXISOME	1.64842e-17	C4	-0.732017	0.215299	-0.947316	1.03493e-14	Down
Estimate_Score	3.01866e-18	C1	0.79401	-0.233532	1.02754	5.78748e-17	UP
Estimate_Score	3.01866e-18	C2	-0.628204	0.282448	-0.910652	3.94651e-17	Down
Estimate_Score	3.01866e-18	C3	0.808086	-0.248642	1.05673	3.94858e-21	UP
Estimate_Score	3.01866e-18	C4	-0.773303	0.227442	-1.00075	6.09008e-18	Down
Cibersort_B_cells_naive	-3.26252e-17	C1	0.116119	-0.0341526	0.150272	0.48608	None
Cibersort_B_cells_naive	-3.26252e-17	C2	-0.131012	0.0589045	-0.189916	0.139175	None
Cibersort_B_cells_naive	-3.26252e-17	C3	0.184676	-0.0568235	0.2415	0.00602453	UP
Cibersort_B_cells_naive	-3.26252e-17	C4	-0.128521	0.0378002	-0.166321	0.0651594	None
HALLMARK_ALLOGRAFT_REJECTION	-3.6316e-17	C1	0.878913	-0.258504	1.13742	6.66049e-20	UP
HALLMARK_ALLOGRAFT_REJECTION	-3.6316e-17	C2	-0.759016	0.341263	-1.10028	1.4821e-23	Down
HALLMARK_ALLOGRAFT_REJECTION	-3.6316e-17	C3	0.767999	-0.236307	1.00431	5.54564e-16	UP
HALLMARK_ALLOGRAFT_REJECTION	-3.6316e-17	C4	-0.638183	0.187701	-0.825884	3.17573e-10	Down
HALLMARK_PANCREAS_BETA_CELLS	-1.43364e-17	C1	-0.050259	0.0147821	-0.065041	0.770146	None
HALLMARK_PANCREAS_BETA_CELLS	-1.43364e-17	C2	0.263704	-0.118564	0.382268	0.00141003	UP
HALLMARK_PANCREAS_BETA_CELLS	-1.43364e-17	C3	0.290375	-0.0893462	0.379721	0.00175031	UP
HALLMARK_PANCREAS_BETA_CELLS	-1.43364e-17	C4	-0.610243	0.179483	-0.789726	1.5587e-10	Down
RCD_FERROPTOSIS	1.64367e-17	C1	-0.0105571	0.00310502	-0.0136621	0.85958	None
RCD_FERROPTOSIS	1.64367e-17	C2	0.139144	-0.0625608	0.201705	0.0952326	None
RCD_FERROPTOSIS	1.64367e-17	C3	0.386721	-0.118991	0.505712	3.85067e-05	UP
RCD_FERROPTOSIS	1.64367e-17	C4	-0.579703	0.170501	-0.750204	5.50542e-09	Down
Cibersort_Mast_cells_activated	8.8232e-18	C1	0.0667313	-0.0196268	0.0863581	0.821014	None
Cibersort_Mast_cells_activated	8.8232e-18	C2	-0.0313036	0.0140745	-0.0453781	0.990588	None
Cibersort_Mast_cells_activated	8.8232e-18	C3	0.105155	-0.0323555	0.137511	0.176266	None
Cibersort_Mast_cells_activated	8.8232e-18	C4	-0.132878	0.0390817	-0.171959	0.107102	None
Tumor_Purity	-2.68979e-16	C1	-0.779782	0.229348	-1.00913	5.78748e-17	Down
Tumor_Purity	-2.68979e-16	C2	0.617711	-0.277731	0.895442	3.94651e-17	UP
Tumor_Purity	-2.68979e-16	C3	-0.765646	0.235583	-1.00123	3.94858e-21	Down
Tumor_Purity	-2.68979e-16	C4	0.729457	-0.214546	0.944003	6.09008e-18	UP
RCD_DISULFIDPTOSIS	-9.41957e-18	C1	0.857116	-0.252093	1.10921	4.22107e-19	UP
RCD_DISULFIDPTOSIS	-9.41957e-18	C2	-0.812608	0.365358	-1.17797	1.39501e-26	Down
RCD_DISULFIDPTOSIS	-9.41957e-18	C3	0.345035	-0.106164	0.451199	0.000150412	UP
RCD_DISULFIDPTOSIS	-9.41957e-18	C4	-0.105358	0.0309876	-0.136345	0.322396	None
Cibersort_Macrophages_M0	4.57275e-17	C1	0.293571	-0.0863445	0.379916	0.00100314	UP
Cibersort_Macrophages_M0	4.57275e-17	C2	-0.254376	0.114371	-0.368747	0.00642148	Down
Cibersort_Macrophages_M0	4.57275e-17	C3	-0.376163	0.115743	-0.491906	5.97976e-06	Down
Cibersort_Macrophages_M0	4.57275e-17	C4	0.443017	-0.130299	0.573317	1.70056e-05	UP
Cibersort_T_cells_regulatory_Tregs	4.62367e-17	C1	0.337598	-0.0992934	0.436891	6.48377e-06	UP
Cibersort_T_cells_regulatory_Tregs	4.62367e-17	C2	-0.401251	0.180407	-0.581658	8.8116e-09	Down
Cibersort_T_cells_regulatory_Tregs	4.62367e-17	C3	0.0142456	-0.00438328	0.0186289	0.51611	None
Cibersort_T_cells_regulatory_Tregs	4.62367e-17	C4	0.195243	-0.0574245	0.252668	0.237725	None
Immune_Score	-6.27697e-17	C1	0.880778	-0.259052	1.13983	2.34618e-18	UP
Immune_Score	-6.27697e-17	C2	-0.632315	0.284297	-0.916612	1.00196e-17	Down
Immune_Score	-6.27697e-17	C3	0.531529	-0.163548	0.695077	2.96847e-12	UP
Immune_Score	-6.27697e-17	C4	-0.568143	0.167101	-0.735244	2.29517e-10	Down
Cibersort_Mast_cells_resting	9.11617e-17	C1	-0.432618	0.127241	-0.559859	3.47584e-05	Down
Cibersort_Mast_cells_resting	9.11617e-17	C2	0.598257	-0.268984	0.867241	5.04865e-11	UP
Cibersort_Mast_cells_resting	9.11617e-17	C3	-0.157536	0.0484726	-0.206009	0.553468	None
Cibersort_Mast_cells_resting	9.11617e-17	C4	-0.220731	0.0649208	-0.285652	0.0120566	Down
HALLMARK_P53_PATHWAY	8.76066e-18	C1	0.525762	-0.154636	0.680397	8.05937e-09	UP
HALLMARK_P53_PATHWAY	8.76066e-18	C2	-0.504776	0.226953	-0.731729	2.57513e-11	Down
HALLMARK_P53_PATHWAY	8.76066e-18	C3	0.734619	-0.226036	0.960655	1.45028e-14	UP
HALLMARK_P53_PATHWAY	8.76066e-18	C4	-0.597438	0.175717	-0.773155	5.94841e-10	Down
HALLMARK_MYOGENESIS	1.83871e-17	C1	0.176661	-0.0519592	0.22862	0.038522	UP
HALLMARK_MYOGENESIS	1.83871e-17	C2	-0.392886	0.176647	-0.569533	6.62084e-07	Down
HALLMARK_MYOGENESIS	1.83871e-17	C3	1.00068	-0.307901	1.30858	1.63192e-25	UP
HALLMARK_MYOGENESIS	1.83871e-17	C4	-0.676483	0.198966	-0.875449	8.78987e-13	Down
HALLMARK_HEDGEHOG_SIGNALING	2.17084e-17	C1	0.460425	-0.135419	0.595844	1.15464e-06	UP
HALLMARK_HEDGEHOG_SIGNALING	2.17084e-17	C2	-0.471988	0.212212	-0.684199	1.13669e-09	Down
HALLMARK_HEDGEHOG_SIGNALING	2.17084e-17	C3	0.677742	-0.208536	0.886278	9.9329e-13	UP
HALLMARK_HEDGEHOG_SIGNALING	2.17084e-17	C4	-0.517963	0.152342	-0.670304	8.28114e-08	Down
Cibersort_Plasma_cells	7.47273e-18	C1	0.281813	-0.0828861	0.364699	0.0161286	UP
Cibersort_Plasma_cells	7.47273e-18	C2	-0.207151	0.0931377	-0.300289	0.00372629	Down
Cibersort_Plasma_cells	7.47273e-18	C3	-0.0187882	0.00578098	-0.0245692	0.483767	None
Cibersort_Plasma_cells	7.47273e-18	C4	0.0203388	-0.005982	0.0263208	0.931868	None
Cibersort_Neutrophils	-7.87322e-18	C1	0.327567	-0.0963434	0.423911	0.00320471	UP
Cibersort_Neutrophils	-7.87322e-18	C2	-0.0748319	0.0336454	-0.108477	0.360373	None
Cibersort_Neutrophils	-7.87322e-18	C3	-0.132586	0.0407957	-0.173382	0.587057	None
Cibersort_Neutrophils	-7.87322e-18	C4	-0.0881782	0.0259348	-0.114113	0.165484	None
Cibersort_Dendritic_cells_resting	2.3217e-17	C1	0.260457	-0.0766051	0.337062	0.00168232	UP
Cibersort_Dendritic_cells_resting	2.3217e-17	C2	-0.172131	0.0773924	-0.249524	0.00601616	Down
Cibersort_Dendritic_cells_resting	2.3217e-17	C3	0.155562	-0.0478653	0.203428	0.0102268	UP
Cibersort_Dendritic_cells_resting	2.3217e-17	C4	-0.186601	0.0548828	-0.241484	0.00675517	Down
IMMUNE_CHECKPOINT	2.22291e-17	C1	0.762262	-0.224195	0.986457	6.9391e-16	UP
IMMUNE_CHECKPOINT	2.22291e-17	C2	-0.598272	0.26899	-0.867262	1.59989e-14	Down
IMMUNE_CHECKPOINT	2.22291e-17	C3	0.681513	-0.209696	0.891209	5.0519e-13	UP
IMMUNE_CHECKPOINT	2.22291e-17	C4	-0.651364	0.191578	-0.842942	4.93566e-12	Down
Cibersort_T_cells_gamma_delta	1.50126e-17	C1	0.00321007	-0.000944138	0.00415421	0.994309	None
Cibersort_T_cells_gamma_delta	1.50126e-17	C2	0.183307	-0.0824172	0.265724	0.0148235	UP
Cibersort_T_cells_gamma_delta	1.50126e-17	C3	-0.146443	0.0450593	-0.191502	0.980887	None
Cibersort_T_cells_gamma_delta	1.50126e-17	C4	-0.101759	0.0299292	-0.131688	0.00679673	Down
HALLMARK_PI3K_AKT_MTOR_SIGNALING	2.3561e-17	C1	0.942027	-0.277067	1.21909	1.81505e-22	UP
HALLMARK_PI3K_AKT_MTOR_SIGNALING	2.3561e-17	C2	-0.681978	0.306626	-0.988604	6.8642e-18	Down
HALLMARK_PI3K_AKT_MTOR_SIGNALING	2.3561e-17	C3	0.273228	-0.0840701	0.357298	0.00191855	UP
HALLMARK_PI3K_AKT_MTOR_SIGNALING	2.3561e-17	C4	-0.294198	0.0865288	-0.380727	0.000723116	Down
HALLMARK_CHOLESTEROL_HOMEOSTASIS	-1.11519e-17	C1	-0.0601653	0.0176957	-0.077861	0.589297	None
HALLMARK_CHOLESTEROL_HOMEOSTASIS	-1.11519e-17	C2	0.0791348	-0.03558	0.114715	0.319107	None
HALLMARK_CHOLESTEROL_HOMEOSTASIS	-1.11519e-17	C3	0.268698	-0.0826764	0.351375	0.00785383	UP
HALLMARK_CHOLESTEROL_HOMEOSTASIS	-1.11519e-17	C4	-0.326012	0.095886	-0.421898	0.00115183	Down
RCD_ANOIKIS	-1.54841e-17	C1	0.77079	-0.226703	0.997493	4.06391e-16	UP
RCD_ANOIKIS	-1.54841e-17	C2	-0.72368	0.325375	-1.04906	2.55417e-21	Down
RCD_ANOIKIS	-1.54841e-17	C3	0.778722	-0.239607	1.01833	2.75877e-17	UP
RCD_ANOIKIS	-1.54841e-17	C4	-0.589386	0.173349	-0.762735	4.57936e-10	Down
HALLMARK_EPITHELIAL_MESENCHYMAL_TRANSITION	-9.07454e-18	C1	0.582161	-0.171224	0.753385	1.18528e-09	UP
HALLMARK_EPITHELIAL_MESENCHYMAL_TRANSITION	-9.07454e-18	C2	-0.661227	0.297296	-0.958522	3.80558e-16	Down
HALLMARK_EPITHELIAL_MESENCHYMAL_TRANSITION	-9.07454e-18	C3	0.93784	-0.288566	1.22641	6.55032e-23	UP
HALLMARK_EPITHELIAL_MESENCHYMAL_TRANSITION	-9.07454e-18	C4	-0.650721	0.191389	-0.84211	1.58088e-12	Down
HALLMARK_INTERFERON_ALPHA_RESPONSE	3.74853e-18	C1	0.526454	-0.154839	0.681294	4.37443e-08	UP
HALLMARK_INTERFERON_ALPHA_RESPONSE	3.74853e-18	C2	-0.297819	0.133903	-0.431722	0.000235482	Down
HALLMARK_INTERFERON_ALPHA_RESPONSE	3.74853e-18	C3	0.600049	-0.18463	0.78468	1.07501e-10	UP
HALLMARK_INTERFERON_ALPHA_RESPONSE	3.74853e-18	C4	-0.741246	0.218013	-0.959259	1.85606e-15	Down
Cibersort_NK_cells_activated	2.31915e-20	C1	-0.300603	0.0884127	-0.389016	0.00174347	Down
Cibersort_NK_cells_activated	2.31915e-20	C2	0.330228	-0.148475	0.478703	2.36041e-05	UP
Cibersort_NK_cells_activated	2.31915e-20	C3	-0.182986	0.0563033	-0.239289	0.0686784	None
Cibersort_NK_cells_activated	2.31915e-20	C4	0.0393829	-0.0115832	0.0509661	0.758822	None
HALLMARK_NOTCH_SIGNALING	-2.75796e-17	C1	0.492131	-0.144744	0.636875	3.14801e-07	UP
HALLMARK_NOTCH_SIGNALING	-2.75796e-17	C2	-0.63921	0.287397	-0.926607	6.68698e-17	Down
HALLMARK_NOTCH_SIGNALING	-2.75796e-17	C3	0.652096	-0.200645	0.852741	9.69166e-13	UP
HALLMARK_NOTCH_SIGNALING	-2.75796e-17	C4	-0.294908	0.0867376	-0.381646	0.00182695	Down
RCD_NECROPTOSIS	1.09878e-17	C1	0.784484	-0.230731	1.01521	9.91571e-18	UP
RCD_NECROPTOSIS	1.09878e-17	C2	-0.658333	0.295995	-0.954328	9.57937e-18	Down
RCD_NECROPTOSIS	1.09878e-17	C3	0.698638	-0.214965	0.913603	1.31834e-13	UP
RCD_NECROPTOSIS	1.09878e-17	C4	-0.609348	0.17922	-0.788568	4.10069e-11	Down
Cibersort_T_cells_CD4_memory_activated	-3.69904e-18	C1	0.589836	-0.173481	0.763318	2.81165e-12	UP
Cibersort_T_cells_CD4_memory_activated	-3.69904e-18	C2	-0.245012	0.110161	-0.355173	2.3117e-05	Down
Cibersort_T_cells_CD4_memory_activated	-3.69904e-18	C3	-0.168167	0.0517437	-0.219911	0.410008	None
Cibersort_T_cells_CD4_memory_activated	-3.69904e-18	C4	-0.0813643	0.0239307	-0.105295	0.13891	None
Cibersort_NK_cells_resting	-9.37139e-18	C1	-0.199229	0.0585968	-0.257826	0.0604035	None
Cibersort_NK_cells_resting	-9.37139e-18	C2	0.224195	-0.100801	0.324996	0.000119237	UP
Cibersort_NK_cells_resting	-9.37139e-18	C3	-0.141901	0.043662	-0.185563	0.052293	None
Cibersort_NK_cells_resting	-9.37139e-18	C4	0.0401786	-0.0118172	0.0519958	0.686904	None
Cibersort_T_cells_follicular_helper	7.202e-17	C1	0.339474	-0.0998452	0.439319	0.00030877	UP
Cibersort_T_cells_follicular_helper	7.202e-17	C2	-0.132476	0.059563	-0.192039	0.0220516	Down
Cibersort_T_cells_follicular_helper	7.202e-17	C3	-0.36166	0.11128	-0.472941	0.000275294	Down
Cibersort_T_cells_follicular_helper	7.202e-17	C4	0.215743	-0.0634537	0.279196	0.0092921	UP
HALLMARK_OXIDATIVE_PHOSPHORYLATION	-5.43029e-18	C1	-0.619818	0.1823	-0.802118	1.4903e-10	Down
HALLMARK_OXIDATIVE_PHOSPHORYLATION	-5.43029e-18	C2	0.397933	-0.178916	0.576849	1.75631e-07	UP
HALLMARK_OXIDATIVE_PHOSPHORYLATION	-5.43029e-18	C3	0.173429	-0.0533626	0.226791	0.069028	None
HALLMARK_OXIDATIVE_PHOSPHORYLATION	-5.43029e-18	C4	-0.102793	0.0302332	-0.133026	0.230313	None
Cibersort_T_cells_CD4_memory_resting	9.62935e-17	C1	-0.326603	0.0960598	-0.422663	0.000329685	Down
Cibersort_T_cells_CD4_memory_resting	9.62935e-17	C2	-0.0647229	0.0291002	-0.0938232	0.182729	None
Cibersort_T_cells_CD4_memory_resting	9.62935e-17	C3	0.375539	-0.11555	0.49109	1.21644e-05	UP
Cibersort_T_cells_CD4_memory_resting	9.62935e-17	C4	0.0261378	-0.00768758	0.0338254	0.526429	None
HALLMARK_ANGIOGENESIS	9.18615e-18	C1	0.493621	-0.145183	0.638804	3.11017e-07	UP
HALLMARK_ANGIOGENESIS	9.18615e-18	C2	-0.590837	0.265648	-0.856485	1.71828e-13	Down
HALLMARK_ANGIOGENESIS	9.18615e-18	C3	0.899525	-0.276777	1.1763	1.46025e-21	UP
HALLMARK_ANGIOGENESIS	9.18615e-18	C4	-0.618575	0.181934	-0.800509	3.20314e-11	Down
m5C	-9.25369e-18	C1	0.0764564	-0.0224872	0.0989436	0.439031	None
m5C	-9.25369e-18	C2	0.0559952	-0.0251761	0.0811713	0.543521	None
m5C	-9.25369e-18	C3	-0.62486	0.192264	-0.817124	1.93503e-11	Down
m5C	-9.25369e-18	C4	0.49404	-0.145306	0.639346	8.93267e-08	UP
HALLMARK_GLYCOLYSIS	1.10727e-17	C1	0.44124	-0.129776	0.571017	2.81225e-06	UP
HALLMARK_GLYCOLYSIS	1.10727e-17	C2	-0.395752	0.177935	-0.573687	1.50982e-07	Down
HALLMARK_GLYCOLYSIS	1.10727e-17	C3	0.431132	-0.132656	0.563788	3.09715e-06	UP
HALLMARK_GLYCOLYSIS	1.10727e-17	C4	-0.347504	0.102207	-0.449711	0.000307462	Down
Cibersort_B_cells_memory	4.50321e-18	C1	0.101658	-0.0298995	0.131558	0.488779	None
Cibersort_B_cells_memory	4.50321e-18	C2	-0.174918	0.0786454	-0.253564	0.0810625	None
Cibersort_B_cells_memory	4.50321e-18	C3	-0.224163	0.0689732	-0.293136	0.0234787	Down
Cibersort_B_cells_memory	4.50321e-18	C4	0.369128	-0.108567	0.477695	0.000421035	UP
HALLMARK_SPERMATOGENESIS	-7.77611e-18	C1	0.341293	-0.10038	0.441673	0.000155315	UP
HALLMARK_SPERMATOGENESIS	-7.77611e-18	C2	-0.166685	0.0749435	-0.241628	0.042957	Down
HALLMARK_SPERMATOGENESIS	-7.77611e-18	C3	-0.398223	0.12253	-0.520754	6.02311e-06	Down
HALLMARK_SPERMATOGENESIS	-7.77611e-18	C4	0.298461	-0.0877827	0.386244	0.00242496	UP
HALLMARK_REACTIVE_OXYGEN_SPECIES_PATHWAY	2.71384e-17	C1	0.137836	-0.04054	0.178376	0.147515	None
HALLMARK_REACTIVE_OXYGEN_SPECIES_PATHWAY	2.71384e-17	C2	-0.086767	0.0390115	-0.125778	0.275085	None
HALLMARK_REACTIVE_OXYGEN_SPECIES_PATHWAY	2.71384e-17	C3	0.289109	-0.0889567	0.378066	0.00226607	UP
HALLMARK_REACTIVE_OXYGEN_SPECIES_PATHWAY	2.71384e-17	C4	-0.318738	0.0937465	-0.412484	0.000856479	Down
RCD_PYROPTOSIS	2.9072e-18	C1	0.84952	-0.249859	1.09938	1.2768e-18	UP
RCD_PYROPTOSIS	2.9072e-18	C2	-0.712503	0.32035	-1.03285	2.64633e-20	Down
RCD_PYROPTOSIS	2.9072e-18	C3	0.190602	-0.0586469	0.249249	0.038376	UP
RCD_PYROPTOSIS	2.9072e-18	C4	-0.0744916	0.0219093	-0.0964009	0.475635	None
HALLMARK_APICAL_JUNCTION	2.11193e-17	C1	0.628027	-0.184714	0.812741	8.98981e-12	UP
HALLMARK_APICAL_JUNCTION	2.11193e-17	C2	-0.668933	0.30076	-0.969693	6.159e-18	Down
HALLMARK_APICAL_JUNCTION	2.11193e-17	C3	0.894829	-0.275332	1.17016	5.22027e-21	UP
HALLMARK_APICAL_JUNCTION	2.11193e-17	C4	-0.641542	0.188689	-0.830231	9.35406e-12	Down
Cibersort_T_cells_CD8	3.70414e-17	C1	0.294351	-0.0865738	0.380925	0.0104632	UP
Cibersort_T_cells_CD8	3.70414e-17	C2	-0.257353	0.115709	-0.373061	0.000574283	Down
Cibersort_T_cells_CD8	3.70414e-17	C3	0.16558	-0.0509477	0.216528	0.00695506	UP
Cibersort_T_cells_CD8	3.70414e-17	C4	-0.114564	0.0336954	-0.14826	0.135903	None
Cibersort_Eosinophils	5.70522e-18	C1	-0.0493028	0.0145008	-0.0638036	0.0519652	None
Cibersort_Eosinophils	5.70522e-18	C2	0.00935708	-0.00420706	0.0135641	0.0441086	UP
Cibersort_Eosinophils	5.70522e-18	C3	-0.0986832	0.0303641	-0.129047	0.487137	None
Cibersort_Eosinophils	5.70522e-18	C4	0.138699	-0.0407939	0.179493	0.670978	None
HALLMARK_PROTEIN_SECRETION	2.30828e-17	C1	0.434007	-0.127649	0.561656	1.03297e-05	UP
HALLMARK_PROTEIN_SECRETION	2.30828e-17	C2	-0.22531	0.101302	-0.326612	0.00626695	Down
HALLMARK_PROTEIN_SECRETION	2.30828e-17	C3	0.239375	-0.0736537	0.313028	0.00762048	UP
HALLMARK_PROTEIN_SECRETION	2.30828e-17	C4	-0.374348	0.110102	-0.484451	4.23992e-05	Down
Cibersort_Macrophages_M1	7.48198e-17	C1	0.0170201	-0.00500592	0.0220261	0.673641	None
Cibersort_Macrophages_M1	7.48198e-17	C2	0.0816147	-0.036695	0.11831	0.378878	None
Cibersort_Macrophages_M1	7.48198e-17	C3	0.180653	-0.0555854	0.236238	0.042621	UP
Cibersort_Macrophages_M1	7.48198e-17	C4	-0.315429	0.0927732	-0.408202	0.00056954	Down
m6A	-1.66631e-17	C1	0.291518	-0.0857405	0.377258	0.0027148	UP
m6A	-1.66631e-17	C2	-0.168658	0.0758309	-0.244489	0.0330342	Down
m6A	-1.66631e-17	C3	-0.28479	0.0876276	-0.372417	0.00186801	Down
m6A	-1.66631e-17	C4	0.233492	-0.0686742	0.302167	0.0123157	UP
Cibersort_T_cells_CD4_naive	2.63078e-19	C1	-0.0662803	0.0194942	-0.0857745	0.44518	None
Cibersort_T_cells_CD4_naive	2.63078e-19	C2	-0.00947632	0.00426067	-0.013737	0.566644	None
Cibersort_T_cells_CD4_naive	2.63078e-19	C3	-0.0662803	0.0203939	-0.0866743	0.434772	None
Cibersort_T_cells_CD4_naive	2.63078e-19	C4	0.147832	-0.0434801	0.191312	0.356742	None
HALLMARK_UV_RESPONSE_DN	-3.65599e-17	C3	0.9354	-0.287815	1.22322	4.94738e-22	UP
HALLMARK_UV_RESPONSE_UP	2.35741e-17	C3	0.358792	-0.110397	0.469189	0.00017149	UP
HALLMARK_UV_RESPONSE_DN	-3.65599e-17	C4	-0.779354	0.229222	-1.00858	1.486e-16	Down
HALLMARK_UV_RESPONSE_UP	2.35741e-17	C4	-0.295602	0.0869416	-0.382543	0.000654281	Down
Cibersort_Dendritic_cells_activated	-6.69556e-18	C1	-0.0286453	0.00842507	-0.0370703	0.234271	None
Cibersort_Dendritic_cells_activated	-6.69556e-18	C2	0.0969643	-0.0435963	0.140561	0.0823893	None
Cibersort_Dendritic_cells_activated	-6.69556e-18	C3	-0.0914364	0.0281343	-0.119571	0.201085	None
Cibersort_Dendritic_cells_activated	-6.69556e-18	C4	-0.00901889	0.00265262	-0.0116715	0.571225	None

## Sheet: S6.GSEA_among_cluster
Table S6 GSEA enrichment analysis among clusters in the TCGA cohort.
Clusters	ID	Description	setSize	enrichmentScore	NES	pvalue	p.adjust	qvalue	rank	leading_edge	core_enrichment
C1	AIZARANI_LIVER_C11_HEPATOCYTES_1	AIZARANI_LIVER_C11_HEPATOCYTES_1	200	-0.782227	-5.25846	1e-10	8.35592e-09	6.20707e-09	298	tags=88%, list=31%, signal=76%	CMBL/ALDH7A1/ALDH1A1/FMO5/APOB/ACAT1/ACADSB/KLKB1/GATM/UGP2/APCS/CES1/APOM/AR/A1BG/GADD45G/AKR1D1/CFI/HPN/F5/TMEM176B/PCBD1/C8B/LINC01554/AFM/UQCRQ/GYS2/PTMS/MTTP/CFHR3/APOF/F2/RGN/DHTKD1/LECT2/ITIH3/CBR1/BHMT2/RARRES2/ASGR1/TF/PON3/APOA2/ARG1/AADAC/SLC38A4/MSMO1/ANGPTL3/ECHDC2/SLC27A2/CAT/PGRMC1/SERPIND1/PROC/CYP4F3/DPYS/ACSM5/ECHS1/CYP27A1/RHOB/SERPING1/MST1/MLXIPL/HAO1/UGT2B7/SORD/HAAO/HMGCS2/…
C1	AIZARANI_LIVER_C14_HEPATOCYTES_2	AIZARANI_LIVER_C14_HEPATOCYTES_2	161	-0.77491	-5.02022	1e-10	8.35592e-09	6.20707e-09	245	tags=83%, list=25%, signal=74%	HPN/SERPINA6/TMEM176B/PCBD1/C8B/LINC01554/AFM/UQCRQ/ETFB/QDPR/PTMS/CFHR3/RBP5/F2/RGN/GAMT/LECT2/ITIH3/BHMT2/RARRES2/ASGR1/TF/PON3/APOA2/ARG1/CRYL1/ANGPTL3/SERPIND1/CYP4F3/DPYS/ACSM5/ECHS1/CYP27A1/ALDH4A1/SERPING1/MST1/MLXIPL/HAO1/UGT2B7/SORD/HAAO/HMGCS2/CYB5A/GPX3/ACAA2/ALAS1/IGFBP1/GLYATL1/AMBP/SOD1/CPN2/GSTA1/APOE/C4BPA/REEP6/PRAP1/UGT2B10/PIPOX/SERPINA11/CYP2D6/ALDH6A1/PON1/TST/GLYAT/ADH1A/C8A…
C1	HSIAO_LIVER_SPECIFIC_GENES	HSIAO_LIVER_SPECIFIC_GENES	148	-0.733821	-4.69176	1e-10	8.35592e-09	6.20707e-09	294	tags=86%, list=30%, signal=71%	ALDH1A1/ACOX2/FMO5/APOB/ACAT1/ACADSB/KLKB1/GATM/APCS/CES1/HMGCL/SAA4/ABCC6/C8G/F7/AKR1D1/CFI/ASL/HPN/F5/SERPINA6/PCBD1/C8B/AFM/GYS2/MTTP/SC5D/SELENOP/APOF/F2/SLC38A3/RGN/ITIH3/BDH1/RARRES2/ASGR1/TF/HSD17B4/PON3/APOA2/ARG1/AADAC/OTC/MSMO1/CAT/PGRMC1/SERPIND1/PROC/CYP4F3/DPYS/ACAA1/CYP27A1/SERPING1/MST1/GPT/UGT2B7/SORD/HMGCS2/CYB5A/ACAA2/ALAS1/IGFBP1/CYP4F2/SOD1/CPN2/GSTA1/APOE/C4BPA/SLC2A2/ALDH6A1…
C1	CHIANG_LIVER_CANCER_SUBCLASS_PROLIFERATION_DN	CHIANG_LIVER_CANCER_SUBCLASS_PROLIFERATION_DN	131	-0.709005	-4.41833	1e-10	8.35592e-09	6.20707e-09	237	tags=75%, list=24%, signal=65%	ALDH5A1/AFM/GYS2/MTTP/RBP5/NR1I3/SLC38A3/RGN/GAMT/DHTKD1/LECT2/BHMT2/COL18A1/AADAC/OTC/SLC38A4/CYP4A22/ANGPTL3/ECHDC2/LDHD/CAT/CYP4F3/C3P1/OGDHL/ACSM5/CYP27A1/RHOB/SERPING1/GPT/HAO1/HAAO/MASP2/CTH/ETNPPL/ALAS1/HAGH/GLYATL1/CYP4F2/CCL16/PRAP1/PIPOX/SLC2A2/ALDH6A1/TST/GLYAT/ADH1A/CDO1/C8A/SCP2/CPB2/ITIH1/SELENBP1/GPT2/MTHFD1/GRHPR/EPHX1/ABCB4/ADH6/TFR2/POR/CYP4A11/EHHADH/ALDH1L1/RDH16/PDK4/KNG1/ABA…
C1	DESCARTES_FETAL_LIVER_HEPATOBLASTS	DESCARTES_FETAL_LIVER_HEPATOBLASTS	162	-0.664939	-4.3145	1e-10	8.35592e-09	6.20707e-09	348	tags=88%, list=36%, signal=68%	XDH/SERPINA10/PHYH/HJV/MOGAT2/LINC00261/SPP2/MAOB/CFHR4/KLF15/PECR/MBL2/ASGR2/CYP2J2/UROC1/AMDHD1/SLC6A12/HNF4A/ALDH1A1/ACOX2/FMO5/APOB/PRODH2/ACADSB/KLKB1/SLCO1B1/APOM/SLC6A1/SAA4/ABCC6/A1BG/F7/AKR1D1/ASPDH/HPN/SERPINA6/GPAM/C8B/AFM/GYS2/GCGR/MTTP/SC5D/CFHR3/SDC1/APOF/F2/NR1I3/SLC38A3/RGN/ITIH3/BDH1/BHMT2/ASGR1/TF/APOA2/ARG1/AADAC/SLC38A4/MSMO1/ANGPTL3/LDHD/SERPIND1/PROC/CYP4F3/SLC47A1/DPYS/ALDH…
C1	GNF2_HPN	GNF2_HPN	106	-0.709691	-4.2593	1e-10	8.35592e-09	6.20707e-09	292	tags=87%, list=30%, signal=68%	ACOX2/PRODH2/AKR7A3/APCS/CES1/SARDH/HMGCL/SAA4/ABCC6/C8G/ASL/HPN/SERPINA6/TMEM176B/C8B/APOF/F2/SLC38A3/GAMT/ITIH3/RARRES2/PON3/APOA2/SERPIND1/PROC/KHK/ECHS1/CYP27A1/ALDH4A1/SERPING1/CDHR5/FETUB/HAAO/HMGCS2/MASP2/CYP4F2/UPB1/AMBP/CPN2/C4BPA/PIPOX/GNMT/CYP2D6/SERPINA4/TKFC/PON1/TST/F10/C8A/ITIH1/HRG/SHMT1/APOA1/ADH6/CYP4A11/ALDH1L1/ANG/RDH16/FTCD/ADH1C/ASS1/APOH/ACSM2A/HSD17B6/C6/HPX/MAT1A/CYP2B6/P…
C1	GNF2_HPX	GNF2_HPX	105	-0.709407	-4.25397	1e-10	8.35592e-09	6.20707e-09	279	tags=85%, list=29%, signal=68%	APCS/CES1/SARDH/HMGCL/SAA4/ABCC6/C8G/AKR1D1/ASL/HPN/SERPINA6/TMEM176B/C8B/APOF/F2/SLC38A3/GAMT/LECT2/ITIH3/RARRES2/ASGR1/PON3/APOA2/SERPIND1/PROC/KHK/ECHS1/CYP27A1/ALDH4A1/SERPING1/CDHR5/FETUB/HAAO/HMGCS2/MASP2/CYP4F2/UPB1/AMBP/CPN2/C4BPA/PIPOX/GNMT/CYP2D6/SERPINA4/TKFC/PON1/TST/F10/C8A/CPB2/ITIH1/HRG/APOA1/ADH6/CYP4A11/ALDH1L1/ANG/RDH16/FTCD/ADH1C/APOH/HSD17B6/C6/HPX/MAT1A/CYP2B6/PLG/F12/APOC1/C…
C1	HOSHIDA_LIVER_CANCER_SUBCLASS_S3	HOSHIDA_LIVER_CANCER_SUBCLASS_S3	118	-0.678431	-4.16495	1e-10	8.35592e-09	6.20707e-09	331	tags=89%, list=34%, signal=67%	DECR1/MAOB/GSTO1/ASGR2/CYP2J2/SORL1/HADH/ACADVL/LCAT/ECI1/SLC9A3R2/FAH/SLC6A12/ALDH7A1/ALDH1A1/ACOX2/ACADSB/KLKB1/APCS/CES1/DAO/SLC6A1/ABCC6/IVD/ANXA6/ASL/F5/SERPINA6/C8B/QDPR/SELENOP/SDC1/RBP5/F2/RGN/ITIH3/CBR1/BDH1/RARRES2/ASGR1/HSD17B4/PON3/ARG1/COL18A1/MSMO1/PKLR/CAT/PGRMC1/GOT2/ACOX1/CD14/ECHS1/CYP27A1/RHOB/ALDH4A1/SERPING1/GPT/HAAO/HMGCS2/CYB5A/CTH/GPX3/ACAA2/ALAS1/SOD1/C4BPA/PAH/SLC2A2/ALD…
C1	GNF2_LCAT	GNF2_LCAT	97	-0.703135	-4.15257	1e-10	8.35592e-09	6.20707e-09	279	tags=85%, list=29%, signal=67%	APCS/CES1/SARDH/HMGCL/SAA4/ABCC6/C8G/ASL/HPN/TMEM176B/APOF/F2/SLC38A3/GAMT/ITIH3/RARRES2/PON3/APOA2/PKLR/SERPIND1/PROC/KHK/ECHS1/CYP27A1/ALDH4A1/SERPING1/CDHR5/FETUB/HAAO/HMGCS2/MASP2/CYP4F2/UPB1/AMBP/CPN2/C4BPA/PIPOX/GNMT/CYP2D6/SERPINA4/TKFC/PON1/TST/F10/C8A/ITIH1/HRG/APOA1/ADH6/TFR2/CYP4A11/ALDH1L1/ANG/RDH16/FTCD/ADH1C/HSD17B6/C6/HPX/MAT1A/CYP2B6/F12/APOC1/CYP2C9/CYP2C8/SLC10A1/HPR/CYP1A2/PCK1…
C1	GOBP_SMALL_MOLECULE_METABOLIC_PROCESS	GOBP_SMALL_MOLECULE_METABOLIC_PROCESS	261	-0.580913	-4.04597	1e-10	8.35592e-09	6.20707e-09	317	tags=67%, list=33%, signal=62%	NADK2/ABCB11/CYP2J2/UROC1/MPST/AMDHD1/HADH/GCDH/ABHD14B/ACADVL/LCAT/ECI1/FAH/ST3GAL1/HNF4A/ALDH1A1/ACOX2/FMO5/APOB/ACAT1/PRODH2/ACADSB/ECH1/GATM/UGP2/CES1/IGFBP4/SARDH/DAO/HMGCL/IVD/AKR1D1/ASPDH/ECI2/MFSD2A/ASL/PCBD1/GPAM/ALDH5A1/ACSS3/ETFB/GCGR/QDPR/SC5D/APOF/RGN/CYP7A1/GAMT/DHTKD1/CBR1/BHMT2/HSD17B4/PON3/APOA2/ARG1/EPHX2/OTC/GPD1/CRYL1/CYP4A22/MSMO1/ANGPTL3/ECHDC2/SLC27A2/PKLR/PC/LDHD/CAT/CYP4F…
C1	GOBP_ORGANIC_ACID_METABOLIC_PROCESS	GOBP_ORGANIC_ACID_METABOLIC_PROCESS	197	-0.60218	-4.02913	1e-10	8.35592e-09	6.20707e-09	315	tags=72%, list=32%, signal=61%	ABCB11/CYP2J2/UROC1/MPST/AMDHD1/HADH/GCDH/ABHD14B/ACADVL/ECI1/FAH/ST3GAL1/HNF4A/ALDH1A1/ACOX2/ACAT1/PRODH2/ACADSB/ECH1/GATM/CES1/SARDH/DAO/HMGCL/IVD/AKR1D1/ECI2/MFSD2A/ASL/PCBD1/GPAM/ALDH5A1/ETFB/QDPR/RGN/CYP7A1/GAMT/DHTKD1/CBR1/BHMT2/HSD17B4/PON3/ARG1/OTC/GPD1/CRYL1/CYP4A22/MSMO1/ANGPTL3/ECHDC2/SLC27A2/PKLR/PC/LDHD/CYP4F3/GOT2/ACOX1/OGDHL/ACSM5/ACAA1/ECHS1/CYP27A1/ALDH4A1/GPT/MLXIPL/ACSL5/UGT1A4…
C1	MODULE_23	MODULE_23	180	-0.607695	-4.01999	1e-10	8.35592e-09	6.20707e-09	303	tags=74%, list=31%, signal=63%	LCAT/ECI1/ALDH7A1/ALDH1A1/ACOX2/FMO5/APOB/AKR7A3/KLKB1/GATM/APCS/CES1/HYAL1/IGFBP4/DAO/HMGCL/APOM/AR/ABCC6/F7/IVD/HPN/SERPINA6/PCBD1/PCYT2/C8B/ETFB/GCGR/QDPR/CFHR3/SELENOP/SLCO2B1/SDC1/F2/RGN/LECT2/ITIH3/BDH1/RARRES2/ASGR1/PON3/ARG1/COL18A1/AADAC/EPHX2/PC/SERPIND1/PROC/CYP4F3/ACOX1/CD14/ACAA1/ECHS1/CYP27A1/RHOB/ALDH4A1/MST1/GPT/UGT2B7/SORD/FETUB/HAAO/HMGCS2/CYB5A/GPX3/ALAS1/TM7SF2/IGFBP1/AMBP/CPN…
C1	AIZARANI_LIVER_C17_HEPATOCYTES_3	AIZARANI_LIVER_C17_HEPATOCYTES_3	74	-0.723902	-4.01402	1e-10	8.35592e-09	6.20707e-09	245	tags=84%, list=25%, signal=68%	HPN/F5/TMEM176B/AFM/PTMS/CFHR3/F2/ITIH3/RARRES2/ASGR1/TF/APOA2/SERPIND1/CYP4F3/SERPING1/MST1/MLXIPL/UGT2B7/IGFBP1/AMBP/APOE/ADH1A/ITIH1/SELENBP1/HRG/GPT2/ACSL1/EPHX1/IGFBP2/APOA1/ANG/FTCD/KNG1/BAAT/APOH/ACSM2A/APOA5/CPS1/HPX/MAT1A/CYP2B6/PLG/F12/APOC1/CYP2C9/CYP2C8/SULT2A1/CYP1A2/AGXT/CES2/APOC3/HP/RBP4/SERPINC1/CYP2E1/AZGP1/ADH4/ADH1B/SLC27A5/DCXR/CYP8B1/CYP3A4
C1	GNF2_GSTM1	GNF2_GSTM1	88	-0.696737	-4.00066	1e-10	8.35592e-09	6.20707e-09	309	tags=90%, list=32%, signal=67%	ORM2/LCAT/FAH/ACOX2/AKR7A3/APCS/CES1/SARDH/HMGCL/SAA4/ABCC6/C8G/ASL/HPN/TMEM176B/APOF/F2/SLC38A3/GAMT/ITIH3/RARRES2/PON3/SERPIND1/PROC/KHK/ECHS1/CYP27A1/ALDH4A1/SERPING1/CDHR5/HAAO/HMGCS2/MASP2/CYP4F2/UPB1/AMBP/CPN2/PIPOX/GNMT/CYP2D6/SERPINA4/TKFC/PON1/TST/F10/C8A/ITIH1/HRG/APOA1/CYP4A11/ALDH1L1/ANG/RDH16/FTCD/ADH1C/HSD17B6/C6/HPX/MAT1A/F12/APOC1/CYP2C9/CYP2C8/SLC10A1/CYP1A2/PCK1/AGXT/CES2/APOC3/…
C1	GNF2_TST	GNF2_TST	85	-0.698819	-3.98347	1e-10	8.35592e-09	6.20707e-09	309	tags=91%, list=32%, signal=68%	ORM2/LCAT/FAH/ACOX2/AKR7A3/APCS/CES1/SARDH/HMGCL/SAA4/ABCC6/C8G/ASL/HPN/TMEM176B/ETFB/F2/SLC38A3/GAMT/ITIH3/RARRES2/PON3/PKLR/SERPIND1/PROC/KHK/ECHS1/CYP27A1/ALDH4A1/SERPING1/CDHR5/HMGCS2/CYP4F2/UPB1/AMBP/GNMT/CYP2D6/SERPINA4/TKFC/PON1/TST/F10/ITIH1/HRG/APOA1/TFR2/CYP4A11/ALDH1L1/ANG/RDH16/FTCD/ADH1C/HSD17B6/HPX/MAT1A/CYP2B6/F12/APOC1/CYP2C9/CYP2C8/PCK2/CYP1A2/PCK1/AGXT/CES2/APOC3/HP/RBP4/SERPINC…
C1	LEE_LIVER_CANCER_SURVIVAL_UP	LEE_LIVER_CANCER_SURVIVAL_UP	90	-0.682136	-3.94062	1e-10	8.35592e-09	6.20707e-09	279	tags=82%, list=29%, signal=65%	APCS/CES1/ABCA6/HYAL1/AR/STARD10/IVD/CFHR5/TMEM176B/PCYT2/NDRG2/RBP5/ATP6V0E2/SLC38A3/RGN/BDH1/ASGR1/OTC/CRYL1/ECHDC2/PKLR/PC/SERPIND1/OGDHL/DPYS/KHK/ACSM5/ECHS1/ALDH4A1/SERPING1/MST1/CDHR5/MLXIPL/HAO1/MASP2/ALAS1/HAGH/CCL16/CPN2/PIPOX/PAH/TSKU/SLC2A2/CYP2D6/F10/GLYAT/CDO1/CPB2/ITIH1/SELENBP1/ACSL1/EPHX1/HGD/INSIG1/EHHADH/ALDH1L1/KNG1/BAAT/HSD17B6/APOA5/FMO3/F12/AOX1/SULT2A1/PCK1/SEC14L2/CES2/APO…
C1	DESERT_PERIPORTAL_HEPATOCELLULAR_CARCINOMA_SUBCLASS_UP	DESERT_PERIPORTAL_HEPATOCELLULAR_CARCINOMA_SUBCLASS_UP	77	-0.687681	-3.82656	1e-10	8.35592e-09	6.20707e-09	314	tags=91%, list=32%, signal=67%	CYP2J2/SORL1/GCDH/LCAT/FAH/AKR7A3/KLKB1/SLCO1B1/ABCA6/SAA4/AKR1D1/C8B/AFM/GYS2/NDRG2/APOF/NR1I3/RGN/CYP7A1/ARG1/EPHX2/OTC/GPD1/ECHDC2/CD14/OGDHL/DPYS/HAO1/FETUB/MASP2/CTH/ETNPPL/CYP4F2/UPB1/GSTA1/GNMT/PON1/GLYAT/ADH1A/C8A/RIDA/HRG/FBP1/ACSL1/ABCB4/APOA1/CYP4A11/EHHADH/RDH16/FTCD/ABAT/ASS1/F9/C6/CPS1/HPX/PLG/CYP2C9/CYP2C8/PCK2/SLC10A1/ALDH2/PCK1/AGXT/SLC22A1/ALDOB/BHMT/AZGP1/SLC27A5/TAT
C1	HOSHIDA_LIVER_CANCER_SUBCLASS_S1	HOSHIDA_LIVER_CANCER_SUBCLASS_S1	87	0.606304	3.82468	1e-10	8.35592e-09	6.20707e-09	237	tags=68%, list=24%, signal=56%	IGKC/COL3A1/TMSB4X/COL1A2/CD74/C1QB/HLA-DPB1/FLNA/LAPTM5/CTSS/LCP1/HLA-DQB1/QSOX1/S100A11/ITGB2/HIF1A/COL6A2/CTSC/TIMP2/MSN/COL6A1/LGALS3BP/ANXA5/ANXA4/COL4A2/ARHGDIB/ALDOA/COL4A1/HLA-DMA/GRN/IL2RG/IRF1/GPNMB/CORO1A/VCAN/PGK1/DAB2/ADAM9/MGP/ARPC1B/IQGAP1/LUM/POSTN/COL5A2/LSP1/CCL5/CYBB/DDR1/LGALS9/SRGN/PEA15/LGALS1/ARPC2/LGMN/LAMB1/PTPRC/SLC1A5/CDC25B/PYGB
C1	MENON_FETAL_KIDNEY_10_IMMUNE_CELLS	MENON_FETAL_KIDNEY_10_IMMUNE_CELLS	42	0.716727	3.81361	1e-10	8.35592e-09	6.20707e-09	227	tags=86%, list=23%, signal=69%	HLA-DRA/TMSB4X/CD74/HLA-DRB1/HLA-DPB1/HLA-DPA1/LAPTM5/LCP1/S100A11/HLA-B/TMSB10/HLA-A/S100A6/ACTB/COTL1/ARHGDIB/B2M/TUBA1B/PSAP/CORO1A/DAB2/TPM3/ARPC1B/IQGAP1/HLA-E/HLA-C/CFL1/PABPC1/CYBB/SH3BGRL3/TYROBP/SRGN/LGALS1/ARPC2/PTPRC/ACTR2
C1	DESCARTES_FETAL_SPLEEN_AFP_ALB_POSITIVE_CELLS	DESCARTES_FETAL_SPLEEN_AFP_ALB_POSITIVE_CELLS	100	-0.64323	-3.80824	1e-10	8.35592e-09	6.20707e-09	295	tags=83%, list=30%, signal=65%	HNF4A/FMO5/APOB/ACADSB/KLKB1/GATM/APOM/ABCC6/F7/HPN/F5/SERPINA6/PCBD1/GPAM/PCYT2/C8B/MTTP/SC5D/SDC1/F2/SLC38A3/GAMT/ITIH3/BHMT2/ASGR1/TF/APOA2/SLC38A4/MSMO1/ANGPTL3/SLC27A2/SERPIND1/CYP4F3/DPYS/ACAA1/ALDH4A1/MST1/HMGCS2/CYB5A/MASP2/TM7SF2/IGFBP1/CYP3A5/AMBP/GSTA1/APOE/PRAP1/PAH/SLC2A2/METTL7A/SERPINA4/SLC13A5/ALDH6A1/F10/ADH1A/CDO1/C8A/ITIH1/PEBP1/HRG/GRHPR/APOA1/ADH6/ACSM2B/CYP4A11/FTCD/KNG1/APO…
C1	RODWELL_AGING_KIDNEY_UP	RODWELL_AGING_KIDNEY_UP	106	0.57203	3.78167	1e-10	8.35592e-09	6.20707e-09	281	tags=69%, list=29%, signal=55%	IGHG1/IGKC/HLA-DRA/IGHA1/COL3A1/LYZ/COL1A2/IGHM/COL1A1/HLA-DRB1/C1QB/BIRC3/HLA-DPA1/IGLC2/C1QC/C1QA/LAPTM5/TIMP1/HLA-DQA1/TAP1/HLA-DQB1/SEL1L3/ITGB2/HLA-B/VIM/TMSB10/HLA-A/ANXA2/TIMP2/TNC/GBP5/ARHGDIB/TAGLN2/JCHAIN/HLA-DMA/COL5A1/GRN/GPNMB/CORO1A/VCAN/TPM3/ARPC1B/CLIC1/CALU/HLA-E/LUM/MMP7/PSMB9/TNFAIP2/CCL5/FN1/PPP1R18/RGS1/TYROBP/VCAM1/SRGN/LASP1/TKT/PTPRC/RNF213/TPM1/ITM2C/ACTN1/SULF2/CSF1R/PFN…
C1	GOMF_ANTIGEN_BINDING	GOMF_ANTIGEN_BINDING	41	0.704401	3.71737	1e-10	8.35592e-09	6.20707e-09	110	tags=61%, list=11%, signal=56%	IGHG1/IGKC/HLA-DRA/IGHG2/IGHA1/IGHM/HLA-DRB1/IGHG3/HLA-DPB1/HLA-DPA1/IGLC2/IGHG4/HLA-DQA1/TAP1/IGLV3-19/HLA-DQB1/IGKV4-1/HLA-B/HLA-DRB5/HLA-A/IGKV3-20/IGLV2-23/IGLC3/IGKV1-5/JCHAIN
C1	DESCARTES_FETAL_PLACENTA_AFP_ALB_POSITIVE_CELLS	DESCARTES_FETAL_PLACENTA_AFP_ALB_POSITIVE_CELLS	87	-0.644762	-3.69088	1e-10	8.35592e-09	6.20707e-09	217	tags=82%, list=22%, signal=70%	FMO5/APOB/PRODH2/ACADSB/SLCO1B1/SARDH/APOM/ABCC6/SERPINA6/GPAM/F2/SLC38A3/ITIH3/BDH1/ASGR1/TF/APOA2/ARG1/SLC38A4/MSMO1/ANGPTL3/PGRMC1/SERPIND1/CYP4F3/DPYS/ALDH4A1/MST1/MLXIPL/HMGCS2/MASP2/TM7SF2/AMBP/GSTA1/REEP6/PRAP1/PAH/SLC2A2/SERPINA4/SLC13A5/ALDH6A1/ADH1A/C8A/RIDA/CPB2/ITIH1/PEBP1/HRG/APOA1/ADH6/TFR2/CYP4A11/FTCD/KNG1/BAAT/ASS1/APOH/CPS1/HPX/MAT1A/PLG/F12/MT1X/AGXT/APOC3/TTR/RBP4/SERPINC1/ALD…
C1	CAR_HPX	CAR_HPX	54	-0.717505	-3.66986	1e-10	8.35592e-09	6.20707e-09	238	tags=85%, list=24%, signal=68%	C8B/AFM/APOF/F2/LECT2/ITIH3/PON3/ARG1/AADAC/SLC27A2/SERPIND1/DPYS/IGFBP1/AMBP/C4BPA/PAH/CDO1/C8A/RIDA/CPB2/ITIH1/HRG/APOA1/ADH6/TFR2/ANG/HSD17B6/F9/C6/CPS1/FMO3/HPX/PLG/F12/APOC1/CYP2C9/CYP2C8/SULT2A1/HP/RBP4/SERPINC1/SLC22A1/ALDOB/AQP9/CYP2E1/HPD
C1	GOBP_SMALL_MOLECULE_CATABOLIC_PROCESS	GOBP_SMALL_MOLECULE_CATABOLIC_PROCESS	97	-0.619322	-3.65759	1e-10	8.35592e-09	6.20707e-09	333	tags=84%, list=34%, signal=61%	QPRT/DECR1/GCAT/ABCB11/UROC1/MPST/AMDHD1/HADH/GCDH/ACADVL/ECI1/FAH/ACOX2/ACAT1/PRODH2/ACADSB/ECH1/SARDH/DAO/HMGCL/IVD/AKR1D1/ECI2/MFSD2A/ALDH5A1/ETFB/QDPR/CYP7A1/HSD17B4/PON3/ARG1/OTC/ECHDC2/SLC27A2/LDHD/CYP4F3/GOT2/ACOX1/ACAA1/ECHS1/CYP27A1/ALDH4A1/GPT/HAO1/GLYCTK/SORD/HAAO/ACAA2/HAGH/CYP4F2/UPB1/APOE/PIPOX/PAH/TKFC/ALDH6A1/PON1/TST/CYP1A1/CDO1/SCP2/RIDA/GPT2/SHMT1/HGD/CYP4A11/EHHADH/ALDH1L1/FTC…
C1	AIZARANI_LIVER_C30_HEPATOCYTES_4	AIZARANI_LIVER_C30_HEPATOCYTES_4	78	-0.658595	-3.65283	1e-10	8.35592e-09	6.20707e-09	264	tags=79%, list=27%, signal=63%	AR/F7/GADD45G/TTC38/ASL/HPN/F5/GPAM/LINC01554/AFM/GCGR/CFHR3/DHTKD1/ITIH3/BDH1/BHMT2/ASGR1/ARG1/COL18A1/EPHX2/ECHDC2/SLC27A2/PROC/CYP4F3/ACSM5/MST1/MLXIPL/GLYCTK/ALAS1/IGFBP1/CYP3A5/HLF/LEPR/PAH/CYP2D6/SLC13A5/C8A/ITIH1/SELENBP1/GPT2/ACSL1/HGD/INSIG1/POR/ALDH1L1/FTCD/BAAT/ACSM2A/C6/CPS1/FMO3/HPX/MAT1A/CYP2B6/F12/CYP2C9/CYP2C8/PCK1/AGXT/BHMT/TAT/CYP3A4
C1	CAIRO_HEPATOBLASTOMA_DN	CAIRO_HEPATOBLASTOMA_DN	96	-0.623188	-3.651	1e-10	8.35592e-09	6.20707e-09	315	tags=80%, list=32%, signal=60%	ABCB11/CYP2J2/SORL1/GCDH/LCAT/ACAT1/UGP2/SARDH/DAO/SAA4/C8G/GADD45G/AKR1D1/ASL/C8B/GYS2/GCGR/NDRG2/APOF/NR1I3/DHTKD1/GPD1/SLC38A4/SLC27A2/CYP4F3/CD14/OGDHL/ACAA1/SERPING1/FETUB/HAAO/MASP2/CTH/ETNPPL/ACAA2/ALAS1/HAGH/CYP3A5/LEPR/TSKU/GNMT/PON1/GLYAT/C8A/SCP2/RIDA/HRG/FBP1/SHMT1/ACSL1/HGD/INSIG1/TFR2/ANG/RDH16/ADH1C/ABAT/ASS1/HSD17B6/F9/C6/HPX/MAT1A/CYP2B6/PLG/CYP2C8/PCK2/SLC10A1/CYP1A2/PCK1/AGXT/H…
C1	REACTOME_CYTOKINE_SIGNALING_IN_IMMUNE_SYSTEM	REACTOME_CYTOKINE_SIGNALING_IN_IMMUNE_SYSTEM	88	0.56928	3.61049	1e-10	8.35592e-09	6.20707e-09	336	tags=78%, list=34%, signal=56%	IGHG1/HLA-DRA/COL1A2/HLA-DRB1/HLA-DPB1/BIRC3/HLA-DPA1/STAT1/FLNA/TIMP1/IGHG4/HLA-DQA1/LCP1/HLA-DQB1/ITGB2/ICAM1/YWHAZ/MMP2/HIF1A/HLA-B/VIM/HLA-DRB5/HLA-A/ANXA2/MSN/CD44/CXCL10/GBP5/B2M/IL2RG/IRF1/EIF4G2/CCL20/GBP2/HSPA8/SQSTM1/HLA-E/PSMB9/HLA-C/CFL1/CCL5/GBP1/FN1/LGALS9/APP/ITGB1/HSP90AA1/VCAM1/CSF1/KPNA2/CXCL8/CSF1R/GBP4/HSP90B1/SOD2/MUC1/KPNB1/CCL19/MMP9/NUP210/TGFB1/OSMR/CANX/HLA-F/VEGFA/CD4/H…
C1	GOBP_SMALL_MOLECULE_BIOSYNTHETIC_PROCESS	GOBP_SMALL_MOLECULE_BIOSYNTHETIC_PROCESS	106	-0.599286	-3.59669	1e-10	8.35592e-09	6.20707e-09	252	tags=68%, list=26%, signal=57%	AKR1D1/ASL/PCBD1/ACSS3/QDPR/SC5D/RGN/CYP7A1/GAMT/CBR1/BHMT2/OTC/GPD1/CYP4A22/MSMO1/SLC27A2/PKLR/PC/GOT2/ACSM5/CYP27A1/MST1/GPT/MLXIPL/SORD/HAAO/HMGCS2/CTH/ACAA2/TM7SF2/UPB1/SOD1/APOE/LEPR/PAH/GNMT/CYP2D6/CYP1A1/CDO1/SCP2/FBP1/SHMT1/MTHFD1/PTGDS/APOA1/INSIG1/ACSM2B/POR/CYP4A11/ADI1/PDK4/ABAT/BAAT/ASS1/ACSM2A/APOA5/CPS1/APOC1/CYP2C9/CYP2C8/PCK2/CYP1A2/PCK1/AGXT/SEC14L2/APOC3/RBP4/BHMT/CYP2E1/SLC27A…
C1	WIELAND_UP_BY_HBV_INFECTION	WIELAND_UP_BY_HBV_INFECTION	48	0.643655	3.55007	1e-10	8.35592e-09	6.20707e-09	327	tags=90%, list=34%, signal=63%	IGHG1/HLA-DRA/LYZ/CD74/HLA-DRB1/C1QB/HLA-DPB1/HLA-DPA1/IGLC2/STAT1/LAPTM5/HLA-DQB1/CXCL9/HLA-B/CTSC/HLA-A/CXCL10/COTL1/ARHGDIB/B2M/HLA-DMA/GPNMB/GBP2/HLA-E/PSMB9/CFL1/CTSB/CCL5/GBP1/TYROBP/SRGN/KPNA2/UCP2/HLA-DMB/FCER1G/PPT1/SOD2/CXCR4/CD53/RAC2/HLA-F/ADA2/TAPBP
C1	GOBP_MONOCARBOXYLIC_ACID_METABOLIC_PROCESS	GOBP_MONOCARBOXYLIC_ACID_METABOLIC_PROCESS	142	-0.561251	-3.54837	1e-10	8.35592e-09	6.20707e-09	315	tags=72%, list=32%, signal=57%	ABCB11/CYP2J2/UROC1/AMDHD1/HADH/GCDH/ACADVL/ECI1/FAH/ALDH1A1/ACOX2/ACAT1/ACADSB/ECH1/GATM/CES1/IVD/AKR1D1/ECI2/MFSD2A/GPAM/ALDH5A1/ETFB/RGN/CYP7A1/GAMT/DHTKD1/CBR1/HSD17B4/PON3/GPD1/CRYL1/CYP4A22/MSMO1/ANGPTL3/ECHDC2/SLC27A2/PKLR/PC/LDHD/CYP4F3/ACOX1/OGDHL/ACSM5/ACAA1/ECHS1/CYP27A1/MLXIPL/ACSL5/UGT1A4/HAO1/UGT2B7/HAAO/ACAA2/HAGH/CYP3A5/CYP4F2/GSTA1/CYP2D6/CYP1A1/GLYAT/ADH1A/SCP2/FBP1/PTGDS/ACSL1/…
C1	FAN_OVARY_CL4_T_LYMPHOCYTE_NK_CELL_1	FAN_OVARY_CL4_T_LYMPHOCYTE_NK_CELL_1	79	0.572109	3.54832	1e-10	8.35592e-09	6.20707e-09	299	tags=75%, list=31%, signal=56%	TMSB4X/PKM/HLA-DRB1/HLA-DPB1/BIRC3/FLNA/LAPTM5/LCP1/TAP1/HLA-DQB1/S100A11/ENO1/ITGB2/YWHAZ/HLA-B/HLA-A/MSN/CD44/S100A6/COTL1/ARHGDIB/B2M/TAGLN2/TUBA1B/IL2RG/IRF1/CORO1A/HSPA8/PGK1/TPM3/ARPC1B/CLIC1/FTH1/HLA-E/PSMB9/HLA-C/PTMA/CFL1/LSP1/CCL5/PABPC1/SH3BGRL3/HSP90AA1/SRGN/ARPC2/EZR/PTPRC/RAN/PFN1/BTG1/TUBA1A/CXCR4/ADGRE5/CAP1/SUB1/TRAM1/TGFB1/PRRC2C/CD53
C1	GOBP_LIPID_METABOLIC_PROCESS	GOBP_LIPID_METABOLIC_PROCESS	194	-0.529704	-3.53182	1e-10	8.35592e-09	6.20707e-09	315	tags=65%, list=32%, signal=55%	ABCB11/CYP2J2/SORL1/HADH/GCDH/ACADVL/LCAT/ECI1/FAH/ST3GAL1/HNF4A/ALDH1A1/ACOX2/FMO5/APOB/ACAT1/ACADSB/ECH1/CES1/HMGCL/IVD/AKR1D1/ECI2/MFSD2A/SERPINA6/GPAM/PCYT2/ACSS3/ETFB/MTTP/SC5D/APOF/F2/RGN/CYP7A1/CBR1/BDH1/RARRES2/HSD17B4/APOA2/AADAC/EPHX2/GPD1/CRYL1/CYP4A22/MSMO1/ANGPTL3/ECHDC2/SLC27A2/PC/CAT/CYP4F3/ACOX1/THRSP/ACSM5/ACAA1/ECHS1/CYP27A1/MLXIPL/ACSL5/UGT1A4/HAO1/UGT2B7/HMGCS2/CTH/ACAA2/TM7SF…
C1	GOBP_POSITIVE_REGULATION_OF_CELL_ACTIVATION	GOBP_POSITIVE_REGULATION_OF_CELL_ACTIVATION	62	0.59571	3.53149	1e-10	8.35592e-09	6.20707e-09	202	tags=61%, list=21%, signal=52%	IGHG1/IGKC/HLA-DRA/IGHG2/IGHA1/CD74/IGHM/HLA-DRB1/IGHG3/HLA-DPB1/HLA-DPA1/IGLC2/MMP14/IGHG4/HLA-DQA1/HLA-DQB1/CD24/ITGB2/HLA-DRB5/CTSC/HLA-A/CCL21/IGLC3/FCGR3A/B2M/HLA-DMA/SOX4/CORO1A/MDK/HLA-E/THBS1/IGLL5/PRKDC/CCL5/LGALS9/TYROBP/VCAM1/LGALS1
C1	BUSSLINGER_GASTRIC_IMMUNE_CELLS	BUSSLINGER_GASTRIC_IMMUNE_CELLS	164	0.481205	3.52307	1e-10	8.35592e-09	6.20707e-09	470	tags=85%, list=48%, signal=53%	TMSB4X/HLA-DPB1/BIRC3/HLA-DPA1/STAT1/FLNA/LAPTM5/CTSS/LCP1/TAP1/ENO1/SEL1L3/ITGB2/YWHAZ/HLA-B/VIM/TMSB10/HLA-A/MSN/CD44/ACTB/COTL1/GBP5/ARHGDIB/B2M/ACSL4/JCHAIN/IL2RG/IRF1/EIF4G2/CCL20/GBP2/CORO1A/SLC38A1/HSPA8/PGK1/TPM3/ARPC1B/IQGAP1/HLA-E/PSMB9/TUBB/HLA-C/PTMA/DYNC1H1/CFL1/LSP1/CCL5/PPP1R18/NAP1L1/SH3BGRL3/RGS1/TYROBP/SRGN/LGALS1/CSF1/LASP1/ARPC2/UCP2/PTPRC/ACTR2/NOTCH2/RNF213/ITM2C/RAD21/ZYX/A…
C1	GOBP_CELLULAR_LIPID_METABOLIC_PROCESS	GOBP_CELLULAR_LIPID_METABOLIC_PROCESS	139	-0.55822	-3.52244	1e-10	8.35592e-09	6.20707e-09	315	tags=70%, list=32%, signal=55%	ABCB11/CYP2J2/SORL1/HADH/GCDH/ACADVL/LCAT/ECI1/ST3GAL1/ALDH1A1/ACOX2/APOB/ACAT1/ACADSB/ECH1/CES1/IVD/ECI2/MFSD2A/GPAM/PCYT2/ETFB/MTTP/RGN/CYP7A1/CBR1/RARRES2/HSD17B4/APOA2/AADAC/EPHX2/GPD1/CRYL1/CYP4A22/MSMO1/ANGPTL3/ECHDC2/SLC27A2/CAT/CYP4F3/ACOX1/THRSP/ACSM5/ACAA1/ECHS1/MLXIPL/ACSL5/HAO1/HMGCS2/ACAA2/CYP3A5/CYP4F2/GSTA1/APOE/CYP2D6/PON1/CYP1A1/ADH1A/SCP2/PTGDS/ACSL1/EPHX1/APOA1/INSIG1/ADH6/ACSM…
C1	GOBP_ORGANIC_ACID_CATABOLIC_PROCESS	GOBP_ORGANIC_ACID_CATABOLIC_PROCESS	78	-0.633699	-3.51475	1e-10	8.35592e-09	6.20707e-09	333	tags=87%, list=34%, signal=62%	QPRT/DECR1/GCAT/ABCB11/UROC1/MPST/AMDHD1/HADH/GCDH/ACADVL/ECI1/FAH/ACOX2/ACAT1/PRODH2/ACADSB/ECH1/SARDH/DAO/HMGCL/IVD/AKR1D1/ECI2/MFSD2A/ALDH5A1/ETFB/QDPR/HSD17B4/PON3/ARG1/OTC/ECHDC2/SLC27A2/LDHD/CYP4F3/GOT2/ACOX1/ACAA1/ECHS1/ALDH4A1/GPT/HAO1/HAAO/ACAA2/CYP4F2/PIPOX/PAH/ALDH6A1/PON1/TST/CDO1/SCP2/RIDA/GPT2/SHMT1/HGD/CYP4A11/EHHADH/ALDH1L1/FTCD/ABAT/MAT1A/PCK2/SULT2A1/PCK1/AGXT/HPD/TAT
C1	GNF2_CEBPA	GNF2_CEBPA	51	-0.694943	-3.50574	1e-10	8.35592e-09	6.20707e-09	279	tags=88%, list=29%, signal=66%	APCS/CES1/SAA4/C8G/ASL/HPN/TMEM176B/F2/SLC38A3/ASGR1/SERPIND1/PROC/ECHS1/CYP27A1/SERPING1/MASP2/UPB1/AMBP/CYP2D6/SERPINA4/TST/ITIH1/HRG/ANG/RDH16/ADI1/FTCD/ADH1C/HSD17B6/HPX/MAT1A/APOC1/CYP2C9/CYP2C8/CYP1A2/AGXT/APOC3/HP/RBP4/SLC22A1/CYP2E1/SLC27A5/DCXR/CYP2A6/HPD
C1	FAN_OVARY_CL13_MONOCYTE_MACROPHAGE	FAN_OVARY_CL13_MONOCYTE_MACROPHAGE	131	0.502511	3.50487	1e-10	8.35592e-09	6.20707e-09	231	tags=56%, list=24%, signal=49%	HLA-DRA/TMSB4X/LYZ/CD74/PKM/HLA-DRB1/HLA-DPB1/HLA-DPA1/FLNA/C1QA/LAPTM5/TIMP1/CTSS/HLA-DQA1/LCP1/HLA-DQB1/S100A11/ENO1/ITGB2/YWHAZ/HLA-B/HLA-DRB5/CTSC/HLA-A/ANXA2/MSN/CD44/S100A6/ACTB/COTL1/ANXA5/MARCKS/ARHGDIB/B2M/TAGLN2/HLA-DMA/GRN/IL2RG/PSAP/CORO1A/PGK1/SQSTM1/TPM3/ARPC1B/CLIC1/HMGA1/CAPG/IQGAP1/FTH1/PSMB9/HLA-C/CFL1/CTSB/LSP1/PABPC1/PPP1R18/SH3BGRL3/LGALS9/TXNRD1/RGS1/HSP90AA1/TYROBP/CD63/SRG…
C1	GOBP_ADAPTIVE_IMMUNE_RESPONSE	GOBP_ADAPTIVE_IMMUNE_RESPONSE	77	0.558478	3.4455	1e-10	8.35592e-09	6.20707e-09	118	tags=47%, list=12%, signal=45%	IGHG1/IGKC/HLA-DRA/IGHG2/IGHA1/CD74/IGHM/HLA-DRB1/IGHG3/C1QB/HLA-DPB1/HLA-DPA1/IGLC2/C1QC/C1QA/IGHG4/CTSS/HLA-DQA1/TAP1/IGLV3-19/HLA-DQB1/IGKV4-1/ICAM1/HLA-B/HLA-DRB5/CTSC/HLA-A/IGKV3-20/IGLV2-23/IGLC3/FCGR3A/B2M/IGKV1-5/JCHAIN/HLA-DMA/IRF1
C1	WOO_LIVER_CANCER_RECURRENCE_DN	WOO_LIVER_CANCER_RECURRENCE_DN	48	-0.693176	-3.44402	1e-10	8.35592e-09	6.20707e-09	314	tags=96%, list=32%, signal=68%	CYP2J2/GCDH/ECI1/HNF4A/ACOX2/ACADSB/SARDH/DAO/PCYT2/QDPR/MTTP/HSD17B4/EPHX2/CRYL1/PC/CAT/CYP4F3/GOT2/ACAA1/ECHS1/CYP27A1/SERPING1/GPT/ACSL5/CYB5A/MASP2/ALAS1/CYP4F2/C4BPA/PIPOX/PAH/SLC2A2/EPHX1/HGD/ADH6/POR/ALDH1L1/CPS1/MAT1A/PCK2/SULT2A1/APOC3/CYP2E1/ADH1B/DCXR/HPD
C1	AIZARANI_LIVER_C2_KUPFFER_CELLS_1	AIZARANI_LIVER_C2_KUPFFER_CELLS_1	59	0.590215	3.44097	1e-10	8.35592e-09	6.20707e-09	259	tags=69%, list=27%, signal=54%	HLA-DRA/TMSB4X/LYZ/PKM/HLA-DRB1/C1QB/HLA-DPB1/HLA-DPA1/C1QC/C1QA/LAPTM5/CTSS/HLA-DQA1/HLA-DQB1/S100A11/ITGB2/VIM/HLA-DRB5/TMSB10/COTL1/FCGR3A/HLA-DMA/GRN/PSAP/ARPC1B/FTH1/CTSB/PABPC1/CYBB/NAP1L1/LGALS9/RGS1/TYROBP/SRGN/LGALS1/UCP2/HLA-DMB/CXCL8/CSF1R/FCER1G/PPT1
C1	NAKAYAMA_SOFT_TISSUE_TUMORS_PCA1_UP	NAKAYAMA_SOFT_TISSUE_TUMORS_PCA1_UP	33	0.69655	3.4371	1e-10	8.35592e-09	6.20707e-09	155	tags=67%, list=16%, signal=58%	IGHG1/IGKC/HLA-DRA/IGHA1/LYZ/C1QB/HLA-DPA1/IGLC2/C1QA/TIMP1/HLA-DQA1/HLA-DQB1/CXCL9/CTSC/CD44/S100A6/CXCL10/FCGR3A/GPNMB/LUM/PLTP/THBS1
C1	BUSSLINGER_GASTRIC_REG3A_POSITIVE_CELLS	BUSSLINGER_GASTRIC_REG3A_POSITIVE_CELLS	24	0.777447	3.43255	1e-10	8.35592e-09	6.20707e-09	129	tags=83%, list=13%, signal=74%	DUOX2/HLA-DRA/CD74/HLA-DRB1/HLA-DPB1/BIRC3/HLA-DPA1/STAT1/HLA-DQA1/HLA-DQB1/CXCL9/CD24/UBD/HLA-B/TMSB10/HLA-A/CXCL10/B2M/HLA-DMA/HSPA8
C1	REACTOME_BIOLOGICAL_OXIDATIONS	REACTOME_BIOLOGICAL_OXIDATIONS	61	-0.653083	-3.4301	1e-10	8.35592e-09	6.20707e-09	195	tags=64%, list=20%, signal=55%	AADAC/CYP4A22/CYP4F3/ACSM5/CYP27A1/UGT1A4/UGT2B7/GLYATL1/CYP3A5/CYP4F2/GSTA1/UGT2B10/CYP2D6/CYP1A1/GLYAT/ADH1A/EPHX1/ADH6/ACSM2B/POR/CYP4A11/ADH1C/ACSM2A/FMO3/MAT1A/CYP2B6/CYP2A7/CYP2C9/CYP2C8/SULT2A1/CYP1A2/ALDH2/CES2/CYP2E1/ADH4/ADH1B/CYP8B1/CYP2A6/CYP3A4
C1	REACTOME_INTEGRIN_CELL_SURFACE_INTERACTIONS	REACTOME_INTEGRIN_CELL_SURFACE_INTERACTIONS	29	0.720353	3.42423	1e-10	8.35592e-09	6.20707e-09	197	tags=83%, list=20%, signal=68%	COL3A1/COL1A2/COL1A1/COL6A3/ITGB2/ICAM1/SPP1/ITGA5/COL6A2/AGRN/CD44/TNC/ITGA3/COL6A1/COL4A2/COL4A1/ITGAV/COL5A1/LUM/THBS1/COL5A2/FN1/ITGB1/VCAM1
C1	FAN_OVARY_CL18_B_LYMPHOCYTE	FAN_OVARY_CL18_B_LYMPHOCYTE	89	0.53432	3.41517	1e-10	8.35592e-09	6.20707e-09	335	tags=74%, list=34%, signal=54%	IGKC/HLA-DRA/CD74/PKM/HLA-DRB1/HLA-DPB1/BIRC3/HLA-DPA1/LAPTM5/CTSS/HLA-DQA1/LCP1/HLA-DQB1/YWHAZ/HLA-B/HLA-DRB5/CTSC/HLA-A/CD44/ARHGDIB/B2M/TAGLN2/JCHAIN/HLA-DMA/GRN/IL2RG/CORO1A/HSPA8/PGK1/SQSTM1/TPM3/ARPC1B/CAPG/FTH1/HLA-C/CTSB/LSP1/PABPC1/SH3BGRL3/TXNRD1/HSP90AA1/TYROBP/SRGN/KPNA2/ARPC2/EZR/LGMN/UCP2/HLA-DMB/ACTR2/RAN/ITM2C/PFN1/FCER1G/HSP90B1/CXCR4/CAP1/SUB1/TGFB1/CD53/RPN2/TNFRSF21/CD4/TAPBP/…
C1	GOBP_CELL_ACTIVATION	GOBP_CELL_ACTIVATION	117	0.509211	3.4068	1e-10	8.35592e-09	6.20707e-09	204	tags=52%, list=21%, signal=47%	IGHG1/IGKC/HLA-DRA/IGHG2/IGHA1/COL3A1/CD74/IGHM/HLA-DRB1/IGHG3/HLA-DPB1/HLA-DPA1/IGLC2/FLNA/C1QA/LAPTM5/MMP14/TIMP1/IGHG4/HLA-DQA1/LCP1/HLA-DQB1/CD24/ITGB2/ICAM1/UBD/HLA-DRB5/CTSC/HLA-A/CCL21/NDRG1/MSN/CD44/ACTB/CXCL10/IGLC3/FCGR3A/B2M/HLA-DMA/GRN/IRF1/SOX4/GPNMB/CORO1A/ACTG1/MDK/ADAM9/CLIC1/HLA-E/THBS1/IGLL5/PRKDC/CCL5/FN1/LGALS9/APP/ITGB1/TYROBP/VCAM1/LGALS1/CSF1
C1	CAR_IGFBP1	CAR_IGFBP1	47	-0.691087	-3.40154	1e-10	8.35592e-09	6.20707e-09	219	tags=77%, list=22%, signal=62%	APOF/F2/LECT2/PON3/ARG1/SLC27A2/DPYS/IGFBP1/C4BPA/PAH/ADH1A/CDO1/C8A/CPB2/ITIH1/APOA1/ADH6/TFR2/CYP4A11/ADH1C/F9/C6/CPS1/HPX/PLG/F12/CYP2C9/CYP2C8/SULT2A1/PCK1/SLC22A1/AQP9/HSD11B1/ADH1B/HPD/CYP3A4
C1	GOBP_ORGANIC_ACID_BIOSYNTHETIC_PROCESS	GOBP_ORGANIC_ACID_BIOSYNTHETIC_PROCESS	72	-0.616449	-3.39183	1e-10	8.35592e-09	6.20707e-09	213	tags=65%, list=22%, signal=55%	RGN/CYP7A1/GAMT/CBR1/BHMT2/OTC/CYP4A22/SLC27A2/PKLR/GOT2/ACSM5/CYP27A1/MLXIPL/HAAO/CTH/UPB1/PAH/CYP2D6/CYP1A1/CDO1/SCP2/SHMT1/MTHFD1/PTGDS/APOA1/INSIG1/ACSM2B/CYP4A11/ADI1/PDK4/ABAT/BAAT/ASS1/ACSM2A/APOA5/CPS1/APOC1/CYP2C9/CYP2C8/CYP1A2/AGXT/APOC3/BHMT/CYP2E1/SLC27A5/CYP8B1/CYP3A4
C1	BUSSLINGER_DUODENAL_IMMUNE_CELLS	BUSSLINGER_DUODENAL_IMMUNE_CELLS	135	0.479331	3.38887	1e-10	8.35592e-09	6.20707e-09	470	tags=88%, list=48%, signal=53%	TMSB4X/PKM/HLA-DPB1/HLA-DPA1/FLNA/LAPTM5/TPM4/LCP1/ITGB2/YWHAZ/HLA-B/VIM/CTSC/TMSB10/HLA-A/MSN/CD44/ACTB/COTL1/ARHGDIB/B2M/IL2RG/IRF1/EIF4G2/CORO1A/SLC38A1/HSPA8/PGK1/ACTG1/TPM3/ARPC1B/CLIC1/CAPG/IQGAP1/HLA-E/PSMB9/TUBB/HLA-C/PTMA/CFL1/PRKDC/LSP1/CCL5/PPP1R18/NAP1L1/SH3BGRL3/RGS1/HSP90AA1/TYROBP/SRGN/LGALS1/ARPC2/UCP2/PTPRC/ACTR2/ITM2C/ZYX/ACTR3/NCL/PFN1/FCER1G/PPT1/BTG1/TUBA1A/LDHB/CXCR4/ADGRE5/…
C1	MURARO_PANCREAS_DUCTAL_CELL	MURARO_PANCREAS_DUCTAL_CELL	280	0.422972	3.38577	1e-10	8.35592e-09	6.20707e-09	420	tags=70%, list=43%, signal=56%	DUOX2/HLA-DRA/TMSB4X/LYZ/CD74/HLA-DRB1/MUC13/C1QB/HLA-DPB1/BIRC3/HLA-DPA1/C1QC/FLNA/C1QA/LAPTM5/TPM4/CTSS/HLA-DQA1/LCP1/HLA-DQB1/QSOX1/S100A11/ENO1/CD24/SEL1L3/ITGB2/ICAM1/UBD/SPP1/YWHAZ/ATP1A1/GOLM1/HIF1A/HLA-B/CTSC/TMSB10/HLA-A/ANXA2/TIMP2/MSN/CD44/S100A6/ACTB/ITGA3/AGR2/LGALS3BP/ANXA5/ANXA4/ARHGDIB/ALDOA/B2M/TAGLN2/TTYH3/ACSL4/ITGAV/HLA-DMA/LAPTM4B/GRN/SOX4/EIF4G2/CCL20/GPNMB/PSAP/GBP2/DSG2/TS…
C1	GOBP_REGULATION_OF_LYMPHOCYTE_ACTIVATION	GOBP_REGULATION_OF_LYMPHOCYTE_ACTIVATION	65	0.567115	3.36878	1e-10	8.35592e-09	6.20707e-09	202	tags=58%, list=21%, signal=50%	IGHG1/IGKC/HLA-DRA/IGHG2/IGHA1/CD74/IGHM/HLA-DRB1/IGHG3/HLA-DPB1/HLA-DPA1/IGLC2/LAPTM5/MMP14/IGHG4/HLA-DQA1/HLA-DQB1/CD24/HLA-DRB5/HLA-A/CCL21/IGLC3/FCGR3A/B2M/HLA-DMA/IRF1/SOX4/GPNMB/CORO1A/MDK/HLA-E/IGLL5/PRKDC/CCL5/LGALS9/TYROBP/VCAM1/LGALS1
C1	GOBP_ALCOHOL_METABOLIC_PROCESS	GOBP_ALCOHOL_METABOLIC_PROCESS	70	-0.617714	-3.365	1e-10	8.35592e-09	6.20707e-09	228	tags=67%, list=23%, signal=55%	QDPR/SC5D/APOF/CYP7A1/APOA2/EPHX2/GPD1/MSMO1/ANGPTL3/CAT/CYP27A1/UGT1A4/HAO1/SORD/HMGCS2/ACAA2/TM7SF2/CYP3A5/SOD1/APOE/LEPR/TSKU/CYP2D6/TKFC/PON1/CYP1A1/ADH1A/APOA1/INSIG1/ADH6/POR/RDH16/ADH1C/APOA5/CYP2C9/CYP2C8/PCK2/SULT2A1/CYP1A2/ALDH2/PCK1/SEC14L2/TTR/RBP4/ADH4/ADH1B/CYP3A4
C1	FLECHNER_BIOPSY_KIDNEY_TRANSPLANT_REJECTED_VS_OK_DN	FLECHNER_BIOPSY_KIDNEY_TRANSPLANT_REJECTED_VS_OK_DN	109	-0.557933	-3.36407	1e-10	8.35592e-09	6.20707e-09	308	tags=72%, list=32%, signal=56%	HADH/GCDH/ECI1/FAH/ACAT1/PRODH2/AKR7A3/ACADSB/ECH1/GATM/IGFBP4/HMGCL/APOM/ABCC6/HPN/PCBD1/ALDH5A1/AFM/UQCRQ/SC5D/SDC1/RGN/EPHX2/MSMO1/SLC27A2/PC/CAT/PGRMC1/GOT2/ACOX1/DPYS/KHK/ACAA1/ECHS1/ALDH4A1/UGT2B7/SORD/CYB5A/SLC13A3/CTH/GPX3/ACAA2/HAGH/CYP3A5/CYP4F2/SOD1/GSTA1/PAH/METTL7A/ALDH6A1/TST/GLYAT/SCP2/RIDA/PEBP1/SELENBP1/FBP1/SHMT1/GRHPR/IGFBP2/HGD/ADH6/CYP4A11/EHHADH/KNG1/ABAT/ASS1/APOH/ACSM2A/PL…
C1	MURARO_PANCREAS_MESENCHYMAL_STROMAL_CELL	MURARO_PANCREAS_MESENCHYMAL_STROMAL_CELL	157	0.462007	3.35469	1e-10	8.35592e-09	6.20707e-09	391	tags=74%, list=40%, signal=53%	COL3A1/TMSB4X/COL1A2/COL1A1/FLNA/TIMP1/COL6A3/TPM4/IGFBP3/S100A11/ENO1/MMP2/ITGA5/VIM/COL6A2/CTSC/TMSB10/ANXA2/TIMP2/MSN/TNC/SPARC/ACTB/COL6A1/ANXA5/COL4A2/MARCKS/CKAP4/NQO1/G6PD/COL4A1/TTYH3/ACSL4/ITGAV/COL5A1/GPNMB/VCAN/DAB2/ACTG1/MGP/ARPC1B/CALU/SERPINH1/LUM/THBS1/POSTN/TUBB/COL5A2/PTMA/CFL1/CTSB/BGN/TGM2/FNDC3B/PABPC1/FN1/PPP1R18/NAP1L1/SH3BGRL3/TXNRD1/ITGB1/MARCKSL1/ENAH/PEA15/LGALS1/ARPC2/T…
C1	ICHIBA_GRAFT_VERSUS_HOST_DISEASE_D7_UP	ICHIBA_GRAFT_VERSUS_HOST_DISEASE_D7_UP	37	0.646854	3.34714	1e-10	8.35592e-09	6.20707e-09	158	tags=62%, list=16%, signal=54%	HLA-DRA/TMSB4X/LYZ/CD74/PKM/HLA-DRB1/C1QB/STAT1/C1QC/CTSS/HLA-DQA1/TAP1/CXCL9/ICAM1/TMSB10/CXCL10/LGALS3BP/COL4A1/HLA-DMA/IRF1/GBP2/CLIC1/PSMB9
C1	GOBP_CELLULAR_AMINO_ACID_METABOLIC_PROCESS	GOBP_CELLULAR_AMINO_ACID_METABOLIC_PROCESS	63	-0.630489	-3.34284	1e-10	8.35592e-09	6.20707e-09	312	tags=84%, list=32%, signal=61%	UROC1/MPST/AMDHD1/GCDH/FAH/HNF4A/ALDH1A1/ACAT1/PRODH2/ACADSB/SARDH/DAO/HMGCL/IVD/ASL/PCBD1/ALDH5A1/ETFB/QDPR/BHMT2/ARG1/OTC/GOT2/ECHS1/ALDH4A1/GPT/HAAO/CTH/GLYATL1/UPB1/PIPOX/PAH/GNMT/ALDH6A1/TST/GLYAT/CDO1/RIDA/GPT2/SHMT1/MTHFD1/HGD/ADI1/FTCD/ABAT/BAAT/ASS1/CPS1/MAT1A/AGXT/BHMT/HPD/TAT
C1	GOBP_ORGANIC_HYDROXY_COMPOUND_METABOLIC_PROCESS	GOBP_ORGANIC_HYDROXY_COMPOUND_METABOLIC_PROCESS	106	-0.55659	-3.34045	1e-10	8.35592e-09	6.20707e-09	198	tags=56%, list=20%, signal=50%	APOA2/EPHX2/GPD1/MSMO1/ANGPTL3/SLC27A2/LDHD/CAT/CYP4F3/ACAA1/CYP27A1/UGT1A4/HAO1/SORD/HMGCS2/PMEL/ACAA2/HAGH/TM7SF2/CYP3A5/CYP4F2/SOD1/APOE/LEPR/PAH/TSKU/CYP2D6/TKFC/PON1/CYP1A1/ADH1A/SCP2/APOA1/INSIG1/ADH6/POR/CYP4A11/RDH16/ADH1C/ABAT/BAAT/HSD17B6/APOA5/CYP2C9/CYP2C8/PCK2/SULT2A1/CYP1A2/ALDH2/PCK1/SEC14L2/TTR/RBP4/CYP2E1/ADH4/ADH1B/SLC27A5/CYP8B1/CYP3A4
C1	GOBP_FATTY_ACID_METABOLIC_PROCESS	GOBP_FATTY_ACID_METABOLIC_PROCESS	90	-0.577926	-3.33862	1e-10	8.35592e-09	6.20707e-09	321	tags=77%, list=33%, signal=57%	PECR/ABCB11/CYP2J2/HADH/GCDH/ACADVL/ECI1/ACOX2/ACAT1/ACADSB/ECH1/CES1/IVD/ECI2/MFSD2A/GPAM/ETFB/RGN/CYP7A1/CBR1/HSD17B4/CRYL1/CYP4A22/MSMO1/ANGPTL3/ECHDC2/SLC27A2/CYP4F3/ACOX1/ACSM5/ACAA1/ECHS1/MLXIPL/ACSL5/HAO1/ACAA2/CYP4F2/GSTA1/CYP2D6/CYP1A1/SCP2/PTGDS/ACSL1/EPHX1/APOA1/INSIG1/ACSM2B/POR/CYP4A11/EHHADH/PDK4/BAAT/ACSM2A/APOA5/CYP2B6/CYP2A7/APOC1/CYP2C9/CYP2C8/PCK2/CYP1A2/PCK1/CES2/APOC3/CYP2E1/…
C1	MENON_FETAL_KIDNEY_9_ENDOTHELIAL_CELLS	MENON_FETAL_KIDNEY_9_ENDOTHELIAL_CELLS	37	0.642119	3.32264	1e-10	8.35592e-09	6.20707e-09	227	tags=76%, list=23%, signal=60%	TMSB4X/CD74/TPM4/HLA-B/TMSB10/HLA-A/ANXA2/MSN/S100A6/SPARC/COTL1/COL4A2/MARCKS/COL4A1/B2M/TUBA1B/TPM3/SERPINH1/HLA-E/FN1/H19/APP/ITGB1/TM4SF1/LGALS1/ARPC2/MKI67/ACTR2
C1	GNF2_CYP2B6	GNF2_CYP2B6	39	-0.708608	-3.31647	1e-10	8.35592e-09	6.20707e-09	279	tags=92%, list=29%, signal=69%	APCS/CES1/SAA4/ABCC6/C8G/ASL/HPN/F2/PROC/CYP27A1/SERPING1/UPB1/C4BPA/CYP2D6/TST/HRG/FBP1/ANG/RDH16/HSD17B6/HPX/MAT1A/CYP2B6/F12/APOC1/CYP2C9/CYP2C8/CYP1A2/AGXT/SLC22A1/CYP2E1/SLC27A5/DCXR/CYP2A6/HPD/TAT
C1	REACTOME_ADAPTIVE_IMMUNE_SYSTEM	REACTOME_ADAPTIVE_IMMUNE_SYSTEM	89	0.515616	3.29562	1e-10	8.35592e-09	6.20707e-09	229	tags=55%, list=23%, signal=46%	HLA-DRA/COL3A1/COL1A2/CD74/IGHM/COL1A1/HLA-DRB1/HLA-DPB1/HLA-DPA1/IGLC2/CTSS/HLA-DQA1/TAP1/IGLV3-19/HLA-DQB1/IGKV3-11/IGKV4-1/ITGB2/ICAM1/YWHAZ/HLA-B/HLA-DRB5/CTSC/HLA-A/IGKV3-20/IGLV2-23/IGLC3/FCGR3A/B2M/TUBA1B/IGKV1-5/ITGAV/HLA-DMA/HLA-E/PSMB9/HLA-C/DYNC1H1/CTSB/IGLV3-21/CYBB/ITGB1/TYROBP/VCAM1/ENAH/LGMN/HLA-DMB/PTPRC/PDIA3/RNF213
C1	GOBP_B_CELL_MEDIATED_IMMUNITY	GOBP_B_CELL_MEDIATED_IMMUNITY	47	0.595072	3.29328	1e-10	8.35592e-09	6.20707e-09	112	tags=49%, list=11%, signal=46%	IGHG1/IGKC/HLA-DRA/IGHG2/IGHA1/CD74/IGHM/HLA-DRB1/IGHG3/C1QB/HLA-DPB1/HLA-DPA1/IGLC2/C1QC/C1QA/IGHG4/HLA-DQA1/HLA-DQB1/HLA-DRB5/IGLC3/FCGR3A/B2M/HLA-DMA
C1	MCLACHLAN_DENTAL_CARIES_UP	MCLACHLAN_DENTAL_CARIES_UP	87	0.520236	3.28175	1e-10	8.35592e-09	6.20707e-09	223	tags=56%, list=23%, signal=48%	IGHG1/IGKC/HLA-DRA/IGHA1/LYZ/CD74/IGHM/HLA-DRB1/C1QB/HLA-DPB1/BIRC3/HLA-DPA1/IGLC2/C1QA/LAPTM5/TIMP1/CTSS/HLA-DQA1/LCP1/HLA-DQB1/CXCL9/IGKV4-1/SEL1L3/ITGB2/ICAM1/SPP1/CTSC/IGKV3-20/CD44/ARHGDIB/JCHAIN/HLA-DMA/GPNMB/CORO1A/MGP/ARPC1B/CAPG/CTSB/LSP1/CCL5/CYBB/NAP1L1/TYROBP/VCAM1/SRGN/KPNA2/UCP2/HLA-DMB/PTPRC
C1	REACTOME_PHASE_I_FUNCTIONALIZATION_OF_COMPOUNDS	REACTOME_PHASE_I_FUNCTIONALIZATION_OF_COMPOUNDS	39	-0.700816	-3.28	1e-10	8.35592e-09	6.20707e-09	195	tags=72%, list=20%, signal=60%	AADAC/CYP4A22/CYP4F3/CYP27A1/CYP3A5/CYP4F2/CYP2D6/CYP1A1/ADH1A/EPHX1/ADH6/POR/CYP4A11/ADH1C/FMO3/CYP2B6/CYP2A7/CYP2C9/CYP2C8/CYP1A2/ALDH2/CES2/CYP2E1/ADH4/ADH1B/CYP8B1/CYP2A6/CYP3A4
C1	GOBP_LYMPHOCYTE_ACTIVATION	GOBP_LYMPHOCYTE_ACTIVATION	81	0.525943	3.27849	1e-10	8.35592e-09	6.20707e-09	202	tags=53%, list=21%, signal=46%	IGHG1/IGKC/HLA-DRA/IGHG2/IGHA1/CD74/IGHM/HLA-DRB1/IGHG3/HLA-DPB1/HLA-DPA1/IGLC2/LAPTM5/MMP14/IGHG4/HLA-DQA1/LCP1/HLA-DQB1/CD24/ICAM1/HLA-DRB5/HLA-A/CCL21/MSN/CD44/IGLC3/FCGR3A/B2M/HLA-DMA/IRF1/SOX4/GPNMB/CORO1A/MDK/HLA-E/IGLL5/PRKDC/CCL5/LGALS9/ITGB1/TYROBP/VCAM1/LGALS1
C1	GOBP_ALPHA_AMINO_ACID_METABOLIC_PROCESS	GOBP_ALPHA_AMINO_ACID_METABOLIC_PROCESS	57	-0.627678	-3.27071	1e-10	8.35592e-09	6.20707e-09	312	tags=84%, list=32%, signal=61%	UROC1/MPST/AMDHD1/GCDH/FAH/HNF4A/ACAT1/PRODH2/ACADSB/SARDH/DAO/HMGCL/IVD/ASL/PCBD1/ALDH5A1/QDPR/BHMT2/ARG1/OTC/GOT2/ALDH4A1/GPT/HAAO/CTH/GLYATL1/PIPOX/PAH/GNMT/ALDH6A1/TST/GLYAT/CDO1/RIDA/GPT2/SHMT1/MTHFD1/HGD/ADI1/FTCD/BAAT/ASS1/CPS1/MAT1A/AGXT/BHMT/HPD/TAT
C1	WALLACE_PROSTATE_CANCER_RACE_UP	WALLACE_PROSTATE_CANCER_RACE_UP	64	0.550227	3.26997	1e-10	8.35592e-09	6.20707e-09	223	tags=59%, list=23%, signal=49%	IGHG1/IGKC/HLA-DRA/IGHA1/LYZ/IGHM/HLA-DRB1/C1QB/HLA-DPB1/IGLC2/STAT1/C1QA/LAPTM5/CTSS/HLA-DQA1/TAP1/HLA-DQB1/CXCL9/ITGB2/HLA-B/CTSC/IGKV3-20/COTL1/JCHAIN/IL2RG/IRF1/CORO1A/HLA-E/PLTP/PSMB9/LSP1/CCL5/GBP1/RGS1/SRGN/NID1/UCP2/PTPRC
C1	MODULE_84	MODULE_84	126	0.472219	3.26353	1e-10	8.35592e-09	6.20707e-09	200	tags=52%, list=21%, signal=47%	IGKC/HLA-DRA/LYZ/COL1A2/CD74/IGHM/HLA-DRB1/IGHG3/C1QB/HLA-DPB1/BIRC3/HLA-DPA1/STAT1/C1QC/LAPTM5/COL6A3/IGFBP3/CTSS/HLA-DQA1/LCP1/TAP1/HLA-DQB1/CXCL9/S100A11/ITGB2/ICAM1/UBD/SPP1/HLA-DRB5/COL6A2/CTSC/HLA-A/CCL21/TIMP2/COL6A1/ARHGDIB/COL4A1/FCGR3A/B2M/JCHAIN/HLA-DMA/GRN/IL2RG/IRF1/GPNMB/GBP2/CORO1A/VCAN/DAB2/MDK/CAPG/HLA-C/TNFAIP2/TGM2/LSP1/S100P/CCL5/GBP1/FN1/CYBB/LGALS9/RGS1/TYROBP/VCAM1/SRGN
C1	BUSSLINGER_ESOPHAGEAL_DENDRITIC_CELLS	BUSSLINGER_ESOPHAGEAL_DENDRITIC_CELLS	68	0.545319	3.2634	1e-10	8.35592e-09	6.20707e-09	259	tags=66%, list=27%, signal=52%	HLA-DRA/TMSB4X/CD74/HLA-DRB1/HLA-DPB1/HLA-DPA1/LAPTM5/TIMP1/CTSS/HLA-DQA1/LCP1/HLA-DQB1/ITGB2/HLA-B/VIM/HLA-DRB5/TMSB10/ACTB/COTL1/ANXA5/ARHGDIB/B2M/TUBA1B/HLA-DMA/IL2RG/ARPC1B/FTH1/CFL1/LSP1/CYBB/NAP1L1/SH3BGRL3/RGS1/TYROBP/SRGN/PEA15/LGALS1/UCP2/HLA-DMB/PTPRC/ACTR2/ZYX/CSF1R/PFN1/PPT1
C1	GOBP_ADAPTIVE_IMMUNE_RESPONSE_BASED_ON_SOMATIC_RECOMBINATION_OF_IMMUNE_RECEPTORS_BUILT_FROM_IMMUNOGLOBULIN_SUPERFAMILY_DOMAINS	GOBP_ADAPTIVE_IMMUNE_RESPONSE_BASED_ON_SOMATIC_RECOMBINATION_OF_IMMUNE_RECEPTORS_BUILT_FROM_IMMUNOGLOBULIN_SUPERFAMILY_DOMAINS	60	0.551441	3.24512	1e-10	8.35592e-09	6.20707e-09	112	tags=45%, list=11%, signal=42%	IGHG1/IGKC/HLA-DRA/IGHG2/IGHA1/CD74/IGHM/HLA-DRB1/IGHG3/C1QB/HLA-DPB1/HLA-DPA1/IGLC2/C1QC/C1QA/IGHG4/HLA-DQA1/HLA-DQB1/ICAM1/HLA-B/HLA-DRB5/CTSC/HLA-A/IGLC3/FCGR3A/B2M/HLA-DMA
C1	KEGG_DRUG_METABOLISM_CYTOCHROME_P450	KEGG_DRUG_METABOLISM_CYTOCHROME_P450	29	-0.757	-3.24415	1e-10	8.35592e-09	6.20707e-09	150	tags=72%, list=15%, signal=63%	UGT1A4/UGT2B7/CYP3A5/GSTA1/UGT2B10/CYP2D6/ADH1A/ADH6/ADH1C/FMO3/CYP2B6/CYP2A7/AOX1/CYP2C9/CYP2C8/CYP1A2/CYP2E1/ADH4/ADH1B/CYP2A6/CYP3A4
C1	GOBP_LYMPHOCYTE_MEDIATED_IMMUNITY	GOBP_LYMPHOCYTE_MEDIATED_IMMUNITY	60	0.546879	3.21828	1e-10	8.35592e-09	6.20707e-09	112	tags=45%, list=11%, signal=42%	IGHG1/IGKC/HLA-DRA/IGHG2/IGHA1/CD74/IGHM/HLA-DRB1/IGHG3/C1QB/HLA-DPB1/HLA-DPA1/IGLC2/C1QC/C1QA/IGHG4/HLA-DQA1/HLA-DQB1/ICAM1/HLA-B/HLA-DRB5/CTSC/HLA-A/IGLC3/FCGR3A/B2M/HLA-DMA
C1	DESERT_PERIVENOUS_HEPATOCELLULAR_CARCINOMA_SUBCLASS_UP	DESERT_PERIVENOUS_HEPATOCELLULAR_CARCINOMA_SUBCLASS_UP	31	-0.738104	-3.21526	1e-10	8.35592e-09	6.20707e-09	164	tags=74%, list=17%, signal=64%	ACSM5/ACAA1/PGC/CPN2/CYP1A1/MTHFD1/GRHPR/HGD/ADH6/ALDH1L1/FMO3/MAT1A/AOX1/HPR/SULT2A1/CYP1A2/SEC14L2/AQP9/CYP2E1/HSD11B1/DCXR/HPD/CYP3A4
C1	GOBP_OLEFINIC_COMPOUND_METABOLIC_PROCESS	GOBP_OLEFINIC_COMPOUND_METABOLIC_PROCESS	39	-0.684958	-3.20578	1e-10	8.35592e-09	6.20707e-09	207	tags=77%, list=21%, signal=63%	CBR1/EPHX2/CYP4A22/CYP4F3/ACAA1/CYP3A5/CYP4F2/GSTA1/CYP2D6/CYP1A1/ADH1A/SCP2/PTGDS/EPHX1/ADH6/CYP4A11/RDH16/ADH1C/CYP2B6/CYP2A7/CYP2C9/CYP2C8/CYP1A2/TTR/RBP4/CYP2E1/ADH4/ADH1B/CYP2A6/CYP3A4
C1	GOBP_REGULATION_OF_CELL_ACTIVATION	GOBP_REGULATION_OF_CELL_ACTIVATION	80	0.514521	3.20552	1e-10	8.35592e-09	6.20707e-09	202	tags=54%, list=21%, signal=46%	IGHG1/IGKC/HLA-DRA/IGHG2/IGHA1/CD74/IGHM/HLA-DRB1/IGHG3/HLA-DPB1/HLA-DPA1/IGLC2/LAPTM5/MMP14/IGHG4/HLA-DQA1/HLA-DQB1/CD24/ITGB2/HLA-DRB5/CTSC/HLA-A/CCL21/IGLC3/FCGR3A/B2M/HLA-DMA/GRN/IRF1/SOX4/GPNMB/CORO1A/MDK/HLA-E/THBS1/IGLL5/PRKDC/CCL5/FN1/LGALS9/TYROBP/VCAM1/LGALS1
C1	CUI_DEVELOPING_HEART_C8_MACROPHAGE	CUI_DEVELOPING_HEART_C8_MACROPHAGE	76	0.521117	3.2004	1e-10	8.35592e-09	6.20707e-09	333	tags=74%, list=34%, signal=53%	HLA-DRA/LYZ/CD74/HLA-DRB1/C1QB/HLA-DPB1/HLA-DPA1/C1QC/C1QA/LAPTM5/CTSS/LCP1/HLA-DQB1/ITGB2/HLA-B/CTSC/HLA-A/COTL1/ARHGDIB/FCGR3A/HLA-DMA/GRN/PSAP/CORO1A/TPM3/ARPC1B/IQGAP1/HLA-E/HLA-C/CTSB/LSP1/PABPC1/PPP1R18/CYBB/SH3BGRL3/RGS1/TYROBP/SRGN/LGMN/TKT/UCP2/HLA-DMB/PTPRC/ACTR2/CXCL8/CSF1R/FCER1G/SOD2/CXCR4/CAP1/CD53/RAC2/CD4/ADA2/JUNB/HCLS1
C1	GOCC_SIDE_OF_MEMBRANE	GOCC_SIDE_OF_MEMBRANE	86	0.507373	3.19203	1e-10	8.35592e-09	6.20707e-09	168	tags=49%, list=17%, signal=44%	IGHG1/IGKC/HLA-DRA/IGHG2/IGHA1/CD74/IGHM/HLA-DRB1/IGHG3/HLA-DPB1/HLA-DPA1/IGLC2/IGHG4/HLA-DQA1/HLA-DQB1/CXCL9/CD24/ITGB2/ICAM1/HLA-B/ITGA5/HLA-DRB5/HLA-A/S100A6/CXCL10/ITGA3/ANXA5/IGLC3/G6PD/FCGR3A/B2M/ITGAV/IL2RG/SLC38A1/HSPA8/ADAM9/IQGAP1/HLA-E/THBS1/IGLL5/HLA-C/CTSB
C1	SCHUETZ_BREAST_CANCER_DUCTAL_INVASIVE_UP	SCHUETZ_BREAST_CANCER_DUCTAL_INVASIVE_UP	87	0.505651	3.18975	1e-10	8.35592e-09	6.20707e-09	223	tags=55%, list=23%, signal=47%	HLA-DRA/COL3A1/COL1A2/CD74/COL1A1/HLA-DRB1/C1QB/HLA-DPB1/HLA-DPA1/IGLC2/C1QA/LAPTM5/COL6A3/IGFBP3/CTSS/HLA-DQA1/HLA-DQB1/MMP2/COL6A2/MSN/SPARC/COL6A1/COL4A2/COL4A1/ACSL4/HLA-DMA/COL5A1/GPNMB/VCAN/DAB2/SERPINH1/LUM/PSMB9/POSTN/COL5A2/BGN/TGM2/CCL5/GBP1/FN1/RGS1/TYROBP/SRGN/LGALS1/NID1/LAMB1/HLA-DMB/PTPRC
C1	REACTOME_METABOLISM_OF_LIPIDS	REACTOME_METABOLISM_OF_LIPIDS	98	-0.538276	-3.17736	1e-10	8.35592e-09	6.20707e-09	331	tags=72%, list=34%, signal=53%	DECR1/ANGPTL4/PECR/ABCB11/CYP2J2/HADH/ACADVL/ECI1/ACOX2/ACAT1/SLCO1B1/HMGCL/STARD10/AKR1D1/ECI2/MFSD2A/SERPINA6/GPAM/PCYT2/ACSS3/SC5D/CYP7A1/CBR1/BDH1/HSD17B4/SLC51A/PON3/APOA2/EPHX2/GPD1/CYP4A22/MSMO1/SLC27A2/CYP4F3/ACOX1/THRSP/ACAA1/ECHS1/CYP27A1/ACSL5/HMGCS2/ETNPPL/ACAA2/ALAS1/TM7SF2/CYP4F2/CYP2D6/PON1/CYP1A1/SCP2/PTGDS/ACSL1/ABCB4/APOA1/INSIG1/CYP4A11/EHHADH/BAAT/ETNK2/APOA5/CYP2C9/CYP2C8/HSD…
C1	HU_FETAL_RETINA_MICROGLIA	HU_FETAL_RETINA_MICROGLIA	91	0.496312	3.17527	1e-10	8.35592e-09	6.20707e-09	259	tags=60%, list=27%, signal=49%	HLA-DRA/TMSB4X/CD74/HLA-DRB1/C1QB/HLA-DPA1/C1QC/C1QA/LAPTM5/CTSS/LCP1/S100A11/ITGB2/SPP1/HLA-B/CTSC/HLA-A/MSN/ACTB/COTL1/ANXA5/ARHGDIB/FCGR3A/B2M/HLA-DMA/GRN/PSAP/CORO1A/ADAM9/ARPC1B/HLA-E/HLA-C/CTSB/LSP1/PABPC1/PPP1R18/CYBB/LGALS9/RGS1/TYROBP/SRGN/ARPC2/LGMN/UCP2/HLA-DMB/PTPRC/ACTR2/RNF213/CXCL8/ZYX/ACTR3/CSF1R/PFN1/FCER1G/PPT1
C1	RUBENSTEIN_SKELETAL_MUSCLE_MYELOID_CELLS	RUBENSTEIN_SKELETAL_MUSCLE_MYELOID_CELLS	81	0.508362	3.1689	1e-10	8.35592e-09	6.20707e-09	259	tags=60%, list=27%, signal=48%	HLA-DRA/TMSB4X/LYZ/CD74/HLA-DRB1/HLA-DPB1/HLA-DPA1/LAPTM5/TIMP1/CTSS/LCP1/S100A11/ITGB2/TMSB10/CD44/S100A6/ACTB/COTL1/ARHGDIB/ALDOA/FCGR3A/HLA-DMA/PSAP/CORO1A/VCAN/PGK1/TPM3/ARPC1B/FTH1/CFL1/CTSB/LSP1/PABPC1/PPP1R18/CYBB/NAP1L1/SH3BGRL3/TYROBP/SRGN/ARPC2/TKT/UCP2/PTPRC/ACTR2/CXCL8/ACTR3/PFN1/FCER1G/PPT1
C1	MEBARKI_HCC_PROGENITOR_FZD8CRD_DN	MEBARKI_HCC_PROGENITOR_FZD8CRD_DN	88	-0.551591	-3.16723	1e-10	8.35592e-09	6.20707e-09	338	tags=80%, list=35%, signal=57%	TMEM176A/RORC/SLC22A18/MAOB/ASGR2/ORM2/SLC6A12/ST3GAL1/PRODH2/KLKB1/GATM/ABCC6/A1BG/GADD45G/CFI/ASL/HPN/F5/TMEM176B/PCYT2/AFM/GCGR/RBP5/RGN/ASGR1/EPHX2/GPD1/PC/LDHD/CYP4F3/KHK/ACSM5/ACAA1/ALDH4A1/MST1/GPT/MLXIPL/HAO1/GLYCTK/HMGCS2/ETNPPL/TM7SF2/CYP3A5/UPB1/GSTA1/HLF/APOE/REEP6/SLC2A2/PON1/F10/GLYAT/SELENBP1/ABCB4/HGD/INSIG1/ADH6/ACSM2B/CYP4A11/ALDH1L1/ANG/ABAT/BAAT/C6/CYP2B6/APOC1/CYP2C8/SULT2A1/…
C1	KEGG_RETINOL_METABOLISM	KEGG_RETINOL_METABOLISM	21	-0.820289	-3.16392	1e-10	8.35592e-09	6.20707e-09	150	tags=90%, list=15%, signal=78%	UGT1A4/UGT2B7/CYP3A5/UGT2B10/CYP1A1/ADH1A/ADH6/CYP4A11/RDH16/ADH1C/CYP2B6/CYP2A7/CYP2C9/CYP2C8/CYP1A2/ADH4/ADH1B/CYP2A6/CYP3A4
C1	OHGUCHI_LIVER_HNF4A_TARGETS_DN	OHGUCHI_LIVER_HNF4A_TARGETS_DN	58	-0.603302	-3.15458	1e-10	8.35592e-09	6.20707e-09	287	tags=76%, list=29%, signal=57%	PRODH2/CES1/SARDH/APOM/SAA4/ABCC6/C8G/ASPDH/CFI/MFSD2A/PCYT2/C8B/GCGR/MTTP/SC5D/SLCO2B1/NR1I3/BDH1/RARRES2/ASGR1/AADAC/OTC/CYP4A22/SLC47A1/HAO1/HAAO/CPN2/C4BPA/CYP2D6/TKFC/GLYAT/C8A/HRG/TFR2/RDH16/ABAT/BAAT/C6/F12/SULT2A1/CES2/ADH4/SLC27A5/CYP8B1
C1	AIZARANI_LIVER_C6_KUPFFER_CELLS_2	AIZARANI_LIVER_C6_KUPFFER_CELLS_2	67	0.531824	3.15285	1e-10	8.35592e-09	6.20707e-09	222	tags=60%, list=23%, signal=50%	HLA-DRA/LYZ/HLA-DRB1/C1QB/HLA-DPB1/HLA-DPA1/C1QC/C1QA/LAPTM5/CTSS/HLA-DQA1/S100A11/ITGB2/CTSC/TMSB10/ACTB/COTL1/MARCKS/FCGR3A/TTYH3/HLA-DMA/GRN/GPNMB/PSAP/DAB2/ARPC1B/FTH1/PLTP/TNFAIP2/CTSB/SDC3/CYBB/LGALS9/RGS1/TYROBP/VCAM1/LGMN/TKT/UCP2/HLA-DMB
C1	THUM_SYSTOLIC_HEART_FAILURE_UP	THUM_SYSTOLIC_HEART_FAILURE_UP	82	0.503066	3.1485	1e-10	8.35592e-09	6.20707e-09	228	tags=56%, list=23%, signal=47%	IGKC/HLA-DRA/LYZ/CD74/IGHM/HLA-DRB1/C1QB/HLA-DPA1/IGLC2/STAT1/C1QC/C1QA/LAPTM5/IGFBP3/CTSS/LCP1/HLA-DQB1/ENO1/ITGB2/YWHAZ/CTSC/ACTB/ANXA4/ARHGDIB/FCGR3A/HLA-DMA/IL2RG/VCAN/ACTG1/ADAM9/CALU/ENPP2/THBS1/CTSB/TGM2/SDC3/NAP1L1/ITGB1/TM4SF1/TYROBP/VCAM1/SRGN/EZR/PTPRC/ACTR2/NOTCH2
C1	MODULE_24	MODULE_24	150	-0.490901	-3.14702	1e-10	8.35592e-09	6.20707e-09	285	tags=63%, list=29%, signal=53%	ACADSB/KLKB1/GATM/APCS/HYAL1/IGFBP4/APOM/ABCC6/GADD45G/CFI/HPN/SERPINA6/PCBD1/C8B/ETFB/QDPR/SELENOP/SLCO2B1/SDC1/F2/RGN/LECT2/ITIH3/RARRES2/ASGR1/PON3/ARG1/AADAC/MSMO1/SERPIND1/PROC/CD14/ACAA1/ECHS1/CYP27A1/RHOB/ALDH4A1/MST1/SORD/FETUB/HMGCS2/CYB5A/GPX3/ALAS1/HAGH/TM7SF2/IGFBP1/AMBP/APOE/C4BPA/PAH/SERPINA4/F10/ADH1A/SCP2/RIDA/CPB2/ITIH1/HRG/FBP1/SHMT1/ACSL1/EPHX1/IGFBP2/HGD/APOA1/INSIG1/TFR2/CYP4…
C1	GOBP_STEROID_METABOLIC_PROCESS	GOBP_STEROID_METABOLIC_PROCESS	74	-0.566247	-3.13983	1e-10	8.35592e-09	6.20707e-09	225	tags=62%, list=23%, signal=52%	SC5D/APOF/CYP7A1/HSD17B4/APOA2/EPHX2/MSMO1/ANGPTL3/SLC27A2/CAT/ACAA1/CYP27A1/UGT1A4/UGT2B7/HMGCS2/ACAA2/TM7SF2/CYP3A5/SOD1/APOE/LEPR/TSKU/CYP2D6/PON1/CYP1A1/SCP2/APOA1/INSIG1/POR/RDH16/BAAT/HSD17B6/APOA5/CYP2B6/APOC1/CYP2C9/CYP2C8/SULT2A1/CYP1A2/SEC14L2/CYP2E1/HSD11B1/SLC27A5/CYP8B1/CYP2A6/CYP3A4
C1	GAO_LARGE_INTESTINE_24W_C11_PANETH_LIKE_CELL	GAO_LARGE_INTESTINE_24W_C11_PANETH_LIKE_CELL	65	0.52794	3.13607	1e-10	8.35592e-09	6.20707e-09	333	tags=74%, list=34%, signal=52%	HLA-DRA/LYZ/CD74/HLA-DRB1/C1QB/HLA-DPB1/BIRC3/HLA-DPA1/C1QC/C1QA/LAPTM5/HLA-DQA1/LCP1/HLA-DQB1/CXCL9/ITGB2/ICAM1/CTSC/CXCL10/COTL1/GBP5/ARHGDIB/FCGR3A/HLA-DMA/DAB2/TNFAIP2/LSP1/CYBB/TYROBP/SRGN/LGMN/UCP2/HLA-DMB/PTPRC/CXCL8/CSF1R/FCER1G/SOD2/CXCR4/PFKFB3/MMP9/PGD/CD53/RAC2/CD4/ADA2/HMOX1/HCLS1
C1	ACEVEDO_LIVER_CANCER_DN	ACEVEDO_LIVER_CANCER_DN	117	-0.510646	-3.13409	1e-10	8.35592e-09	6.20707e-09	308	tags=67%, list=32%, signal=52%	HADH/ACADVL/LCAT/SLC6A12/CMBL/APOB/ACAT1/PRODH2/AKR7A3/ACADSB/KLKB1/GATM/IGFBP4/ZNHIT1/HMGCL/SAA4/F7/ASPDH/CFI/SERPINA6/LINC01554/GCGR/PTMS/NDRG2/CFHR3/APOF/LECT2/ASGR1/APOA2/ARG1/EPHX2/GPD1/ANGPTL3/GOT2/OGDHL/DPYS/THRSP/ACAA1/ECHS1/MASP2/TM7SF2/CCL16/UPB1/AMBP/SOD1/REEP6/SLC2A2/SLC13A5/TKFC/PON1/ADH1A/C8A/ITIH1/FBP1/SHMT1/APOA1/CYP4A11/RDH16/ADI1/FTCD/KNG1/SLC25A47/F9/FMO3/MAT1A/PLG/F12/CYP2C8/S…
C1	KEGG_METABOLISM_OF_XENOBIOTICS_BY_CYTOCHROME_P450	KEGG_METABOLISM_OF_XENOBIOTICS_BY_CYTOCHROME_P450	24	-0.767333	-3.12381	1e-10	8.35592e-09	6.20707e-09	150	tags=75%, list=15%, signal=65%	UGT1A4/UGT2B7/CYP3A5/GSTA1/UGT2B10/CYP1A1/ADH1A/EPHX1/ADH6/ADH1C/CYP2B6/CYP2C9/CYP2C8/CYP1A2/CYP2E1/ADH4/ADH1B/CYP3A4
C1	HALLMARK_EPITHELIAL_MESENCHYMAL_TRANSITION	HALLMARK_EPITHELIAL_MESENCHYMAL_TRANSITION	70	0.516946	3.12167	1e-10	8.35592e-09	6.20707e-09	241	tags=61%, list=25%, signal=50%	COL3A1/COL1A2/COL1A1/FLNA/MMP14/TIMP1/COL6A3/TPM4/IGFBP3/QSOX1/SPP1/MMP2/ITGA5/VIM/COL6A2/CD44/TNC/SPARC/COL4A2/COL4A1/ITGAV/COL5A1/VCAN/DAB2/MGP/CALU/CAPG/SERPINH1/LUM/THBS1/POSTN/COL5A2/BGN/TGM2/FN1/ITGB1/VCAM1/LGALS1/GPC1/NOTCH2/TPM1/CXCL8/PLOD2
C1	GOMF_STRUCTURAL_MOLECULE_ACTIVITY	GOMF_STRUCTURAL_MOLECULE_ACTIVITY	71	0.517943	3.12133	1e-10	8.35592e-09	6.20707e-09	330	tags=75%, list=34%, signal=53%	COL3A1/COL1A2/COL1A1/HLA-DRB1/COL6A3/TPM4/ASPH/VIM/COL6A2/MSN/AGRN/TNC/SPARC/ACTB/COL6A1/COL4A2/COL4A1/TUBA1B/COL5A1/VCAN/ACTG1/MUC5AC/MAL2/MGP/ARPC1B/HMGA1/LUM/THBS1/POSTN/TUBB/COL5A2/BGN/FN1/ARPC2/NID1/LAMB1/ACTR2/TPM1/MPZL1/ACTR3/ACTN1/MUC6/KRT19/FBLN1/TUBA1A/CLDN4/PLEC/TLN1/TUBA1C/CD4/LAMC1/THBS2/HMOX1
C1	GOBP_LONG_CHAIN_FATTY_ACID_METABOLIC_PROCESS	GOBP_LONG_CHAIN_FATTY_ACID_METABOLIC_PROCESS	31	-0.707635	-3.08253	1e-10	8.35592e-09	6.20707e-09	207	tags=77%, list=21%, signal=63%	CBR1/CYP4A22/SLC27A2/CYP4F3/ACAA1/ACSL5/CYP4F2/GSTA1/CYP2D6/CYP1A1/SCP2/PTGDS/ACSL1/EPHX1/CYP4A11/CYP2B6/CYP2A7/CYP2C9/CYP2C8/CYP1A2/CYP2E1/SLC27A5/CYP2A6/CYP3A4
C1	BOCHKIS_FOXA2_TARGETS	BOCHKIS_FOXA2_TARGETS	85	-0.539935	-3.07779	1e-10	8.35592e-09	6.20707e-09	327	tags=73%, list=34%, signal=53%	GCAT/KLF15/MBL2/CYP2J2/UROC1/FAH/SLC6A12/ALDH1A1/KLKB1/CES1/IGFBP4/SAA4/F7/CFI/SERPINA6/GPAM/C8B/NDRG2/CRYL1/CAT/ACAA1/GPT/MLXIPL/HAO1/SORD/CYB5A/CTH/HAGH/IGFBP1/CYP4F2/AMBP/APOE/C4BPA/SERPINA11/CYP2D6/ALDH6A1/TST/ITIH1/FBP1/ACSL1/HGD/INSIG1/RDH16/PDK4/KNG1/BAAT/SLC25A47/APOH/APOA5/C6/FMO3/HPX/MAT1A/PLG/APOC1/MT1X/PCK1/TTR/SERPINC1/ALDOB/CYP2E1/CYP2A6
C1	ANDERSEN_LIVER_CANCER_KRT19_DN	ANDERSEN_LIVER_CANCER_KRT19_DN	40	-0.652875	-3.07405	1e-10	8.35592e-09	6.20707e-09	294	tags=88%, list=30%, signal=64%	HADH/ALDH1A1/AKR7A3/SAA4/ABCC6/C8G/AFM/PTMS/CRYL1/PKLR/PC/PGRMC1/SERPIND1/ALAD/DPYS/KHK/SERPING1/GPT/ACSL5/HMGCS2/CYP4F2/UGT2B10/GNMT/ITIH1/SELENBP1/GRHPR/EPHX1/TFR2/ANG/BAAT/APOA5/AOX1/ALDOB/HPD/CYP3A4
C1	ONKEN_UVEAL_MELANOMA_UP	ONKEN_UVEAL_MELANOMA_UP	107	0.461339	3.07368	1e-10	8.35592e-09	6.20707e-09	282	tags=61%, list=29%, signal=49%	HLA-DRA/COL1A2/CD74/PKM/HLA-DRB1/C1QB/HLA-DPB1/HLA-DPA1/STAT1/C1QA/LAPTM5/CTSS/ASPH/S100A11/SEL1L3/YWHAZ/GOLM1/MMP2/HLA-B/CTSC/NDRG1/TIMP2/MSN/S100A6/SPARC/ACTB/COL6A1/COTL1/ANXA4/NQO1/COL4A1/B2M/TAGLN2/HLA-DMA/LAPTM4B/PSAP/IQGAP1/HLA-E/PLTP/PSMB9/TNFAIP2/CTSB/PRKDC/SH3BGRL3/APP/TYROBP/PEA15/LGALS1/KPNA2/ARPC2/ATP2A2/PTPRC/RAD21/CDC25B/ACTR3/PFN1/FCER1G/GNS/IGF2R/SOD2/CXCR4/MCM4/ADGRE5/PFKFB3/KPN…
C1	GOMF_OXIDOREDUCTASE_ACTIVITY	GOMF_OXIDOREDUCTASE_ACTIVITY	145	-0.481834	-3.07366	1e-10	8.35592e-09	6.20707e-09	331	tags=64%, list=34%, signal=50%	DECR1/MAOB/GSTO1/PECR/GSTK1/CYP2J2/HADH/GCDH/ACADVL/ALDH7A1/ALDH1A1/ACOX2/FMO5/PRODH2/AKR7A3/ACADSB/SARDH/DAO/IVD/AKR1D1/ASPDH/PCBD1/ALDH5A1/ETFB/QDPR/SC5D/CYP7A1/DHTKD1/CBR1/BDH1/HSD17B4/GPD1/CRYL1/CYP4A22/MSMO1/LDHD/CAT/CYP4F3/ACOX1/OGDHL/ACAA1/CYP27A1/ALDH4A1/DMGDH/HAO1/SORD/HAAO/CYB5A/GPX3/TM7SF2/CYP3A5/CYP4F2/SOD1/GSTA1/PIPOX/PAH/CYP2D6/ALDH6A1/CYP1A1/ADH1A/CDO1/SELENBP1/MTHFD1/GRHPR/HGD/ADH…
C1	SHETH_LIVER_CANCER_VS_TXNIP_LOSS_PAM4	SHETH_LIVER_CANCER_VS_TXNIP_LOSS_PAM4	56	-0.588709	-3.05486	1e-10	8.35592e-09	6.20707e-09	323	tags=80%, list=33%, signal=57%	GSTO1/PECR/MBL2/GSTK1/CYP2J2/GCDH/MASP1/SLC6A12/ALDH1A1/ACAT1/ACADSB/CES1/SARDH/ABCC6/AKR1D1/ASL/QDPR/NDRG2/NR1I3/BHMT2/EPHX2/OTC/SLC47A1/DPYS/DMGDH/HAAO/HMGCS2/CTH/HAGH/CYP4F2/GNMT/CYP2D6/ALDH6A1/GLYAT/ACSL1/RDH16/ABAT/BAAT/SLC10A1/AGXT/BHMT/ADH4/SLC27A5/DCXR/CYP8B1
C1	LUI_THYROID_CANCER_CLUSTER_4	LUI_THYROID_CANCER_CLUSTER_4	14	0.866912	3.03856	1e-10	8.35592e-09	6.20707e-09	41	tags=71%, list=4%, signal=69%	IGHG1/IGKC/HLA-DRA/IGHA1/CD74/HLA-DRB1/HLA-DPB1/HLA-DPA1/IGLC2/HLA-DQB1
C1	CAIRO_HEPATOBLASTOMA_CLASSES_DN	CAIRO_HEPATOBLASTOMA_CLASSES_DN	54	-0.593392	-3.03505	1e-10	8.35592e-09	6.20707e-09	282	tags=74%, list=29%, signal=56%	GATM/APCS/SLCO1B1/ABCA6/DAO/SLC6A1/AR/AFM/UQCRQ/RARRES2/COL18A1/AADAC/CAT/KHK/SERPING1/ACSL5/ALAS1/PON1/TST/CYP1A1/GLYAT/ADH1A/C8A/PEBP1/HGD/ADH6/ADH1C/HSD17B6/FMO3/CYP2B6/AOX1/CYP2C9/SLC10A1/ALDH2/AQP9/CYP2E1/HSD11B1/ADH1B/SLC27A5/HPD
C1	YAMASHITA_LIVER_CANCER_STEM_CELL_DN	YAMASHITA_LIVER_CANCER_STEM_CELL_DN	45	-0.62343	-3.03393	1.00359e-10	8.35592e-09	6.20707e-09	315	tags=84%, list=32%, signal=60%	ABCB11/MASP1/HNF4A/KLKB1/APCS/CES1/SAA4/C8B/RBP5/NR1I3/CYP7A1/SLC27A2/CD14/ACSL5/UGT2B7/MASP2/SOD1/GSTA1/ALDH6A1/C8A/HRG/ACSL1/ABCB4/ALDH1L1/KNG1/APOA5/F9/C6/FMO3/AOX1/CYP2C8/SLC10A1/SULT2A1/CYP1A2/CES2/SERPINC1/CYP8B1/CYP3A4
C1	GOBP_LIPID_BIOSYNTHETIC_PROCESS	GOBP_LIPID_BIOSYNTHETIC_PROCESS	83	-0.53641	-3.03297	1e-10	8.35592e-09	6.20707e-09	252	tags=60%, list=26%, signal=49%	AKR1D1/MFSD2A/GPAM/PCYT2/SC5D/RGN/CYP7A1/CBR1/APOA2/MSMO1/SLC27A2/THRSP/ACSM5/CYP27A1/MLXIPL/ACSL5/HMGCS2/ACAA2/TM7SF2/SOD1/APOE/CYP2D6/CYP1A1/SCP2/PTGDS/ACSL1/APOA1/INSIG1/ACSM2B/POR/ANG/PDK4/BAAT/ETNK2/ACSM2A/HSD17B6/APOA5/APOC1/CYP2C9/CYP2C8/HSD17B13/PCK2/CYP1A2/PCK1/SEC14L2/APOC3/CYP2E1/SLC27A5/CYP8B1/CYP3A4
C1	RUBENSTEIN_SKELETAL_MUSCLE_FBN1_FAP_CELLS	RUBENSTEIN_SKELETAL_MUSCLE_FBN1_FAP_CELLS	71	0.50283	3.03025	1e-10	8.35592e-09	6.20707e-09	268	tags=66%, list=27%, signal=52%	COL3A1/COL1A2/PKM/COL1A1/MMP14/TIMP1/COL6A3/S100A11/ENO1/MMP2/VIM/COL6A2/ANXA2/TIMP2/S100A6/COL6A1/ANXA5/ANXA4/MARCKS/ALDOA/TUBA1B/GPNMB/PSAP/VCAN/DAB2/ACTG1/MGP/CLIC1/CALU/FTH1/PLTP/TUBB/DYNC1H1/TNFAIP2/LSP1/FN1/SH3BGRL3/HSP90AA1/CD63/NID1/ARF4/NOTCH2/ZYX/NCL/FBLN1/FSTL1/TUBA1A
C1	GOMF_PROTEIN_CONTAINING_COMPLEX_BINDING	GOMF_PROTEIN_CONTAINING_COMPLEX_BINDING	151	0.418563	3.02763	1e-10	8.35592e-09	6.20707e-09	232	tags=49%, list=24%, signal=44%	IGHG1/HLA-DRA/COL3A1/CD74/PKM/HLA-DRB1/HLA-DPB1/BIRC3/HLA-DPA1/FLNA/MMP14/TPM4/CTSS/HLA-DQA1/LCP1/HLA-DQB1/ITGB2/ICAM1/UBD/SPP1/ITGA5/VIM/HLA-DRB5/COL6A2/HLA-A/CD44/SPARC/ACTB/ITGA3/COL6A1/COTL1/MARCKS/FCGR3A/B2M/JCHAIN/ITGAV/HLA-DMA/COL5A1/GPNMB/TSPAN8/CORO1A/HSPA8/SQSTM1/ADAM9/TPM3/ARPC1B/CAPG/SERPINH1/IQGAP1/HLA-E/LUM/PLTP/THBS1/TUBB/CFL1/CTSB/GBP1/FN1/DDR1/ITGB1/MARCKSL1/HSP90AA1/VCAM1/ATP1B1…
C1	GOBP_LIPID_MODIFICATION	GOBP_LIPID_MODIFICATION	46	-0.620648	-3.02691	1e-10	8.35592e-09	6.20707e-09	315	tags=85%, list=32%, signal=60%	ABCB11/HADH/GCDH/ACADVL/LCAT/ECI1/ACOX2/ACAT1/ECH1/IVD/ECI2/MFSD2A/ETFB/HSD17B4/APOA2/EPHX2/CYP4A22/ECHDC2/SLC27A2/ACOX1/ACAA1/ECHS1/HAO1/ACAA2/CYP3A5/CYP4F2/APOE/CYP1A1/SCP2/APOA1/POR/EHHADH/PDK4/APOA5/APOC1/CYP2C8/CYP2E1/ADH4/CYP3A4
C1	MODULE_55	MODULE_55	199	-0.451321	-3.02174	1e-10	8.35592e-09	6.20707e-09	296	tags=60%, list=30%, signal=52%	ALDH7A1/ALDH1A1/ACOX2/FMO5/APOB/AKR7A3/GATM/APCS/CES1/HYAL1/IGFBP4/DAO/APOM/AR/ABCC6/GADD45G/IVD/CFI/HPN/SERPINA6/PCBD1/C8B/ETFB/QDPR/SELENOP/SLCO2B1/SDC1/F2/RGN/LECT2/ITIH3/BDH1/RARRES2/ASGR1/PON3/ARG1/COL18A1/AADAC/EPHX2/MSMO1/SERPIND1/PROC/CD14/ECHS1/CYP27A1/RHOB/ALDH4A1/MST1/GPT/PGC/UGT2B7/SORD/FETUB/HAAO/HMGCS2/CYB5A/GPX3/ALAS1/TM7SF2/IGFBP1/AMBP/CPN2/APOE/C4BPA/PAH/GNMT/SERPINA4/F10/GLYAT/A…
C1	GOBP_IMMUNE_RESPONSE	GOBP_IMMUNE_RESPONSE	180	0.402599	3.00089	1e-10	8.35592e-09	6.20707e-09	204	tags=42%, list=21%, signal=41%	IGHG1/IGKC/HLA-DRA/IGHG2/IGHA1/COL3A1/LYZ/CD74/IGHM/HLA-DRB1/IGHG3/C1QB/HLA-DPB1/BIRC3/HLA-DPA1/IGLC2/STAT1/C1QC/C1QA/LAPTM5/IGHG4/CTSS/HLA-DQA1/LCP1/TAP1/IGLV3-19/HLA-DQB1/CXCL9/CD24/IGKV4-1/ITGB2/ICAM1/UBD/HLA-B/VIM/HLA-DRB5/CTSC/HLA-A/CCL21/IGKV3-20/CXCL10/IGLV2-23/GBP5/IGLC3/FCGR3A/B2M/IGKV1-5/JCHAIN/HLA-DMA/GRN/IL2RG/IRF1/CCL20/GBP2/CORO1A/ACTG1/MDK/FTH1/ENPP2/HLA-E/THBS1/IGLL5/TUBB/HLA-C/PR…
C1	WP_FATTY_ACID_OMEGAOXIDATION	WP_FATTY_ACID_OMEGAOXIDATION	14	-0.879446	-2.99493	1e-10	8.35592e-09	6.20707e-09	107	tags=93%, list=11%, signal=84%	CYP2D6/CYP1A1/ADH1A/ADH6/CYP4A11/ADH1C/CYP1A2/ALDH2/CYP2E1/ADH4/ADH1B/CYP2A6/CYP3A4
C1	PATIL_LIVER_CANCER	PATIL_LIVER_CANCER	89	0.466663	2.98273	1e-10	8.35592e-09	6.20707e-09	543	tags=98%, list=56%, signal=48%	AFP/LYZ/COL1A2/TIMP1/CD24/UBD/SPP1/YWHAZ/GPC3/NDRG1/ANXA2/CPD/AGRN/SPARC/COL4A2/ALDOA/COL4A1/TTYH3/LAPTM4B/GRN/GPNMB/TSPAN8/PGK1/MAL2/HMGA1/CAPG/ENPP2/TUBB/COL5A2/DYNC1H1/PRKDC/S100P/NAP1L1/TOP2A/TXNRD1/ENAH/PEA15/KPNA2/RNF213/RAD21/CDC25B/CLSTN1/PYGB/MPZL1/LPGAT1/TUBA1A/MCM4/MID1IP1/PRRC2C/NPM1/PTGFRN/CANX/KIAA1522/RCC2/ADAM15/RBM3/MCM3/WNK1/CCT5/DDOST/CD47/PDGFRB/SLC39A1/ILF2/TRIM28/PTBP3/ILF3/…
C1	GOBP_RETINOL_METABOLIC_PROCESS	GOBP_RETINOL_METABOLIC_PROCESS	16	-0.835393	-2.97466	1e-10	8.35592e-09	6.20707e-09	129	tags=88%, list=13%, signal=77%	CYP3A5/CYP2D6/CYP1A1/ADH1A/ADH6/RDH16/ADH1C/CYP2C8/CYP1A2/TTR/RBP4/ADH4/ADH1B/CYP3A4
C1	REACTOME_INFECTIOUS_DISEASE	REACTOME_INFECTIOUS_DISEASE	88	0.468581	2.97184	1e-10	8.35592e-09	6.20707e-09	527	tags=95%, list=54%, signal=48%	IGHG1/IGHG2/IGLC2/IGHG4/IGLV3-19/IGKV3-11/ENO1/IGKV4-1/ATP1A1/HLA-A/IGKV3-20/ACTB/IGLV2-23/IGLC3/FCGR3A/B2M/TUBA1B/IGKV1-5/CORO1A/PGK1/ACTG1/ARPC1B/HMGA1/PSMB9/TUBB/DYNC1H1/IGLV3-21/APP/TXNRD1/ITGB1/HSP90AA1/ATP1B1/KPNA2/ARPC2/ACTR2/RNF213/RAN/IGHV4-39/ACTR3/IGHV3-23/TUBA1A/CXCR4/ITPR3/KPNB1/NUP210/TGFB1/PARP1/RPN2/NPM1/CANX/TUBA1C/VEGFA/CD4/HMOX1/MYH9/CD163/CHD4/DDOST/IGLV1-40/IGLV1-51/HSP90AB1/…
C1	SMID_BREAST_CANCER_LUMINAL_B_DN	SMID_BREAST_CANCER_LUMINAL_B_DN	93	0.460521	2.96062	1e-10	8.35592e-09	6.20707e-09	200	tags=49%, list=21%, signal=43%	IGHG1/IGKC/HLA-DRA/IGHA1/LYZ/IGHM/BIRC3/IGLC2/FLNA/MMP14/IGFBP3/HLA-DQA1/TAP1/IGLV3-19/HLA-DQB1/CXCL9/IGKV4-1/SEL1L3/ICAM1/CTSC/CCL21/NDRG1/IGKV3-20/MSN/TNC/CXCL10/COTL1/COL4A2/JCHAIN/IL2RG/CCL20/TSPAN8/CORO1A/VCAN/BACE2/SERPINH1/ENPP2/PLTP/MMP7/FNDC3B/CCL5/GBP1/APP/TM4SF1/VCAM1/SRGN
C1	HALLMARK_XENOBIOTIC_METABOLISM	HALLMARK_XENOBIOTIC_METABOLISM	79	-0.531268	-2.95927	1e-10	8.35592e-09	6.20707e-09	323	tags=71%, list=33%, signal=52%	GSTO1/MBL2/CYP2J2/LCAT/FAH/SLC6A12/HNF4A/ACOX2/ECH1/CES1/IGFBP4/ASL/SERPINA6/TMEM176B/NDRG2/CBR1/ARG1/ANGPTL3/PC/CAT/PGRMC1/ACOX1/CYP27A1/FETUB/CYB5A/ALAS1/IGFBP1/CYP4F2/UPB1/APOE/GNMT/TKFC/F10/CYP1A1/CDO1/ITIH1/HRG/FBP1/MTHFD1/PTGDS/EPHX1/POR/PDK4/ADH1C/FMO3/PLG/AOX1/CYP1A2/ALDH2/RBP4/SLC22A1/AQP9/CYP2E1/HSD11B1/DCXR/TAT
C1	MODULE_212	MODULE_212	97	-0.500383	-2.95516	1e-10	8.35592e-09	6.20707e-09	305	tags=68%, list=31%, signal=52%	ACADVL/LCAT/FAH/ALDH7A1/ALDH1A1/ACOX2/ACADSB/GATM/UGP2/CES1/HYAL1/DAO/HPN/PCBD1/PCYT2/UQCRQ/ETFB/GYS2/QDPR/F2/CBR1/HSD17B4/ARG1/AADAC/EPHX2/MSMO1/GOT2/ECHS1/CYP27A1/ALDH4A1/MST1/GPT/UGT2B7/SORD/CYB5A/GPX3/ALAS1/HAGH/SOD1/PAH/METTL7A/PON1/CYP1A1/GLYAT/CPB2/PEBP1/SELENBP1/MTHFD1/ACSL1/INSIG1/CYP4A11/EHHADH/PDK4/BAAT/FMO3/CYP2B6/PLG/F12/CYP2C8/PCK2/AGXT/BHMT/HSD11B1/ADH4/HPD/CYP3A4
C1	GOBP_BIOLOGICAL_ADHESION	GOBP_BIOLOGICAL_ADHESION	159	0.396213	2.86447	1e-10	8.35592e-09	6.20707e-09	352	tags=65%, list=36%, signal=49%	HLA-DRA/COL3A1/CD74/COL1A1/HLA-DRB1/HLA-DPB1/HLA-DPA1/FLNA/LAPTM5/MMP14/COL6A3/HLA-DQA1/HLA-DQB1/S100A11/CD24/ITGB2/ICAM1/SPP1/MMP2/ITGA5/HLA-DRB5/COL6A2/HLA-A/CCL21/ANXA2/MSN/CD44/TNC/ACTB/ITGA3/AGR2/COL6A1/LGALS3BP/ARHGDIB/B2M/ITGAV/HLA-DMA/COL5A1/IRF1/SOX4/GPNMB/DSG2/CORO1A/VCAN/DAB2/ACTG1/MDK/ADAM9/CLIC1/HLA-E/THBS1/POSTN/TGM2/CCL5/GBP1/FN1/DDR1/LGALS9/APP/ITGB1/VCAM1/CD63/LGALS1/CSF1/ATP1B1/…
C1	TRAVAGLINI_LUNG_OLR1_CLASSICAL_MONOCYTE_CELL	TRAVAGLINI_LUNG_OLR1_CLASSICAL_MONOCYTE_CELL	125	0.410588	2.82065	1e-10	8.35592e-09	6.20707e-09	511	tags=88%, list=52%, signal=48%	LYZ/PKM/FLNA/TIMP1/TPM4/CTSS/LCP1/ASPH/S100A11/ENO1/ICAM1/YWHAZ/ATP1A1/HIF1A/ITGA5/VIM/NDRG1/ANXA2/CPD/MSN/CD44/S100A6/ACTB/CXCL10/ANXA5/MARCKS/CKAP4/ACSL4/ITGAV/EIF4G2/CCL20/PSAP/GBP2/VCAN/PGK1/ACTG1/ADAM9/CLIC1/HMGA1/IQGAP1/FTH1/THBS1/TNFAIP2/CTSB/FNDC3B/GBP1/PPP1R18/CYBB/MARCKSL1/TYROBP/SRGN/PEA15/LGALS1/ATP2A2/ARF4/ACTR2/NOTCH2/CXCL8/ZYX/ACTR3/ACTN1/PFN1/FCER1G/SOD2/PFKFB3/IVNS1ABP/WDR1/SUB1/…
C1	GOCC_CELL_SURFACE	GOCC_CELL_SURFACE	126	0.407501	2.81626	1e-10	8.35592e-09	6.20707e-09	322	tags=60%, list=33%, signal=46%	IGHG1/IGKC/DUOX2/HLA-DRA/IGHG2/IGHA1/CD74/IGHM/HLA-DRB1/IGHG3/HLA-DPB1/HLA-DPA1/IGLC2/IGHG4/CXCL9/ENO1/CD24/ITGB2/ICAM1/GPC3/HLA-B/ITGA5/HLA-A/ANXA2/MSN/CD44/SPARC/CXCL10/ITGA3/ANXA5/ANXA4/IGLC3/FCGR3A/B2M/ITGAV/HLA-DMA/IL2RG/DSG2/TSPAN8/SLC38A1/ADAM9/HLA-E/THBS1/IGLL5/HLA-C/CTSB/BGN/SDC3/APP/ITGB1/TYROBP/VCAM1/CD63/GPC1/PTPRC/PDIA3/NOTCH2/CLSTN1/MPZL1/IGHV4-39/SULF2/CSF1R/FCER1G/IGHV3-23/IGF2R/C…
C1	NUYTTEN_EZH2_TARGETS_UP	NUYTTEN_EZH2_TARGETS_UP	114	0.418198	2.80165	1e-10	8.35592e-09	6.20707e-09	396	tags=73%, list=41%, signal=49%	BIRC3/STAT1/IGFBP3/TAP1/QSOX1/ENO1/CD24/ICAM1/YWHAZ/HLA-B/CTSC/NDRG1/ANXA2/AGRN/CD44/TNC/CXCL10/COL6A1/ANXA5/ANXA4/MARCKS/CKAP4/GBP5/B2M/COL5A1/IRF1/CCL20/GBP2/TSPAN8/SQSTM1/CALU/BACE2/HLA-E/LUM/THBS1/MMP7/PSMB9/HLA-C/SPINK1/CTSB/TGM2/FNDC3B/FN1/APP/PEA15/CSF1/ATP1B1/ATP2A2/LGMN/TPM1/CXCL8/ITM2C/PLOD2/ACTR3/GBP4/HSP90B1/SOD2/SERPINE1/WDR1/SUB1/ROBO1/TMEM45A/RPN2/HLA-F/VEGFA/TAPBP/HMOX1/JUNB/ADAR/…
C1	MODULE_88	MODULE_88	207	-0.412446	-2.77216	1e-10	8.35592e-09	6.20707e-09	296	tags=57%, list=30%, signal=50%	ALDH7A1/ALDH1A1/ACOX2/FMO5/APOB/AKR7A3/GATM/APCS/CES1/HYAL1/IGFBP4/DAO/APOM/AR/ABCC6/GADD45G/IVD/CFI/HPN/SERPINA6/PCBD1/C8B/ETFB/QDPR/SELENOP/SLCO2B1/SDC1/F2/RGN/LECT2/ITIH3/BDH1/RARRES2/ASGR1/PON3/ARG1/COL18A1/AADAC/EPHX2/MSMO1/SERPIND1/PROC/CD14/ECHS1/CYP27A1/RHOB/ALDH4A1/MST1/GPT/PGC/UGT2B7/SORD/FETUB/HAAO/HMGCS2/CYB5A/GPX3/ALAS1/TM7SF2/IGFBP1/AMBP/CPN2/APOE/C4BPA/PAH/GNMT/SERPINA4/F10/GLYAT/A…
C1	GOBP_REGULATION_OF_IMMUNE_SYSTEM_PROCESS	GOBP_REGULATION_OF_IMMUNE_SYSTEM_PROCESS	151	0.381626	2.76045	1e-10	8.35592e-09	6.20707e-09	231	tags=44%, list=24%, signal=40%	IGHG1/IGKC/HLA-DRA/IGHG2/IGHA1/COL3A1/CD74/IGHM/HLA-DRB1/IGHG3/C1QB/HLA-DPB1/BIRC3/HLA-DPA1/IGLC2/STAT1/C1QC/C1QA/LAPTM5/MMP14/IGHG4/CTSS/HLA-DQA1/HLA-DQB1/CD24/ITGB2/ICAM1/HIF1A/HLA-B/HLA-DRB5/CTSC/HLA-A/CCL21/MSN/CXCL10/GBP5/IGLC3/FCGR3A/B2M/HLA-DMA/GRN/IRF1/SOX4/CCL20/GPNMB/CORO1A/MDK/HLA-E/THBS1/IGLL5/PRKDC/CCL5/GBP1/FN1/LGALS9/APP/HSP90AA1/TYROBP/VCAM1/LGALS1/CSF1/EZR/LGMN/HLA-DMB/PTPRC/NOTC…
C1	RUBENSTEIN_SKELETAL_MUSCLE_NK_CELLS	RUBENSTEIN_SKELETAL_MUSCLE_NK_CELLS	60	0.539862	3.17698	1.03952e-10	8.56097e-09	6.35938e-09	304	tags=75%, list=31%, signal=55%	TMSB4X/FLNA/LAPTM5/TPM4/LCP1/ENO1/ITGB2/YWHAZ/CTSC/MSN/ACTB/ARHGDIB/FCGR3A/B2M/IL2RG/CORO1A/HSPA8/ACTG1/TPM3/ARPC1B/CLIC1/PSMB9/TUBB/PTMA/CFL1/CCL5/PABPC1/PPP1R18/SH3BGRL3/TYROBP/SRGN/ARPC2/UCP2/PTPRC/PDIA3/ACTR3/PFN1/FCER1G/BTG1/IGF2R/CAP1/SUB1/CD53/RAC2/NPM1
C1	WP_OXIDATION_BY_CYTOCHROME_P450	WP_OXIDATION_BY_CYTOCHROME_P450	23	-0.752494	-3.00612	1.04494e-10	8.56097e-09	6.35938e-09	212	tags=87%, list=22%, signal=70%	CYP7A1/CYP4A22/CYP4F3/CYP27A1/CYB5A/CYP3A5/CYP4F2/CYP2D6/CYP1A1/POR/CYP4A11/CYP2B6/CYP2A7/CYP2C9/CYP2C8/CYP1A2/CYP2E1/CYP8B1/CYP2A6/CYP3A4
C1	PUJANA_BRCA1_PCC_NETWORK	PUJANA_BRCA1_PCC_NETWORK	111	0.422464	2.83288	1.11326e-10	9.04834e-09	6.72142e-09	548	tags=95%, list=56%, signal=47%	IGHM/LCP1/ENO1/SEL1L3/ARHGDIB/TUBA1B/JCHAIN/IL2RG/CORO1A/HSPA8/PGK1/HMGA1/PTMA/PRKDC/PABPC1/NAP1L1/TOP2A/HSP90AA1/KPNA2/ARPC2/TKT/UCP2/MKI67/SLC1A5/ACTR2/RAN/RAD21/ACTR3/NCL/FBLN1/LDHB/CXCR4/MCM4/PFKFB3/KPNB1/SUB1/NUP210/TGFB1/YBX1/PRRC2C/RAC2/PARP1/NPM1/HNRNPU/CCT6A/RBM3/LDHA/SET/TFRC/DNMT1/MCM3/CHD4/HNRNPUL1/CCT5/HNRNPA3/EIF2S3/CD47/NONO/IFI16/CAPZA1/RBBP7/GAPDH/PTGES3/ILF2/YWHAB/MOB1A/TRIM28/P…
C1	GOBP_LEUKOCYTE_MEDIATED_IMMUNITY	GOBP_LEUKOCYTE_MEDIATED_IMMUNITY	67	0.515509	3.05614	1.13289e-10	9.13539e-09	6.78608e-09	112	tags=42%, list=11%, signal=40%	IGHG1/IGKC/HLA-DRA/IGHG2/IGHA1/CD74/IGHM/HLA-DRB1/IGHG3/C1QB/HLA-DPB1/HLA-DPA1/IGLC2/C1QC/C1QA/IGHG4/HLA-DQA1/HLA-DQB1/ITGB2/ICAM1/HLA-B/HLA-DRB5/CTSC/HLA-A/IGLC3/FCGR3A/B2M/HLA-DMA
C1	GOBP_TERPENOID_METABOLIC_PROCESS	GOBP_TERPENOID_METABOLIC_PROCESS	25	-0.733454	-2.99254	1.22421e-10	9.79467e-09	7.27582e-09	143	tags=68%, list=15%, signal=60%	HMGCS2/CYP3A5/CYP2D6/CYP1A1/ADH1A/ADH6/RDH16/ADH1C/CYP2C9/CYP2C8/CYP1A2/TTR/RBP4/CYP2E1/ADH4/ADH1B/CYP3A4
C1	FAN_EMBRYONIC_CTX_BIG_GROUPS_BRAIN_IMMUNE	FAN_EMBRYONIC_CTX_BIG_GROUPS_BRAIN_IMMUNE	45	0.597593	3.26893	1.26813e-10	1.00674e-08	7.47838e-09	340	tags=87%, list=35%, signal=59%	HLA-DRA/CD74/HLA-DRB1/LCP1/S100A11/ITGB2/HLA-B/HLA-A/MSN/CD44/S100A6/ARHGDIB/B2M/TAGLN2/IL2RG/IRF1/CORO1A/ARPC1B/CLIC1/IQGAP1/HLA-E/PSMB9/HLA-C/LSP1/SH3BGRL3/SRGN/ARPC2/UCP2/PTPRC/RNF213/PFN1/FCER1G/ADGRE5/RAC2/HLA-F/TAPBP/JUNB/HCLS1/MYH9
C1	TRAVAGLINI_LUNG_TREM2_DENDRITIC_CELL	TRAVAGLINI_LUNG_TREM2_DENDRITIC_CELL	155	0.37706	2.72887	1.28384e-10	1.01137e-08	7.51281e-09	202	tags=43%, list=21%, signal=40%	HLA-DRA/TMSB4X/LYZ/CD74/PKM/HLA-DRB1/C1QB/HLA-DPB1/HLA-DPA1/STAT1/C1QC/FLNA/C1QA/MMP14/CTSS/HLA-DQA1/HLA-DQB1/CXCL9/S100A11/ENO1/ITGB2/UBD/SPP1/VIM/HLA-DRB5/COL6A2/CTSC/TMSB10/HLA-A/ANXA2/TIMP2/CD44/S100A6/SPARC/CXCL10/COL6A1/LGALS3BP/ANXA5/ANXA4/MARCKS/ALDOA/TAGLN2/TUBA1B/HLA-DMA/GRN/GPNMB/PSAP/SQSTM1/DAB2/ARPC1B/CALU/CAPG/FTH1/TNFAIP2/CTSB/GBP1/FN1/CYBB/SH3BGRL3/LGALS9/TXNRD1/HSP90AA1/TYROBP/CD…
C1	MODULE_93	MODULE_93	63	-0.563199	-2.98607	1.30379e-10	1.01925e-08	7.57133e-09	359	tags=84%, list=37%, signal=57%	ALDH3A2/PBLD/XDH/PHYH/DECR1/MAOB/GSTO1/CYP2J2/ACADVL/ALDH7A1/ALDH1A1/ACOX2/FMO5/AKR7A3/ACADSB/DAO/IVD/ALDH5A1/ETFB/QDPR/SC5D/CBR1/HSD17B4/MSMO1/CAT/ACOX1/CYP27A1/ALDH4A1/SORD/HAAO/GPX3/CYP3A5/SOD1/PAH/ALDH6A1/CYP1A1/ADH1A/CDO1/MTHFD1/CYP4A11/EHHADH/ALDH1L1/ADH1C/HSD17B6/FMO3/CYP2B6/AOX1/CYP2C8/TTR/HSD11B1/ADH4/HPD/CYP3A4
C1	GOBP_LOCOMOTION	GOBP_LOCOMOTION	172	0.356092	2.62631	1.32491e-10	1.02791e-08	7.63566e-09	374	tags=63%, list=38%, signal=47%	DUOX2/COL3A1/TMSB4X/CD74/COL1A1/STAT1/FLNA/MMP14/TIMP1/IGFBP3/LCP1/CXCL9/S100A11/CD24/ITGB2/ICAM1/GPC3/MMP2/HIF1A/ITGA5/TMSB10/CCL21/MSN/CD44/SPARC/ACTB/CXCL10/ITGA3/ARHGDIB/ITGAV/COL5A1/GRN/CCL20/GPNMB/CORO1A/DAB2/ACTG1/MDK/ADAM9/IQGAP1/ENPP2/PLTP/THBS1/MMP7/CFL1/LSP1/S100P/CCL5/FN1/SDC3/DDR1/LGALS9/APP/ITGB1/VCAM1/ENAH/CD63/GPC1/CSF1/ARPC2/LGMN/LAMB1/ARF4/PTPRC/NOTCH2/TPM1/CXCL8/DUOXA2/ACTR3/CS…
C1	CUI_DEVELOPING_HEART_C9_B_T_CELL	CUI_DEVELOPING_HEART_C9_B_T_CELL	35	0.643425	3.26248	1.52476e-10	1.17407e-08	8.72138e-09	333	tags=94%, list=34%, signal=64%	LAPTM5/LCP1/ITGB2/HLA-B/HLA-A/CD44/COTL1/ARHGDIB/IL2RG/IRF1/CORO1A/ARPC1B/HLA-E/PSMB9/HLA-C/LSP1/CCL5/PABPC1/RGS1/SRGN/UCP2/PTPRC/RNF213/FCER1G/BTG1/CXCR4/ADGRE5/CD53/RAC2/HLA-F/TAPBP/JUNB/HCLS1
C1	GOCC_IMMUNOGLOBULIN_COMPLEX	GOCC_IMMUNOGLOBULIN_COMPLEX	24	0.73271	3.23503	1.5414e-10	1.17771e-08	8.74845e-09	110	tags=62%, list=11%, signal=57%	IGHG1/IGKC/IGHG2/IGHA1/IGHM/IGHG3/IGLC2/IGHG4/IGLV3-19/IGKV4-1/IGKV3-20/IGLV2-23/IGLC3/IGKV1-5/JCHAIN
C1	GOBP_POSITIVE_REGULATION_OF_IMMUNE_SYSTEM_PROCESS	GOBP_POSITIVE_REGULATION_OF_IMMUNE_SYSTEM_PROCESS	116	0.418458	2.78519	1.5525e-10	1.17771e-08	8.74845e-09	231	tags=49%, list=24%, signal=43%	IGHG1/IGKC/HLA-DRA/IGHG2/IGHA1/CD74/IGHM/HLA-DRB1/IGHG3/C1QB/HLA-DPB1/HLA-DPA1/IGLC2/C1QC/C1QA/LAPTM5/MMP14/IGHG4/HLA-DQA1/HLA-DQB1/CD24/ITGB2/ICAM1/HLA-B/HLA-DRB5/CTSC/HLA-A/CCL21/CXCL10/GBP5/IGLC3/FCGR3A/B2M/HLA-DMA/SOX4/CCL20/CORO1A/MDK/HLA-E/THBS1/IGLL5/PRKDC/CCL5/GBP1/LGALS9/APP/HSP90AA1/TYROBP/VCAM1/LGALS1/CSF1/EZR/LGMN/HLA-DMB/PTPRC/NOTCH2/CXCL8
C1	WP_METAPATHWAY_BIOTRANSFORMATION_PHASE_I_AND_II	WP_METAPATHWAY_BIOTRANSFORMATION_PHASE_I_AND_II	42	-0.6358	-3.04095	1.76926e-10	1.33228e-08	9.89661e-09	176	tags=62%, list=18%, signal=53%	EPHX2/CYP4F3/CYP27A1/UGT1A4/UGT2B7/GPX3/GLYATL1/CYP3A5/CYP4F2/GSTA1/CYP2D6/CYP1A1/GLYAT/EPHX1/BAAT/FMO3/CYP2B6/CYP2A7/CYP2C9/CYP2C8/SULT2A1/CYP1A2/CYP2E1/CYP8B1/CYP2A6/CYP3A4
C1	DESCARTES_FETAL_PLACENTA_MYELOID_CELLS	DESCARTES_FETAL_PLACENTA_MYELOID_CELLS	32	0.656933	3.20239	1.78368e-10	1.33333e-08	9.90447e-09	112	tags=56%, list=11%, signal=51%	HLA-DRA/LYZ/CD74/HLA-DRB1/C1QB/HLA-DPB1/HLA-DPA1/C1QC/C1QA/HLA-DQA1/HLA-DQB1/CXCL9/ICAM1/SPP1/HLA-DRB5/CXCL10/FCGR3A/HLA-DMA
C1	GOBP_REGULATION_OF_B_CELL_ACTIVATION	GOBP_REGULATION_OF_B_CELL_ACTIVATION	23	0.739308	3.21283	1.79761e-10	1.33401e-08	9.90949e-09	32	tags=48%, list=3%, signal=47%	IGHG1/IGKC/IGHG2/IGHA1/CD74/IGHM/IGHG3/IGLC2/LAPTM5/MMP14/IGHG4
C1	IGLESIAS_E2F_TARGETS_UP	IGLESIAS_E2F_TARGETS_UP	61	0.526874	3.11721	1.91464e-10	1.41063e-08	1.04787e-08	161	tags=51%, list=17%, signal=45%	COL3A1/LYZ/COL1A2/CD74/COL1A1/C1QB/C1QC/C1QA/LAPTM5/COL6A3/CTSS/LCP1/S100A11/COL6A2/ANXA2/S100A6/SPARC/AGR2/COL4A1/B2M/TUBA1B/DAB2/ACTG1/CLIC1/UGDH/SERPINH1/ENPP2/LUM/POSTN/TUBB/COL5A2
C1	GOBP_LIPID_CATABOLIC_PROCESS	GOBP_LIPID_CATABOLIC_PROCESS	66	-0.543482	-2.92693	1.93615e-10	1.4163e-08	1.05207e-08	315	tags=73%, list=32%, signal=53%	ABCB11/SORL1/HADH/GCDH/ACADVL/ECI1/ACOX2/APOB/ACAT1/ECH1/CES1/IVD/AKR1D1/ECI2/MFSD2A/ETFB/CYP7A1/RARRES2/HSD17B4/APOA2/AADAC/ANGPTL3/ECHDC2/SLC27A2/CYP4F3/ACOX1/ACAA1/ECHS1/CYP27A1/HAO1/ACAA2/CYP4F2/APOE/SCP2/APOA1/CYP4A11/EHHADH/HSD17B6/APOA5/CPS1/APOC1/PCK2/SULT2A1/CYP1A2/PCK1/APOC3/HSD11B1/CYP3A4
C1	REACTOME_INTERFERON_GAMMA_SIGNALING	REACTOME_INTERFERON_GAMMA_SIGNALING	24	0.729566	3.22115	2.00714e-10	1.45781e-08	1.08291e-08	197	tags=83%, list=20%, signal=68%	HLA-DRA/HLA-DRB1/HLA-DPB1/HLA-DPA1/STAT1/HLA-DQA1/HLA-DQB1/ICAM1/HLA-B/HLA-DRB5/HLA-A/CD44/GBP5/B2M/IRF1/GBP2/HLA-E/HLA-C/GBP1/VCAM1
C1	MODULE_40	MODULE_40	37	-0.639037	-2.9192	2.04736e-10	1.47655e-08	1.09683e-08	314	tags=89%, list=32%, signal=63%	CYP2J2/MPST/ACADVL/FAH/ALDH7A1/ALDH1A1/ACOX2/AKR7A3/ECH1/GATM/ASL/ALDH5A1/QDPR/GAMT/HSD17B4/SLC27A2/GOT2/ACOX1/ECHS1/ALDH4A1/HMGCS2/CYP4F2/PAH/ALDH6A1/GLYAT/SCP2/MTHFD1/ALDH1L1/BAAT/ASS1/APOC3/ADH4/HPD
C1	DESERT_STEM_CELL_HEPATOCELLULAR_CARCINOMA_SUBCLASS_UP	DESERT_STEM_CELL_HEPATOCELLULAR_CARCINOMA_SUBCLASS_UP	79	0.486507	3.0174	2.10078e-10	1.50448e-08	1.11758e-08	355	tags=72%, list=36%, signal=50%	COL1A2/PKM/COL1A1/S100A11/ENO1/SPP1/YWHAZ/HIF1A/ITGA5/CTSC/TIMP2/S100A6/ANXA5/MARCKS/CKAP4/ALDOA/G6PD/COL4A1/LAPTM4B/SOX4/CCL20/DSG2/VCAN/DAB2/ADAM9/CLIC1/CALU/CAPG/SERPINH1/ENPP2/POSTN/COL5A2/SPINK1/PABPC1/NAP1L1/TOP2A/MARCKSL1/ARPC2/ELF3/TKT/LAMB1/CXCL8/CDC25B/NCL/MMP9/MID1IP1/ROBO1/SOX9/TNFRSF21/TUBA1C/LAMC1/SULF1/TFRC/LGALS3/CORO1C/DNMT1/MCM3
C1	DODD_NASOPHARYNGEAL_CARCINOMA_DN	DODD_NASOPHARYNGEAL_CARCINOMA_DN	111	0.417295	2.79821	2.20865e-10	1.57075e-08	1.16681e-08	463	tags=82%, list=47%, signal=49%	COL3A1/COL1A2/COL1A1/C1QB/STAT1/COL6A3/CXCL9/ENO1/ICAM1/CTSC/SPARC/CXCL10/COL4A2/CKAP4/GBP5/COL4A1/ACSL4/ITGAV/COL5A1/SOX4/DSG2/VCAN/PGK1/CALU/POSTN/TUBB/COL5A2/BGN/FNDC3B/PRKDC/GBP1/FN1/NAP1L1/TOP2A/MARCKSL1/TYROBP/LGALS1/KPNA2/NID1/LAMB1/MKI67/RNF213/RAN/RAD21/MPZL1/NCL/FCER1G/GBP4/HSP90B1/MCM4/SERPINE1/KPNB1/SUB1/YBX1/ROBO1/PRRC2C/RPN2/NPM1/HNRNPU/CCT6A/LAMC1/RCC2/THBS2/SULF1/ADAR/LDHA/GLS/TFR…
C1	TRAVAGLINI_LUNG_EREG_DENDRITIC_CELL	TRAVAGLINI_LUNG_EREG_DENDRITIC_CELL	120	0.411586	2.78032	2.23262e-10	1.57685e-08	1.17134e-08	278	tags=54%, list=29%, signal=44%	HLA-DRA/LYZ/CD74/HLA-DRB1/HLA-DPB1/HLA-DPA1/C1QC/TIMP1/TPM4/HLA-DQA1/HLA-DQB1/QSOX1/ASPH/S100A11/ENO1/ICAM1/YWHAZ/HIF1A/ITGA5/HLA-DRB5/TMSB10/ANXA2/CD44/S100A6/ACTB/COTL1/ANXA5/MARCKS/TTYH3/ITGAV/HLA-DMA/CCL20/PSAP/VCAN/ACTG1/ADAM9/TPM3/CLIC1/HMGA1/IQGAP1/FTH1/THBS1/CTSB/SDC3/CYBB/MARCKSL1/TYROBP/SRGN/PEA15/LGALS1/LGMN/HLA-DMB/ACTR2/CXCL8/ZYX/ACTN1/ST14/CSF1R/SPINT2/FCER1G/PPT1/GNS/SOD2/PFKFB3/IV…
C1	REACTOME_IMMUNOREGULATORY_INTERACTIONS_BETWEEN_A_LYMPHOID_AND_A_NON_LYMPHOID_CELL	REACTOME_IMMUNOREGULATORY_INTERACTIONS_BETWEEN_A_LYMPHOID_AND_A_NON_LYMPHOID_CELL	32	0.654885	3.19241	2.31303e-10	1.62245e-08	1.20521e-08	197	tags=72%, list=20%, signal=59%	COL3A1/COL1A2/COL1A1/IGLC2/IGLV3-19/IGKV3-11/IGKV4-1/ITGB2/ICAM1/HLA-B/HLA-A/IGKV3-20/IGLV2-23/IGLC3/FCGR3A/B2M/IGKV1-5/HLA-E/HLA-C/IGLV3-21/ITGB1/TYROBP/VCAM1
C1	SCHERER_PBMC_APSV_WETVAX_AGE_18_32YO_5_TO_7DY_UP	SCHERER_PBMC_APSV_WETVAX_AGE_18_32YO_5_TO_7DY_UP	61	0.524054	3.10053	2.40873e-10	1.67808e-08	1.24654e-08	201	tags=59%, list=21%, signal=50%	HLA-DRA/CD74/HLA-DRB1/C1QB/HLA-DPB1/HLA-DPA1/STAT1/C1QA/TPM4/CTSS/TAP1/HLA-DQB1/CXCL9/ICAM1/HLA-B/ANXA2/CXCL10/LGALS3BP/ANXA5/ANXA4/MARCKS/FCGR3A/GRN/IRF1/PSAP/GBP2/DSG2/CAPG/PSMB9/CTSB/GBP1/FN1/CYBB/LGALS9/CD63/PEA15
C1	LI_AMPLIFIED_IN_LUNG_CANCER	LI_AMPLIFIED_IN_LUNG_CANCER	61	0.523962	3.09998	2.43343e-10	1.68384e-08	1.25081e-08	366	tags=80%, list=38%, signal=54%	IGKC/NTS/COL1A2/PKM/COL1A1/STAT1/TIMP1/IGFBP3/ENO1/SPP1/YWHAZ/LGALS3BP/CKAP4/NQO1/ALDOA/MAGED1/LAPTM4B/SOX4/TSPAN8/MDK/UGDH/POSTN/SPINK1/BGN/S100P/PABPC1/TXNRD1/MARCKSL1/SPINT1/ATP1B1/TKT/RAN/SPINT2/HSP90B1/LDHB/MUC1/CHIT1/PGD/CLDN4/AKR1B10/HYOU1/CANX/VEGFA/THBS2/LDHA/YWHAQ/HSPA5/CCT5/DDOST
C1	REACTOME_METABOLISM_OF_AMINO_ACIDS_AND_DERIVATIVES	REACTOME_METABOLISM_OF_AMINO_ACIDS_AND_DERIVATIVES	65	-0.544608	-2.91189	2.47562e-10	1.70153e-08	1.26396e-08	312	tags=77%, list=32%, signal=56%	UROC1/MPST/AMDHD1/GCDH/FAH/SLC6A12/ALDH7A1/ACAT1/PRODH2/ACADSB/GATM/SARDH/DAO/IVD/ASL/PCBD1/QDPR/GAMT/DHTKD1/BHMT2/ARG1/OTC/GOT2/ECHS1/ALDH4A1/GPT/DMGDH/HAO1/HAAO/CTH/PIPOX/PAH/GNMT/ALDH6A1/TST/CDO1/RIDA/GPT2/SHMT1/GRHPR/HGD/ADI1/FTCD/ASS1/CPS1/MAT1A/AGXT/BHMT/HPD/TAT
C1	GOBP_CELLULAR_AMINO_ACID_CATABOLIC_PROCESS	GOBP_CELLULAR_AMINO_ACID_CATABOLIC_PROCESS	40	-0.624413	-2.94004	2.63187e-10	1.79687e-08	1.33477e-08	312	tags=85%, list=32%, signal=60%	UROC1/AMDHD1/FAH/ACAT1/PRODH2/ACADSB/SARDH/DAO/HMGCL/IVD/ALDH5A1/ETFB/QDPR/ARG1/OTC/GOT2/ECHS1/ALDH4A1/GPT/HAAO/PIPOX/PAH/ALDH6A1/CDO1/RIDA/GPT2/SHMT1/HGD/FTCD/ABAT/MAT1A/AGXT/HPD/TAT
C1	REACTOME_EXTRACELLULAR_MATRIX_ORGANIZATION	REACTOME_EXTRACELLULAR_MATRIX_ORGANIZATION	71	0.492044	2.96525	2.70918e-10	1.82632e-08	1.35666e-08	218	tags=58%, list=22%, signal=48%	COL3A1/COL1A2/COL1A1/MMP14/TIMP1/COL6A3/CTSS/ITGB2/ICAM1/SPP1/MMP2/ITGA5/COL6A2/TIMP2/AGRN/CD44/TNC/SPARC/ITGA3/COL6A1/COL4A2/COL4A1/ITGAV/COL5A1/VCAN/ADAM9/SERPINH1/LUM/THBS1/MMP7/COL5A2/CTSB/BGN/FN1/SDC3/DDR1/APP/ITGB1/VCAM1/NID1/LAMB1
C1	GOBP_DEFENSE_RESPONSE	GOBP_DEFENSE_RESPONSE	179	0.348872	2.61061	2.71068e-10	1.82632e-08	1.35666e-08	256	tags=45%, list=26%, signal=41%	IGHG1/IGKC/DUOX2/IGHG2/IGHA1/TMSB4X/LYZ/CD74/IGHM/HLA-DRB1/IGHG3/C1QB/BIRC3/HLA-DPA1/IGLC2/STAT1/C1QC/C1QA/LAPTM5/TIMP1/IGHG4/TAP1/CXCL9/ITGB2/UBD/SPP1/HIF1A/HLA-B/VIM/CTSC/HLA-A/CCL21/IGKV3-20/CD44/CXCL10/COTL1/LGALS3BP/GBP5/IGLC3/FCGR3A/JCHAIN/GRN/IRF1/CCL20/GBP2/CORO1A/ACTG1/MDK/HLA-E/THBS1/IGLL5/TUBB/HLA-C/PRKDC/LSP1/CCL5/GBP1/FN1/H19/CYBB/LGALS9/APP/ITGB1/HSP90AA1/TYROBP/VCAM1/LGALS1/CSF1/EL…
C1	FAN_EMBRYONIC_CTX_BRAIN_MYELOID	FAN_EMBRYONIC_CTX_BRAIN_MYELOID	40	0.608318	3.19244	2.75152e-10	1.84172e-08	1.36809e-08	173	tags=60%, list=18%, signal=51%	HLA-DRA/LYZ/CD74/HLA-DRB1/HLA-DPB1/HLA-DPA1/TIMP1/CTSS/HLA-DQB1/S100A11/HLA-B/VIM/HLA-A/ANXA2/CD44/S100A6/COTL1/HLA-DMA/IRF1/VCAN/IQGAP1/PSMB9/TNFAIP2/LSP1
C1	FAN_OVARY_CL12_T_LYMPHOCYTE_NK_CELL_2	FAN_OVARY_CL12_T_LYMPHOCYTE_NK_CELL_2	46	0.583813	3.21111	3.11592e-10	2.07208e-08	1.53922e-08	299	tags=78%, list=31%, signal=57%	TMSB4X/PKM/BIRC3/LAPTM5/S100A11/HLA-B/HLA-A/MSN/CD44/S100A6/ARHGDIB/B2M/TAGLN2/IL2RG/CORO1A/PGK1/TPM3/ARPC1B/FTH1/HLA-E/HLA-C/CCL5/PABPC1/SH3BGRL3/SRGN/ARPC2/EZR/PTPRC/PFN1/BTG1/CXCR4/SUB1/TRAM1/TGFB1/PRRC2C/CD53
C1	PASINI_SUZ12_TARGETS_DN	PASINI_SUZ12_TARGETS_DN	63	0.5153	3.04238	3.27723e-10	2.1653e-08	1.60846e-08	268	tags=65%, list=27%, signal=50%	COL3A1/COL1A2/COL1A1/FLNA/MMP14/TPM4/IGFBP3/CD24/VIM/ANXA2/TIMP2/MSN/S100A6/ITGA3/ANXA5/MARCKS/B2M/TTYH3/ACSL4/ITGAV/COL5A1/SOX4/GBP2/VCAN/CLIC1/SERPINH1/THBS1/FN1/PPP1R18/APP/ITGB1/PEA15/LGALS1/CSF1/TPM1/ZYX/PLOD2/ACTN1/KRT19/LPGAT1/TUBA1A
C1	MENON_FETAL_KIDNEY_3_STROMAL_CELLS	MENON_FETAL_KIDNEY_3_STROMAL_CELLS	33	0.655336	3.23373	3.70999e-10	2.43551e-08	1.80918e-08	202	tags=73%, list=21%, signal=60%	COL3A1/TMSB4X/COL1A2/COL1A1/COL6A3/TPM4/GPC3/VIM/CTSC/TNC/SPARC/COL4A2/MARCKS/COL4A1/SOX4/VCAN/MDK/SERPINH1/POSTN/COL5A2/FN1/H19/ITGB1/LGALS1
C1	GOBP_CELL_MIGRATION	GOBP_CELL_MIGRATION	147	0.375027	2.67372	3.81372e-10	2.48766e-08	1.84792e-08	374	tags=65%, list=38%, signal=47%	COL3A1/TMSB4X/CD74/COL1A1/STAT1/FLNA/MMP14/TIMP1/IGFBP3/LCP1/CXCL9/S100A11/CD24/ITGB2/ICAM1/GPC3/MMP2/HIF1A/ITGA5/TMSB10/CCL21/MSN/CD44/SPARC/CXCL10/ITGA3/ARHGDIB/ITGAV/COL5A1/GRN/CCL20/GPNMB/CORO1A/DAB2/ACTG1/MDK/ADAM9/IQGAP1/ENPP2/THBS1/MMP7/S100P/CCL5/FN1/SDC3/DDR1/LGALS9/APP/ITGB1/VCAM1/CD63/GPC1/CSF1/LGMN/LAMB1/ARF4/PTPRC/TPM1/CXCL8/CSF1R/PFN1/FCER1G/BTG1/FSTL1/SOD2/CXCR4/SERPINE1/CAP1/CCL19…
C1	AIZARANI_LIVER_C25_KUPFFER_CELLS_4	AIZARANI_LIVER_C25_KUPFFER_CELLS_4	48	0.572437	3.15727	3.83846e-10	2.48796e-08	1.84814e-08	273	tags=71%, list=28%, signal=54%	HLA-DRA/LYZ/HLA-DRB1/HLA-DPB1/HLA-DPA1/LAPTM5/CTSS/HLA-DQA1/HLA-DQB1/S100A11/ITGB2/VIM/HLA-DRB5/TMSB10/ACTB/COTL1/HLA-DMA/GRN/PSAP/VCAN/FTH1/THBS1/PABPC1/CYBB/LGALS9/RGS1/TYROBP/SRGN/HLA-DMB/CXCL8/CSF1R/FCER1G/PPT1/CXCR4
C1	POOLA_INVASIVE_BREAST_CANCER_UP	POOLA_INVASIVE_BREAST_CANCER_UP	53	0.548543	3.11851	4.00622e-10	2.58036e-08	1.91678e-08	299	tags=74%, list=31%, signal=54%	IGHG1/LYZ/CD74/IGHM/HLA-DRB1/LAPTM5/COL6A3/CTSS/HLA-DQA1/IGLV3-19/CXCL9/ITGB2/CTSC/TNC/CXCL10/COTL1/FCGR3A/COL5A1/IL2RG/VCAN/CALU/COL5A2/S100P/GBP1/FN1/TOP2A/LGALS9/VCAM1/SRGN/HLA-DMB/PTPRC/FCER1G/IGHV3-23/CXCR4/MCM4/SERPINE1/MMP9/CHIT1/CD53
C1	GOBP_XENOBIOTIC_METABOLIC_PROCESS	GOBP_XENOBIOTIC_METABOLIC_PROCESS	35	-0.664792	-3.00096	4.25326e-10	2.72235e-08	2.02226e-08	207	tags=71%, list=21%, signal=58%	CBR1/PON3/AADAC/ACAA1/UGT1A4/CYP3A5/CYP4F2/GSTA1/CYP2D6/CYP1A1/GLYAT/ACSL1/EPHX1/ACSM2B/POR/CYP2B6/CYP2A7/AOX1/CYP2C9/CYP2C8/SULT2A1/CYP1A2/CYP2E1/CYP2A6/CYP3A4
C1	GOBP_PRIMARY_ALCOHOL_METABOLIC_PROCESS	GOBP_PRIMARY_ALCOHOL_METABOLIC_PROCESS	25	-0.719029	-2.93368	4.51841e-10	2.8741e-08	2.13498e-08	149	tags=68%, list=15%, signal=59%	HAO1/CYP3A5/CYP2D6/CYP1A1/ADH1A/ADH6/RDH16/ADH1C/CYP2C8/SULT2A1/CYP1A2/ALDH2/TTR/RBP4/ADH4/ADH1B/CYP3A4
C1	GSE10325_LUPUS_CD4_TCELL_VS_LUPUS_BCELL_DN	GSE10325_LUPUS_CD4_TCELL_VS_LUPUS_BCELL_DN	33	0.653947	3.22687	4.56067e-10	2.88308e-08	2.14165e-08	116	tags=58%, list=12%, signal=53%	IGKC/HLA-DRA/IGHA1/CD74/IGHM/HLA-DRB1/HLA-DPB1/HLA-DPA1/HLA-DQA1/IGLV3-19/HLA-DQB1/CD24/IGKV4-1/SEL1L3/IGKV3-20/MARCKS/JCHAIN/HLA-DMA/GRN
C1	REACTOME_INTERFERON_SIGNALING	REACTOME_INTERFERON_SIGNALING	32	0.647117	3.15454	4.69515e-10	2.94988e-08	2.19127e-08	209	tags=72%, list=21%, signal=58%	HLA-DRA/HLA-DRB1/HLA-DPB1/HLA-DPA1/STAT1/FLNA/HLA-DQA1/HLA-DQB1/ICAM1/HLA-B/HLA-DRB5/HLA-A/CD44/GBP5/B2M/IRF1/EIF4G2/GBP2/HLA-E/HLA-C/GBP1/VCAM1/KPNA2
C1	GOBP_POSITIVE_REGULATION_OF_B_CELL_ACTIVATION	GOBP_POSITIVE_REGULATION_OF_B_CELL_ACTIVATION	20	0.759947	3.13381	4.97157e-10	3.1045e-08	2.30613e-08	32	tags=50%, list=3%, signal=49%	IGHG1/IGKC/IGHG2/IGHA1/CD74/IGHM/IGHG3/IGLC2/MMP14/IGHG4
C1	GOBP_ANTIGEN_RECEPTOR_MEDIATED_SIGNALING_PATHWAY	GOBP_ANTIGEN_RECEPTOR_MEDIATED_SIGNALING_PATHWAY	27	0.693333	3.20829	5.17968e-10	3.21485e-08	2.3881e-08	69	tags=48%, list=7%, signal=46%	IGHG1/IGKC/IGHG2/IGHA1/IGHM/HLA-DRB1/IGHG3/HLA-DPB1/IGLC2/LAPTM5/IGHG4/HLA-DQB1/HLA-A
C1	GOBP_IMMUNE_RESPONSE_REGULATING_CELL_SURFACE_RECEPTOR_SIGNALING_PATHWAY	GOBP_IMMUNE_RESPONSE_REGULATING_CELL_SURFACE_RECEPTOR_SIGNALING_PATHWAY	34	0.641156	3.21193	5.58457e-10	3.42853e-08	2.54683e-08	103	tags=47%, list=11%, signal=44%	IGHG1/IGKC/IGHG2/IGHA1/IGHM/HLA-DRB1/IGHG3/HLA-DPB1/IGLC2/LAPTM5/IGHG4/HLA-DQB1/CD24/HLA-A/IGLC3/FCGR3A
C1	LEE_LIVER_CANCER_DENA_DN	LEE_LIVER_CANCER_DENA_DN	33	-0.672629	-3.02389	5.67464e-10	3.42853e-08	2.54683e-08	224	tags=76%, list=23%, signal=60%	NDRG2/RGN/CYP7A1/EPHX2/OTC/ACOX1/DPYS/CYP4F2/C4BPA/PAH/SLC2A2/PON1/SLC1A2/GLYAT/SELENBP1/ACSL1/EHHADH/BAAT/MAT1A/PCK1/BHMT/CYP2E1/SLC27A5/DCXR/HPD
C1	GOCC_MITOCHONDRIAL_MATRIX	GOCC_MITOCHONDRIAL_MATRIX	58	-0.566684	-2.96311	5.69118e-10	3.42853e-08	2.54683e-08	317	tags=78%, list=33%, signal=56%	NADK2/GSTK1/MPST/HADH/GCDH/ACADVL/ECI1/ALDH7A1/ACAT1/ACADSB/SARDH/HMGCL/IVD/ALDH5A1/ACSS3/ETFB/DHTKD1/BDH1/OTC/PC/GOT2/OGDHL/ACSM5/ECHS1/CYP27A1/ALDH4A1/DMGDH/HMGCS2/ETNPPL/ACAA2/ALAS1/HAGH/SOD1/ALDH6A1/TST/GLYAT/RIDA/GPT2/ACSM2B/PDK4/ABAT/ACSM2A/CPS1/PCK2/ALDH2
C1	FLECHNER_BIOPSY_KIDNEY_TRANSPLANT_OK_VS_DONOR_UP	FLECHNER_BIOPSY_KIDNEY_TRANSPLANT_OK_VS_DONOR_UP	112	0.413117	2.75579	5.59964e-10	3.42853e-08	2.54683e-08	232	tags=48%, list=24%, signal=42%	IGHG1/IGKC/HLA-DRA/COL3A1/LYZ/COL1A2/CD74/IGHM/PKM/HLA-DRB1/HLA-DPB1/BIRC3/HLA-DPA1/IGLC2/STAT1/HLA-DQA1/CXCL9/GPC3/VIM/HLA-A/MSN/CD44/SPARC/ANXA5/ANXA4/MARCKS/COL4A1/TUBA1B/ACSL4/JCHAIN/TSPAN8/HSPA8/VCAN/PGK1/ACTG1/CALU/ENPP2/LUM/MMP7/PSMB9/PTMA/GBP1/NAP1L1/VCAM1/SRGN/LGALS1/LASP1/KPNA2/ATP2A2/ARF4/PTPRC/PDIA3/ACTR2/RAN
C1	GRUETZMANN_PANCREATIC_CANCER_UP	GRUETZMANN_PANCREATIC_CANCER_UP	98	0.425604	2.73417	5.69135e-10	3.42853e-08	2.54683e-08	284	tags=57%, list=29%, signal=45%	HLA-DRA/PKM/COL1A1/BIRC3/STAT1/LAPTM5/LCP1/TAP1/S100A11/ENO1/ITGB2/YWHAZ/MMP2/CTSC/TMSB10/NDRG1/MSN/SPARC/ITGA3/ANXA5/FCGR3A/GRN/GBP2/VCAN/PGK1/ADAM9/MGP/CLIC1/SERPINH1/IQGAP1/LUM/POSTN/TUBB/COL5A2/PRKDC/S100P/GBP1/FN1/TOP2A/TXNRD1/SRGN/GPC1/LGMN/NID1/MKI67/PTPRC/CDC25B/PYGB/PLOD2/PFN1/SPINT2/TUBA1A/CXCR4/SERPINE1/ITPR3/MMP9
C1	GOMF_IRON_ION_BINDING	GOMF_IRON_ION_BINDING	38	-0.641891	-2.96006	5.77299e-10	3.45738e-08	2.56826e-08	225	tags=68%, list=23%, signal=55%	SC5D/CYP7A1/TF/CYP4A22/MSMO1/CYP4F3/CYP27A1/HAAO/CYP3A5/CYP4F2/PAH/CYP2D6/CYP1A1/CDO1/CYP4A11/ADI1/CYP2B6/CYP2A7/AOX1/CYP2C9/CYP2C8/CYP1A2/CYP2E1/CYP8B1/CYP2A6/CYP3A4
C1	GOBP_IMMUNE_RESPONSE_REGULATING_SIGNALING_PATHWAY	GOBP_IMMUNE_RESPONSE_REGULATING_SIGNALING_PATHWAY	43	0.585337	3.11254	5.91307e-10	3.52068e-08	2.61529e-08	118	tags=44%, list=12%, signal=41%	IGHG1/IGKC/IGHG2/IGHA1/IGHM/HLA-DRB1/IGHG3/HLA-DPB1/BIRC3/IGLC2/LAPTM5/IGHG4/CTSS/HLA-DQB1/CD24/HLA-A/IGLC3/FCGR3A/IRF1
C1	MODULE_44	MODULE_44	77	0.47078	2.90446	7.50083e-10	4.44023e-08	3.29836e-08	300	tags=70%, list=31%, signal=53%	IGKC/COL1A2/IGHM/IGHG3/C1QB/BIRC3/STAT1/LAPTM5/COL6A3/IGFBP3/HLA-DQA1/LCP1/TAP1/HLA-DQB1/S100A11/ITGB2/UBD/SPP1/COL6A2/CTSC/CD44/COL6A1/ARHGDIB/COL4A1/JCHAIN/HLA-DMA/GRN/IL2RG/SOX4/GPNMB/CORO1A/DAB2/CAPG/PSMB9/TGM2/LSP1/FN1/LGALS9/RGS1/VCAM1/SRGN/LGMN/PTPRC/ZYX/ACTN1/KRT19/FSTL1/CXCR4/CCL19/MMP9/PLXND1/TGFB1/CD53/RAC2
C1	GOBP_STEROL_METABOLIC_PROCESS	GOBP_STEROL_METABOLIC_PROCESS	41	-0.617152	-2.93748	8.04472e-10	4.73483e-08	3.51719e-08	305	tags=83%, list=31%, signal=59%	ACADVL/LCAT/FMO5/APOB/CES1/AKR1D1/SC5D/APOF/CYP7A1/APOA2/EPHX2/MSMO1/ANGPTL3/CAT/CYP27A1/HMGCS2/ACAA2/TM7SF2/SOD1/APOE/LEPR/TSKU/CYP2D6/PON1/APOA1/INSIG1/POR/APOA5/CYP2C9/SULT2A1/CYP1A2/SEC14L2/CYP8B1/CYP3A4
C1	REACTOME_CYTOCHROME_P450_ARRANGED_BY_SUBSTRATE_TYPE	REACTOME_CYTOCHROME_P450_ARRANGED_BY_SUBSTRATE_TYPE	22	-0.750229	-2.95503	8.10311e-10	4.74194e-08	3.52248e-08	212	tags=86%, list=22%, signal=69%	CYP7A1/CYP4A22/CYP4F3/CYP27A1/CYP3A5/CYP4F2/CYP2D6/CYP1A1/POR/CYP4A11/CYP2B6/CYP2A7/CYP2C9/CYP2C8/CYP1A2/CYP2E1/CYP8B1/CYP2A6/CYP3A4
C1	GOBP_MONOCARBOXYLIC_ACID_BIOSYNTHETIC_PROCESS	GOBP_MONOCARBOXYLIC_ACID_BIOSYNTHETIC_PROCESS	44	-0.612033	-2.95719	8.24478e-10	4.77033e-08	3.54356e-08	213	tags=66%, list=22%, signal=54%	RGN/CYP7A1/GAMT/CBR1/SLC27A2/PKLR/ACSM5/CYP27A1/MLXIPL/CYP2D6/CYP1A1/SCP2/PTGDS/APOA1/INSIG1/ACSM2B/PDK4/BAAT/ACSM2A/APOA5/APOC1/CYP2C9/CYP2C8/CYP1A2/APOC3/CYP2E1/SLC27A5/CYP8B1/CYP3A4
C1	GOMF_SIGNALING_RECEPTOR_BINDING	GOMF_SIGNALING_RECEPTOR_BINDING	143	0.372536	2.6628	8.21259e-10	4.77033e-08	3.54356e-08	160	tags=34%, list=16%, signal=34%	IGHG1/IGKC/NTS/HLA-DRA/IGHG2/IGHA1/COL3A1/CD74/IGHM/HLA-DRB1/IGHG3/IGLC2/STAT1/FLNA/MMP14/TIMP1/IGHG4/LCP1/TAP1/CXCL9/ITGB2/ICAM1/SPP1/HLA-B/ITGA5/HLA-A/CCL21/MSN/CXCL10/ITGA3/AGR2/IGLC3/JCHAIN/ITGAV/COL5A1/GRN/CCL20/GPNMB/TSPAN8/HSPA8/SQSTM1/DAB2/MDK/ADAM9/HMGA1/HLA-E/THBS1/IGLL5/TUBB
C1	ICHIBA_GRAFT_VERSUS_HOST_DISEASE_35D_UP	ICHIBA_GRAFT_VERSUS_HOST_DISEASE_35D_UP	55	0.533566	3.06949	8.67647e-10	4.9919e-08	3.70815e-08	223	tags=64%, list=23%, signal=52%	TMSB4X/LYZ/CD74/PKM/HLA-DRB1/C1QB/STAT1/C1QC/C1QA/LAPTM5/CTSS/HLA-DQA1/TAP1/CXCL9/QSOX1/S100A11/ITGB2/UBD/CTSC/TMSB10/S100A6/HLA-DMA/GRN/GBP2/CLIC1/IQGAP1/HLA-E/PSMB9/CCL5/CYBB/TYROBP/VCAM1/LGMN/HLA-DMB/PTPRC
C1	WP_TAMOXIFEN_METABOLISM	WP_TAMOXIFEN_METABOLISM	14	-0.837933	-2.85355	9.86925e-10	5.64642e-08	4.19436e-08	150	tags=93%, list=15%, signal=80%	UGT1A4/UGT2B7/CYP3A5/CYP2D6/CYP1A1/FMO3/CYP2C9/CYP2C8/SULT2A1/CYP1A2/CYP2E1/CYP2A6/CYP3A4
C1	GOBP_SECONDARY_ALCOHOL_METABOLIC_PROCESS	GOBP_SECONDARY_ALCOHOL_METABOLIC_PROCESS	39	-0.636187	-2.97752	1.14443e-09	6.51118e-08	4.83673e-08	305	tags=87%, list=31%, signal=62%	ACADVL/LCAT/FMO5/APOB/CES1/AKR1D1/SC5D/APOF/CYP7A1/APOA2/EPHX2/MSMO1/ANGPTL3/CAT/CYP27A1/UGT1A4/HMGCS2/ACAA2/TM7SF2/SOD1/APOE/LEPR/TSKU/CYP2D6/PON1/APOA1/INSIG1/POR/APOA5/CYP2C9/SULT2A1/CYP1A2/SEC14L2/CYP3A4
C1	GOBP_CELLULAR_RESPONSE_TO_XENOBIOTIC_STIMULUS	GOBP_CELLULAR_RESPONSE_TO_XENOBIOTIC_STIMULUS	43	-0.616702	-2.98068	1.23797e-09	7.00442e-08	5.20313e-08	207	tags=63%, list=21%, signal=52%	CBR1/PON3/AADAC/ACAA1/UGT1A4/CYP3A5/CYP4F2/GSTA1/CYP2D6/CYP1A1/GLYAT/FBP1/ACSL1/EPHX1/ACSM2B/POR/CYP2B6/CYP2A7/AOX1/CYP2C9/CYP2C8/SLC10A1/SULT2A1/CYP1A2/CYP2E1/CYP2A6/CYP3A4
C1	CHIANG_LIVER_CANCER_SUBCLASS_CTNNB1_UP	CHIANG_LIVER_CANCER_SUBCLASS_CTNNB1_UP	39	-0.634615	-2.97017	1.30695e-09	7.35412e-08	5.4629e-08	382	tags=100%, list=39%, signal=63%	HSDL2/HIBADH/AMACR/MYRIP/ALDH3A2/RTP3/BOK/ABCB11/SLC6A12/SLCO1B1/TBX3/AR/ASPSCR1/PAGE4/GPAM/ACSS3/AADAC/SLC47A1/ACSL5/SLC13A3/HLF/CYP1A1/SLC1A2/GLYAT/SELENBP1/MTHFD1/GRHPR/ADH6/ALDH1L1/PDK4/AOX1/SEC14L2/AQP9/CYP2E1/HSD11B1/DCXR/CYP8B1/HPD
C1	GOBP_REGULATION_OF_CELLULAR_COMPONENT_MOVEMENT	GOBP_REGULATION_OF_CELLULAR_COMPONENT_MOVEMENT	114	0.398008	2.66639	1.34785e-09	7.54283e-08	5.60308e-08	403	tags=72%, list=41%, signal=48%	DUOX2/COL3A1/TMSB4X/CD74/COL1A1/FLNA/MMP14/TIMP1/IGFBP3/S100A11/ICAM1/MMP2/HIF1A/ITGA5/TMSB10/CCL21/MSN/SPARC/CXCL10/ITGA3/ARHGDIB/ITGAV/GRN/CCL20/GPNMB/DSG2/CORO1A/DAB2/ACTG1/MDK/ADAM9/ENPP2/THBS1/MMP7/CCL5/FN1/LGALS9/APP/ITGB1/CSF1/ATP2A2/LGMN/LAMB1/PTPRC/TPM1/CXCL8/DUOXA2/ACTN1/CSF1R/PFN1/SPINT2/FBLN1/SOD2/CXCR4/SERPINE1/CCL19/MMP9/PLXND1/TGFB1/ROBO1/RAC2/SOX9/CLDN4/VEGFA/RCC2/HMOX1/ADAM15/SUL…
C1	MODULE_122	MODULE_122	32	0.63476	3.0943	1.56031e-09	8.68429e-08	6.45099e-08	240	tags=78%, list=25%, signal=61%	COL3A1/COL1A1/COL6A3/ITGB2/ICAM1/ITGA5/COL6A2/TNC/ITGA3/COL6A1/ARHGDIB/COL4A1/ITGAV/COL5A1/DSG2/MGP/POSTN/COL5A2/BGN/FN1/VCAM1/NID1/LAMB1/CXCL8/ZYX
C1	GOBP_ISOPRENOID_METABOLIC_PROCESS	GOBP_ISOPRENOID_METABOLIC_PROCESS	27	-0.706831	-2.96727	1.57295e-09	8.70732e-08	6.4681e-08	143	tags=63%, list=15%, signal=55%	HMGCS2/CYP3A5/CYP2D6/CYP1A1/ADH1A/ADH6/RDH16/ADH1C/CYP2C9/CYP2C8/CYP1A2/TTR/RBP4/CYP2E1/ADH4/ADH1B/CYP3A4
C1	DESCARTES_FETAL_LUNG_MYELOID_CELLS	DESCARTES_FETAL_LUNG_MYELOID_CELLS	24	0.70621	3.11803	1.62961e-09	8.94282e-08	6.64304e-08	112	tags=62%, list=11%, signal=57%	HLA-DRA/LYZ/CD74/HLA-DRB1/C1QB/HLA-DPB1/HLA-DPA1/C1QC/C1QA/HLA-DQA1/HLA-DQB1/CXCL9/HLA-DRB5/CXCL10/HLA-DMA
C1	GOMF_TRANSITION_METAL_ION_BINDING	GOMF_TRANSITION_METAL_ION_BINDING	106	-0.450438	-2.70336	1.63295e-09	8.94282e-08	6.64304e-08	215	tags=46%, list=22%, signal=40%	NR1I3/RGN/CYP7A1/BHMT2/TF/ARG1/CYP4A22/MSMO1/CYP4F3/ALAD/DPYS/CYP27A1/SORD/HAAO/CYP3A5/CYP4F2/UPB1/SOD1/PAH/CYP2D6/CYP1A1/ADH1A/CDO1/RIDA/CPB2/HRG/SHMT1/ADH6/CYP4A11/ANG/ADI1/ADH1C/KNG1/CYP2B6/CYP2A7/AOX1/CYP2C9/CYP2C8/PCK2/MT1X/CYP1A2/PCK1/BHMT/CYP2E1/ADH4/ADH1B/CYP8B1/CYP2A6/CYP3A4
C1	CAIRO_LIVER_DEVELOPMENT_DN	CAIRO_LIVER_DEVELOPMENT_DN	89	-0.479366	-2.75852	1.92909e-09	1.05084e-07	7.80603e-08	362	tags=78%, list=37%, signal=54%	SERPINF1/ALDH3A2/SERPINF2/SERPINA10/PHYH/SPP2/QPRT/MAOB/GCAT/ASGR2/GCDH/LCAT/FAH/APOB/KLKB1/ECH1/CES1/SAA4/ABCC6/C8G/HPN/PCYT2/AFM/APOF/F2/SLC38A3/GAMT/ITIH3/BDH1/PON3/ARG1/COL18A1/ANGPTL3/SERPIND1/PROC/DPYS/CYP27A1/SERPING1/MST1/HAAO/HMGCS2/ACAA2/HAGH/IGFBP1/AMBP/APOE/PIPOX/GNMT/TST/F10/C8A/RIDA/CPB2/ITIH1/SELENBP1/ACSL1/TFR2/ALDH1L1/KNG1/CPS1/PLG/F12/PCK2/HP/SERPINC1/AQP9/BHMT/SLC27A5/DCXR
C1	GSE10325_CD4_TCELL_VS_BCELL_DN	GSE10325_CD4_TCELL_VS_BCELL_DN	30	0.651943	3.12634	1.97211e-09	1.06859e-07	7.93789e-08	112	tags=57%, list=11%, signal=52%	IGKC/HLA-DRA/IGHA1/IGHM/HLA-DRB1/HLA-DPB1/HLA-DPA1/HLA-DQA1/IGLV3-19/HLA-DQB1/CD24/IGKV4-1/SEL1L3/ANXA4/MARCKS/JCHAIN/HLA-DMA
C1	GOCC_CELL_SUBSTRATE_JUNCTION	GOCC_CELL_SUBSTRATE_JUNCTION	93	0.428608	2.75546	2.31668e-09	1.24869e-07	9.27572e-08	526	tags=94%, list=54%, signal=48%	FLNA/MMP14/TPM4/LCP1/ITGB2/ICAM1/YWHAZ/ITGA5/VIM/MSN/CD44/TNC/ACTB/ITGA3/ANXA5/MARCKS/B2M/ITGAV/HSPA8/DAB2/ACTG1/ADAM9/ARPC1B/HMGA1/IQGAP1/CFL1/TGM2/PABPC1/ITGB1/ENAH/LASP1/ARPC2/EZR/PTPRC/PDIA3/ACTR2/ZYX/MPZL1/ACTR3/ACTN1/PFN1/MRC2/IGF2R/HSP90B1/ADGRE5/CAP1/RAC2/NPM1/HYOU1/PLEC/TLN1/MYH9/CORO1C/YWHAQ/CAPN2/HSPA5/VCL/PDGFRB/AHNAK/PLAU/ANXA1/MCAM/ACTN4/YWHAB/RAB10/CLTC/FBLIM1/HSPG2/ITGB5/RHOA/CDC4…
C1	GOBP_RESPONSE_TO_XENOBIOTIC_STIMULUS	GOBP_RESPONSE_TO_XENOBIOTIC_STIMULUS	79	-0.492086	-2.74102	2.61732e-09	1.40335e-07	1.04245e-07	207	tags=52%, list=21%, signal=44%	CBR1/PON3/APOA2/ARG1/AADAC/OTC/CAT/ALAD/ACAA1/UGT1A4/SORD/HMGCS2/CYP3A5/CYP4F2/SOD1/GSTA1/CYP2D6/CYP1A1/SLC1A2/GLYAT/CPB2/FBP1/ACSL1/EPHX1/IGFBP2/ACSM2B/POR/ABAT/ASS1/CPS1/CYP2B6/CYP2A7/AOX1/CYP2C9/CYP2C8/SLC10A1/SULT2A1/CYP1A2/CYP2E1/CYP2A6/CYP3A4
C1	GOMF_IMMUNOGLOBULIN_RECEPTOR_BINDING	GOMF_IMMUNOGLOBULIN_RECEPTOR_BINDING	15	0.803317	2.9198	2.78306e-09	1.48444e-07	1.1027e-07	32	tags=60%, list=3%, signal=59%	IGHG1/IGKC/IGHG2/IGHA1/IGHM/IGHG3/IGLC2/FLNA/IGHG4
C1	GOMF_MONOOXYGENASE_ACTIVITY	GOMF_MONOOXYGENASE_ACTIVITY	29	-0.676613	-2.89965	2.82078e-09	1.49677e-07	1.11185e-07	189	tags=69%, list=19%, signal=57%	CYP4A22/MSMO1/CYP4F3/CYP27A1/CYP3A5/CYP4F2/PAH/CYP2D6/CYP1A1/CYP4A11/FMO3/CYP2B6/CYP2A7/CYP2C9/CYP2C8/CYP1A2/CYP2E1/CYP8B1/CYP2A6/CYP3A4
C1	HU_FETAL_RETINA_FIBROBLAST	HU_FETAL_RETINA_FIBROBLAST	82	0.455342	2.84981	2.89734e-09	1.52946e-07	1.13614e-07	269	tags=57%, list=28%, signal=45%	COL3A1/COL1A2/COL1A1/FLNA/TIMP1/COL6A3/TPM4/S100A11/MMP2/ITGA5/COL6A2/CTSC/HLA-A/ANXA2/MSN/SPARC/ANXA5/COL4A2/COL4A1/B2M/COL5A1/IRF1/VCAN/DAB2/MDK/CLIC1/CALU/SERPINH1/IQGAP1/HLA-E/LUM/COL5A2/BGN/TGM2/FN1/H19/ITGB1/LGALS1/NID1/LAMB1/NOTCH2/TPM1/PFN1/FBLN1/FSTL1/MRC2/HSP90B1
C1	REACTOME_SIGNALING_BY_INTERLEUKINS	REACTOME_SIGNALING_BY_INTERLEUKINS	59	0.50803	2.96183	3.02437e-09	1.57673e-07	1.17125e-07	331	tags=73%, list=34%, signal=51%	IGHG1/COL1A2/STAT1/TIMP1/IGHG4/LCP1/ITGB2/ICAM1/YWHAZ/MMP2/HIF1A/VIM/ANXA2/MSN/CXCL10/IL2RG/CCL20/HSPA8/SQSTM1/PSMB9/CFL1/CCL5/FN1/LGALS9/APP/ITGB1/HSP90AA1/VCAM1/CSF1/CXCL8/CSF1R/HSP90B1/SOD2/MUC1/CCL19/MMP9/TGFB1/OSMR/CANX/VEGFA/CD4/HMOX1/JUNB
C1	LEE_LIVER_CANCER_MYC_E2F1_DN	LEE_LIVER_CANCER_MYC_E2F1_DN	20	-0.754403	-2.8607	3.03306e-09	1.57673e-07	1.17125e-07	213	tags=90%, list=22%, signal=72%	RGN/EPHX2/OTC/SLC27A2/ALAD/HAO1/CYP4F2/C4BPA/ACSL1/IGFBP2/BAAT/ETNK2/MAT1A/PCK1/BHMT/CYP2E1/HSD11B1/HPD
C1	GOBP_REGULATION_OF_CELL_ADHESION	GOBP_REGULATION_OF_CELL_ADHESION	102	0.409459	2.65825	3.02984e-09	1.57673e-07	1.17125e-07	363	tags=71%, list=37%, signal=49%	HLA-DRA/CD74/COL1A1/HLA-DRB1/HLA-DPB1/HLA-DPA1/FLNA/LAPTM5/MMP14/HLA-DQA1/HLA-DQB1/CD24/ITGB2/MMP2/ITGA5/HLA-DRB5/HLA-A/CCL21/CD44/TNC/ITGA3/AGR2/ARHGDIB/B2M/ITGAV/HLA-DMA/IRF1/SOX4/GPNMB/CORO1A/DAB2/ACTG1/MDK/ADAM9/HLA-E/THBS1/TGM2/CCL5/GBP1/FN1/DDR1/LGALS9/VCAM1/LGALS1/CSF1/ARPC2/NID1/HLA-DMB/PTPRC/TPM1/CXCL8/SPINT2/FBLN1/CXCR4/MUC1/SERPINE1/CCL19/PLXND1/TGFB1/RAC2/SOX9/TNFRSF21/VEGFA/CD4/RCC2/…
C1	LINDGREN_BLADDER_CANCER_CLUSTER_2B	LINDGREN_BLADDER_CANCER_CLUSTER_2B	67	0.484463	2.87208	3.07869e-09	1.59237e-07	1.18287e-07	210	tags=55%, list=22%, signal=47%	HLA-DRA/LYZ/COL1A2/HLA-DRB1/HLA-DPB1/BIRC3/LAPTM5/COL6A3/LCP1/HLA-DQB1/ICAM1/UBD/YWHAZ/MMP2/HLA-DRB5/COL6A2/TIMP2/MSN/TNC/SPARC/COL6A1/COTL1/HLA-DMA/IL2RG/DAB2/MGP/HLA-E/LUM/POSTN/COL5A2/PPP1R18/SDC3/CYBB/VCAM1/SRGN/LGALS1/ARPC2
C1	SANA_RESPONSE_TO_IFNG_UP	SANA_RESPONSE_TO_IFNG_UP	24	0.697641	3.08019	3.09437e-09	1.59243e-07	1.18291e-07	188	tags=79%, list=19%, signal=66%	CD74/HLA-DRB1/HLA-DPA1/STAT1/HLA-DQA1/HLA-DQB1/CXCL9/UBD/GOLM1/HLA-B/HLA-DRB5/HLA-A/CXCL10/LGALS3BP/HLA-DMA/HLA-E/HLA-C/GBP1/LGALS9
C1	GOCC_ANCHORING_JUNCTION	GOCC_ANCHORING_JUNCTION	118	0.386793	2.59891	3.29551e-09	1.68746e-07	1.25351e-07	529	tags=88%, list=54%, signal=46%	FLNA/MMP14/TPM4/LCP1/S100A11/ITGB2/ICAM1/YWHAZ/ITGA5/VIM/NDRG1/ANXA2/MSN/CD44/TNC/ACTB/ITGA3/ANXA5/MARCKS/B2M/ITGAV/EIF4G2/DSG2/CORO1A/HSPA8/DAB2/ACTG1/ADAM9/ARPC1B/HMGA1/IQGAP1/CFL1/TGM2/PABPC1/APP/ITGB1/ENAH/ATP1B1/LASP1/ARPC2/EZR/PTPRC/PDIA3/ACTR2/ZYX/MPZL1/ACTR3/ACTN1/PFN1/MRC2/IGF2R/HSP90B1/ADGRE5/CAP1/WDR1/CD53/RAC2/NPM1/CLDN4/HYOU1/PLEC/TLN1/VEGFA/ADAM15/MYH9/CORO1C/YWHAQ/CAPN2/HSPA5/VCL/P…
C1	FAN_OVARY_CL9_PUTATIVE_APOPTOTIC_ENDOTHELIAL_CELL	FAN_OVARY_CL9_PUTATIVE_APOPTOTIC_ENDOTHELIAL_CELL	70	0.481173	2.90565	3.63675e-09	1.85293e-07	1.37642e-07	192	tags=51%, list=20%, signal=44%	CD74/HLA-DRB1/TAP1/ENO1/ICAM1/ATP1A1/HIF1A/HLA-B/HLA-DRB5/HLA-A/NDRG1/ANXA2/MSN/SPARC/ANXA5/B2M/TAGLN2/HLA-DMA/IRF1/GBP2/PGK1/SQSTM1/DAB2/TPM3/MGP/ARPC1B/HMGA1/BACE2/HLA-E/THBS1/HLA-C/CFL1/GBP1/APP/TXNRD1/TM4SF1
C1	KEGG_VIRAL_MYOCARDITIS	KEGG_VIRAL_MYOCARDITIS	23	0.707329	3.07386	3.84512e-09	1.9494e-07	1.44808e-07	162	tags=74%, list=17%, signal=63%	HLA-DRA/HLA-DRB1/HLA-DPB1/HLA-DPA1/HLA-DQA1/HLA-DQB1/ITGB2/ICAM1/HLA-B/HLA-DRB5/HLA-A/ACTB/HLA-DMA/EIF4G2/ACTG1/HLA-E/HLA-C
C1	GOBP_ORGANIC_HYDROXY_COMPOUND_BIOSYNTHETIC_PROCESS	GOBP_ORGANIC_HYDROXY_COMPOUND_BIOSYNTHETIC_PROCESS	40	-0.601012	-2.82986	3.96653e-09	2.00105e-07	1.48645e-07	276	tags=78%, list=28%, signal=58%	APOB/CES1/DAO/AKR1D1/PCBD1/QDPR/SC5D/CYP7A1/MSMO1/SLC27A2/CYP27A1/HMGCS2/PMEL/ACAA2/TM7SF2/SOD1/APOE/PAH/SCP2/APOA1/INSIG1/POR/BAAT/APOA5/PCK2/ALDH2/PCK1/SEC14L2/SLC27A5/CYP8B1/CYP3A4
C1	GOBP_B_CELL_ACTIVATION	GOBP_B_CELL_ACTIVATION	30	0.642195	3.0796	4.26005e-09	2.13859e-07	1.58862e-07	32	tags=37%, list=3%, signal=37%	IGHG1/IGKC/IGHG2/IGHA1/CD74/IGHM/IGHG3/IGLC2/LAPTM5/MMP14/IGHG4
C1	GOCC_MITOCHONDRION	GOCC_MITOCHONDRION	139	-0.401779	-2.53528	4.28479e-09	2.14051e-07	1.59005e-07	391	tags=68%, list=40%, signal=48%	MGST1/GSTZ1/TMBIM6/NAGS/HSDL2/ACSF2/HIBADH/AMACR/PXMP2/ATP5F1D/GABARAPL1/PHYH/BOK/ECHDC3/CHCHD10/DECR1/MAOB/GCAT/PECR/NADK2/GSTK1/MPST/HADH/GCDH/ACADVL/ECI1/ALDH7A1/ACAT1/PRODH2/ACADSB/ECH1/GATM/SARDH/DAO/HMGCL/IVD/PAGE4/ANXA6/ECI2/GPAM/ALDH5A1/ACSS3/UQCRQ/ETFB/DHTKD1/BDH1/ARG1/OTC/ECHDC2/PC/LDHD/CAT/PGRMC1/GOT2/OGDHL/ACSM5/ECHS1/CYP27A1/ALDH4A1/DMGDH/ACSL5/GLYCTK/SORD/HMGCS2/CYB5A/ETNPPL/ACAA2/A…
C1	AIZARANI_LIVER_C24_EPCAM_POS_BILE_DUCT_CELLS_3	AIZARANI_LIVER_C24_EPCAM_POS_BILE_DUCT_CELLS_3	66	0.477306	2.8095	4.34911e-09	2.1621e-07	1.60608e-07	450	tags=88%, list=46%, signal=51%	MUC13/BIRC3/TPM4/S100A11/CD24/SPP1/ATP1A1/GOLM1/ANXA2/S100A6/AGR2/ANXA5/ANXA4/NQO1/TAGLN2/SOX4/DSG2/TSPAN8/ACTG1/MAL2/CLIC1/BACE2/MMP7/TUBB/SPINK1/TNFAIP2/DDR1/ITGB1/TM4SF1/ENAH/CD63/SPINT1/ATP1B1/EZR/ELF3/LRP10/TPM1/CXCL8/SPINT2/KRT19/MUC1/SOX9/CLDN4/AKR1B10/TNFRSF21/KIAA1522/TMC5/LGALS3/CAPN2/TSPAN3/LAD1/ACTN4/DSTN/SLC12A2/SPATS2L/GSTP1/CALM2/CDC42EP1
C1	GOCC_IMMUNOGLOBULIN_COMPLEX_CIRCULATING	GOCC_IMMUNOGLOBULIN_COMPLEX_CIRCULATING	15	0.794639	2.88826	5.29726e-09	2.60813e-07	1.93741e-07	110	tags=73%, list=11%, signal=66%	IGHG1/IGKC/IGHG2/IGHA1/IGHM/IGHG3/IGLC2/IGHG4/IGKV3-20/IGLC3/JCHAIN
C1	PUJANA_ATM_PCC_NETWORK	PUJANA_ATM_PCC_NETWORK	95	0.423822	2.70855	5.28753e-09	2.60813e-07	1.93741e-07	555	tags=96%, list=57%, signal=46%	IGKC/HLA-DRA/PKM/HLA-DPA1/STAT1/LAPTM5/CTSS/LCP1/TAP1/ARHGDIB/B2M/IL2RG/CORO1A/HSPA8/PGK1/ARPC1B/PTMA/PRKDC/PABPC1/NAP1L1/TOP2A/ARPC2/TKT/UCP2/MKI67/PTPRC/ACTR2/RAN/RAD21/ACTR3/NCL/LPGAT1/FBLN1/LDHB/CXCR4/MCM4/PFKFB3/CAP1/NUP210/TGFB1/YBX1/ROBO1/PRRC2C/CD53/RAC2/PARP1/NPM1/HCLS1/RBM3/ADAR/LDHA/SET/DNMT1/HNRNPA3/EIF2S3/CD47/NONO/IFI16/CAPZA1/RBBP7/ILF2/YWHAB/MOB1A/PSMB8/ILF3/HLA-DOA/HNRNPA2B1/PLEK…
C1	FAN_EMBRYONIC_CTX_BRAIN_B_CELL	FAN_EMBRYONIC_CTX_BRAIN_B_CELL	25	0.681522	3.06308	5.82247e-09	2.85301e-07	2.11932e-07	173	tags=72%, list=18%, signal=61%	HLA-DRA/CD74/HLA-DRB1/HLA-DPB1/BIRC3/HLA-DPA1/HLA-DQB1/HLA-B/HLA-A/TAGLN2/HLA-DMA/IL2RG/CORO1A/SLC38A1/IGLL5/PSMB9/HLA-C/LSP1
C1	CHARAFE_BREAST_CANCER_LUMINAL_VS_MESENCHYMAL_DN	CHARAFE_BREAST_CANCER_LUMINAL_VS_MESENCHYMAL_DN	68	0.478273	2.86217	5.90683e-09	2.88056e-07	2.13978e-07	531	tags=99%, list=54%, signal=48%	TIMP1/COL6A3/MMP2/VIM/COL6A2/CTSC/ANXA2/TIMP2/MSN/CD44/SPARC/COL6A1/ANXA5/COL4A2/COL4A1/ITGAV/COL5A1/DAB2/ACTG1/PSMB9/TUBB/PPP1R18/NAP1L1/SRGN/LAMB1/ACTR2/TPM1/ITM2C/ACTN1/FSTL1/MRC2/LDHB/ADGRE5/SERPINE1/KPNB1/TGFB1/OSMR/LAMC1/GLS/CORO1C/VCL/NONO/IFI16/PLAU/ANXA1/MCAM/LBH/PRNP/FSCN1/SPATS2L/ILF3/GSTP1/FBLIM1/WIPF1/MAPRE1/RGS2/BICC1/CAVIN1/IFNGR2/MAP4K4/PLP2/SFPQ/GJA1/EPB41L2/ACTA2/HEG1/EXT1
C1	KEGG_ECM_RECEPTOR_INTERACTION	KEGG_ECM_RECEPTOR_INTERACTION	30	0.638693	3.0628	6.11221e-09	2.96659e-07	2.20369e-07	191	tags=70%, list=20%, signal=58%	COL3A1/COL1A2/COL1A1/COL6A3/SPP1/ITGA5/COL6A2/AGRN/CD44/TNC/ITGA3/COL6A1/COL4A2/COL4A1/ITGAV/COL5A1/THBS1/COL5A2/FN1/SDC3/ITGB1
C1	KEGG_ANTIGEN_PROCESSING_AND_PRESENTATION	KEGG_ANTIGEN_PROCESSING_AND_PRESENTATION	31	0.624268	3.04207	6.72046e-09	3.24642e-07	2.41156e-07	226	tags=71%, list=23%, signal=56%	HLA-DRA/CD74/HLA-DRB1/HLA-DPB1/HLA-DPA1/CTSS/HLA-DQA1/TAP1/HLA-DQB1/HLA-B/HLA-DRB5/HLA-A/B2M/HLA-DMA/HSPA8/HLA-E/HLA-C/CTSB/HSP90AA1/LGMN/HLA-DMB/PDIA3
C1	MODULE_345	MODULE_345	24	0.690144	3.04709	6.80121e-09	3.25473e-07	2.41772e-07	176	tags=79%, list=18%, signal=67%	IGKC/HLA-DRA/CD74/IGHM/IGHG3/HLA-DPB1/HLA-DPA1/STAT1/HLA-DQA1/TAP1/HLA-DQB1/CXCL9/HLA-A/LGALS3BP/HLA-DMA/GBP2/THBS1/HLA-C/GBP1
C1	MODULE_436	MODULE_436	24	0.690144	3.04709	6.80121e-09	3.25473e-07	2.41772e-07	176	tags=79%, list=18%, signal=67%	IGKC/HLA-DRA/CD74/IGHM/IGHG3/HLA-DPB1/HLA-DPA1/STAT1/HLA-DQA1/TAP1/HLA-DQB1/CXCL9/HLA-A/LGALS3BP/HLA-DMA/GBP2/THBS1/HLA-C/GBP1
C1	REACTOME_ECM_PROTEOGLYCANS	REACTOME_ECM_PROTEOGLYCANS	27	0.663149	3.06862	7.33153e-09	3.4922e-07	2.59412e-07	191	tags=74%, list=20%, signal=61%	COL3A1/COL1A2/COL1A1/COL6A3/COL6A2/AGRN/TNC/SPARC/COL6A1/COL4A2/COL4A1/ITGAV/COL5A1/VCAN/LUM/COL5A2/BGN/FN1/APP/ITGB1
C1	DESCARTES_FETAL_INTESTINE_MYELOID_CELLS	DESCARTES_FETAL_INTESTINE_MYELOID_CELLS	35	0.600296	3.0438	7.51985e-09	3.56531e-07	2.64844e-07	112	tags=49%, list=11%, signal=45%	HLA-DRA/LYZ/CD74/HLA-DRB1/C1QB/HLA-DPB1/HLA-DPA1/C1QC/C1QA/CTSS/HLA-DQA1/HLA-DQB1/CXCL9/HLA-DRB5/CXCL10/FCGR3A/HLA-DMA
C1	FAN_OVARY_CL7_ANGEIOGENIC_ENDOTHELIAL_CELL	FAN_OVARY_CL7_ANGEIOGENIC_ENDOTHELIAL_CELL	45	0.555094	3.03645	7.72414e-09	3.6453e-07	2.70785e-07	192	tags=60%, list=20%, signal=51%	HLA-DRA/TMSB4X/CD74/HLA-DRB1/HLA-DPB1/HLA-DPA1/HLA-DQB1/HLA-B/HLA-DRB5/HLA-A/ANXA2/S100A6/SPARC/B2M/TAGLN2/HLA-DMA/GRN/TPM3/MGP/ARPC1B/ENPP2/HLA-E/PSMB9/HLA-C/FN1/APP/TM4SF1
C1	SU_LIVER	SU_LIVER	34	-0.639756	-2.89208	9.1186e-09	4.25354e-07	3.15968e-07	334	tags=91%, list=34%, signal=62%	SPP2/CFHR4/MBL2/SLC6A12/APOB/APCS/SAA4/AFM/GCGR/APOF/LECT2/ARG1/SERPIND1/GPT/HAO1/MASP2/CTH/CCL16/CPN2/C8A/TFR2/RDH16/F9/CPS1/FMO3/F12/CYP1A2/SEC14L2/SERPINC1/SLC22A1/TAT
C1	MOOTHA_MITOCHONDRIA	MOOTHA_MITOCHONDRIA	57	-0.543927	-2.8343	9.12262e-09	4.25354e-07	3.15968e-07	331	tags=79%, list=34%, signal=55%	DECR1/MAOB/MPST/HADH/GCDH/ACADVL/LCAT/ECI1/ACAT1/ACADSB/GATM/SARDH/HMGCL/IVD/ECI2/ETFB/CYP7A1/BDH1/OTC/PKLR/PC/CAT/GOT2/ACAA1/ECHS1/CYP27A1/ALDH4A1/HMGCS2/CYB5A/ACAA2/ALAS1/TST/SLC1A2/GLYAT/MTHFD1/ACSL1/POR/EHHADH/PDK4/ABAT/CPS1/PCK2/ALDH2/CYP2E1/TAT
C1	GOBP_REGULATION_OF_IMMUNE_RESPONSE	GOBP_REGULATION_OF_IMMUNE_RESPONSE	97	0.405661	2.59033	9.13758e-09	4.25354e-07	3.15968e-07	118	tags=31%, list=12%, signal=30%	IGHG1/IGKC/HLA-DRA/IGHG2/IGHA1/COL3A1/CD74/IGHM/HLA-DRB1/IGHG3/C1QB/HLA-DPB1/BIRC3/IGLC2/C1QC/C1QA/LAPTM5/IGHG4/CTSS/HLA-DQB1/CD24/ITGB2/HLA-B/HLA-A/GBP5/IGLC3/FCGR3A/B2M/GRN/IRF1
C1	GOBP_POSITIVE_REGULATION_OF_CELL_ADHESION	GOBP_POSITIVE_REGULATION_OF_CELL_ADHESION	64	0.488098	2.90074	1.05846e-08	4.86721e-07	3.61553e-07	230	tags=59%, list=24%, signal=49%	HLA-DRA/CD74/HLA-DRB1/HLA-DPB1/HLA-DPA1/FLNA/HLA-DQA1/HLA-DQB1/CD24/ITGB2/ITGA5/HLA-DRB5/HLA-A/CCL21/CD44/ITGA3/AGR2/B2M/ITGAV/HLA-DMA/SOX4/CORO1A/DAB2/MDK/ADAM9/HLA-E/TGM2/CCL5/FN1/LGALS9/VCAM1/LGALS1/CSF1/ARPC2/NID1/HLA-DMB/PTPRC/TPM1
C1	GOMF_STEROID_HYDROXYLASE_ACTIVITY	GOMF_STEROID_HYDROXYLASE_ACTIVITY	15	-0.794289	-2.75569	1.0552e-08	4.86721e-07	3.61553e-07	161	tags=87%, list=17%, signal=73%	CYP27A1/CYP3A5/CYP2D6/CYP1A1/CYP2B6/CYP2A7/CYP2C9/CYP2C8/CYP1A2/CYP2E1/CYP8B1/CYP2A6/CYP3A4
C1	GOBP_IMMUNE_EFFECTOR_PROCESS	GOBP_IMMUNE_EFFECTOR_PROCESS	90	0.428315	2.73356	1.05985e-08	4.86721e-07	3.61553e-07	69	tags=29%, list=7%, signal=30%	IGHG1/IGKC/HLA-DRA/IGHG2/IGHA1/CD74/IGHM/HLA-DRB1/IGHG3/C1QB/HLA-DPB1/HLA-DPA1/IGLC2/C1QC/C1QA/LAPTM5/IGHG4/HLA-DQA1/LCP1/HLA-DQB1/ITGB2/ICAM1/HLA-B/HLA-DRB5/CTSC/HLA-A
C1	REACTOME_XENOBIOTICS	REACTOME_XENOBIOTICS	12	-0.851357	-2.70843	1.08582e-08	4.96423e-07	3.6876e-07	129	tags=92%, list=13%, signal=81%	CYP3A5/CYP2D6/CYP1A1/CYP2B6/CYP2A7/CYP2C9/CYP2C8/CYP1A2/CYP2E1/CYP2A6/CYP3A4
C1	GOCC_MHC_PROTEIN_COMPLEX	GOCC_MHC_PROTEIN_COMPLEX	18	0.738069	2.92209	1.12284e-08	5.08804e-07	3.77957e-07	162	tags=78%, list=17%, signal=66%	HLA-DRA/CD74/HLA-DRB1/HLA-DPB1/HLA-DPA1/HLA-DQA1/HLA-DQB1/HLA-B/HLA-DRB5/HLA-A/B2M/HLA-DMA/HLA-E/HLA-C
C1	ZAK_PBMC_MRKAD5_HIV_1_GAG_POL_NEF_AGE_20_50YO_1DY_UP	ZAK_PBMC_MRKAD5_HIV_1_GAG_POL_NEF_AGE_20_50YO_1DY_UP	117	0.369736	2.47366	1.12087e-08	5.08804e-07	3.77957e-07	276	tags=52%, list=28%, signal=42%	HLA-DRA/HLA-DRB1/C1QB/HLA-DPA1/STAT1/C1QC/TIMP1/TAP1/QSOX1/S100A11/ICAM1/GOLM1/HLA-DRB5/ANXA2/TIMP2/AGRN/CXCL10/LGALS3BP/ANXA5/ANXA4/MARCKS/GBP5/G6PD/TTYH3/ACSL4/HLA-DMA/GRN/IRF1/GBP2/PGK1/ADAM9/CLIC1/CAPG/PSMB9/TNFAIP2/CTSB/TGM2/FNDC3B/GBP1/SDC3/CYBB/LGALS9/TYROBP/CD63/PEA15/ATP1B1/ATP2A2/NID1/HLA-DMB/SLC1A5/NOTCH2/RNF213/SIPA1L2/ST14/CSF1R/FCER1G/GBP4/GNS/TUBA1A/ADGRE5/PFKFB3
C1	GOMF_TETRAPYRROLE_BINDING	GOMF_TETRAPYRROLE_BINDING	30	-0.657779	-2.84566	1.14548e-08	5.16778e-07	3.8388e-07	189	tags=73%, list=19%, signal=61%	CYP4A22/CAT/PGRMC1/CYP4F3/CYP27A1/CYB5A/CYP3A5/CYP4F2/AMBP/CYP2D6/CYP1A1/HRG/CYP4A11/CYP2B6/CYP2A7/CYP2C9/CYP2C8/CYP1A2/CYP2E1/CYP8B1/CYP2A6/CYP3A4
C1	KEGG_PPAR_SIGNALING_PATHWAY	KEGG_PPAR_SIGNALING_PATHWAY	25	-0.684538	-2.79296	1.17856e-08	5.29371e-07	3.93235e-07	212	tags=80%, list=22%, signal=64%	CYP7A1/APOA2/CYP4A22/SLC27A2/ACOX1/ACAA1/CYP27A1/ACSL5/HMGCS2/SCP2/ACSL1/APOA1/CYP4A11/EHHADH/APOA5/PCK2/PCK1/APOC3/SLC27A5/CYP8B1
C1	GNF2_IGF1	GNF2_IGF1	17	-0.775791	-2.811	1.19294e-08	5.33488e-07	3.96293e-07	86	tags=71%, list=9%, signal=66%	HRG/RDH16/ADH1C/HSD17B6/MAT1A/CYP2C9/CYP2C8/CYP1A2/SLC22A1/CYP2E1/SLC27A5/CYP2A6
C1	HSIAO_HOUSEKEEPING_GENES	HSIAO_HOUSEKEEPING_GENES	96	0.411857	2.6415	1.21676e-08	5.41775e-07	4.02449e-07	454	tags=81%, list=47%, signal=48%	HLA-DRA/TMSB4X/CD74/HLA-DPA1/FLNA/HLA-DQA1/HLA-DQB1/ENO1/YWHAZ/HLA-B/VIM/TMSB10/HLA-A/NDRG1/ANXA2/MSN/ACTB/MARCKS/ARHGDIB/ALDOA/B2M/TAGLN2/EIF4G2/PSAP/PGK1/SQSTM1/ACTG1/MGP/CLIC1/IQGAP1/FTH1/HLA-E/PTMA/CFL1/PABPC1/NAP1L1/ITGB1/HSP90AA1/CD63/LGALS1/LASP1/ARPC2/EZR/ARF4/NCL/PFN1/LDHB/CAP1/YBX1/PARP1/RPN2/NPM1/CANX/JUNB/LDHA/SET/MYH9/LGALS3/YWHAQ/CAPN2/NPC2/NONO/HSP90AB1/SSR2/CAPZA1/GNB1/GAPDH/YWHAB…
C1	DESCARTES_FETAL_THYMUS_ANTIGEN_PRESENTING_CELLS	DESCARTES_FETAL_THYMUS_ANTIGEN_PRESENTING_CELLS	34	0.605639	3.03401	1.23295e-08	5.46606e-07	4.06038e-07	84	tags=44%, list=9%, signal=42%	IGKC/HLA-DRA/LYZ/CD74/IGHM/HLA-DRB1/C1QB/HLA-DPB1/BIRC3/HLA-DPA1/C1QA/CTSS/CXCL9/HLA-DRB5/CXCL10
C1	WP_NUCLEAR_RECEPTORS_METAPATHWAY	WP_NUCLEAR_RECEPTORS_METAPATHWAY	74	-0.487393	-2.70259	1.27286e-08	5.61871e-07	4.17377e-07	221	tags=50%, list=23%, signal=42%	SLCO2B1/NR1I3/CYP7A1/CBR1/APOA2/ACOX1/ACAA1/UGT1A4/UGT2B7/GPX3/ALAS1/IGFBP1/CYP3A5/GSTA1/SLC2A2/CYP1A1/SCP2/ABCB4/APOA1/CYP4A11/EHHADH/PDK4/BAAT/ETNK2/APOA5/CYP2B6/CYP2C9/SLC10A1/SULT2A1/CYP1A2/PCK1/CES2/APOC3/SLC27A5/CYP8B1/CYP2A6/CYP3A4
C1	HAY_BONE_MARROW_PLASMA_CELL	HAY_BONE_MARROW_PLASMA_CELL	24	0.683375	3.0172	1.27924e-08	5.62262e-07	4.17668e-07	110	tags=54%, list=11%, signal=49%	IGHG1/IGKC/IGHG2/IGHA1/IGHM/IGHG3/IGLC2/IGHG4/IGKV4-1/IGKV3-20/IGLC3/IGKV1-5/JCHAIN
C1	LEE_LIVER_CANCER_CIPROFIBRATE_DN	LEE_LIVER_CANCER_CIPROFIBRATE_DN	21	-0.733836	-2.83047	1.29521e-08	5.66846e-07	4.21073e-07	119	tags=86%, list=12%, signal=77%	CYP7A1/LECT2/OTC/C4BPA/PIPOX/PAH/SLC2A2/PON1/SLC1A2/SELENBP1/ABAT/BAAT/ETNK2/PCK1/BHMT/CYP2E1/HSD11B1/HPD
C1	GOMF_OXIDOREDUCTASE_ACTIVITY_ACTING_ON_PAIRED_DONORS_WITH_INCORPORATION_OR_REDUCTION_OF_MOLECULAR_OXYGEN_REDUCED_FLAVIN_OR_FLAVOPROTEIN_AS_ONE_DONOR_AND_INCORPORATION_OF_ONE_ATOM_OF_OXYGEN	GOMF_OXIDOREDUCTASE_ACTIVITY_ACTING_ON_PAIRED_DONORS_WITH_INCORPORATION_OR_REDUCTION_OF_MOLECULAR_OXYGEN_REDUCED_FLAVIN_OR_FLAVOPROTEIN_AS_ONE_DONOR_AND_INCORPORATION_OF_ONE_ATOM_OF_OXYGEN	18	-0.755752	-2.76162	1.3323e-08	5.78516e-07	4.29742e-07	129	tags=72%, list=13%, signal=64%	CYP3A5/CYP4F2/CYP2D6/CYP1A1/CYP4A11/CYP2B6/CYP2A7/CYP2C9/CYP2C8/CYP1A2/CYP2E1/CYP2A6/CYP3A4
C1	LAKE_ADULT_KIDNEY_C10_THIN_ASCENDING_LIMB	LAKE_ADULT_KIDNEY_C10_THIN_ASCENDING_LIMB	94	0.41773	2.67679	1.33317e-08	5.78516e-07	4.29742e-07	316	tags=63%, list=32%, signal=47%	CD74/PKM/TIMP1/S100A11/ENO1/CD24/SPP1/ATP1A1/GOLM1/HIF1A/HLA-B/HLA-A/ANXA2/CPD/CD44/S100A6/ANXA5/ALDOA/B2M/ACSL4/LAPTM4B/EIF4G2/PSAP/HSPA8/PGK1/ACTG1/ARPC1B/BACE2/IQGAP1/FTH1/HLA-E/PTMA/CTSB/TGM2/PABPC1/APP/ITGB1/HSP90AA1/CD63/ELF3/LRP10/PDIA3/ACTR2/RAN/ITM2C/PLOD2/NCL/BTG1/HSP90B1/LDHB/SOD2/PFKFB3/IVNS1ABP/YBX1/NPM1/OSMR/CANX/HNRNPU/CCT6A
C1	DURANTE_ADULT_OLFACTORY_NEUROEPITHELIUM_B_CELLS	DURANTE_ADULT_OLFACTORY_NEUROEPITHELIUM_B_CELLS	13	0.817036	2.82604	1.35088e-08	5.83727e-07	4.33613e-07	41	tags=69%, list=4%, signal=67%	HLA-DRA/CD74/IGHM/HLA-DRB1/HLA-DPB1/BIRC3/LAPTM5/HLA-DQA1/HLA-DQB1
C1	KIM_GLIS2_TARGETS_UP	KIM_GLIS2_TARGETS_UP	36	0.597342	3.04761	1.39351e-08	5.9962e-07	4.45418e-07	222	tags=69%, list=23%, signal=56%	HLA-DRA/COL3A1/COL1A2/CD74/COL1A1/HLA-DRB1/MMP14/HLA-DQA1/ICAM1/VIM/S100A6/SPARC/CXCL10/COL4A1/HLA-DMA/IRF1/MGP/LUM/PSMB9/POSTN/LSP1/CCL5/VCAM1/NID1/HLA-DMB
C1	WP_EBOLA_VIRUS_INFECTION_IN_HOST	WP_EBOLA_VIRUS_INFECTION_IN_HOST	35	0.59311	3.00736	1.43694e-08	6.15722e-07	4.57379e-07	168	tags=60%, list=17%, signal=52%	HLA-DRA/HLA-DRB1/HLA-DPB1/HLA-DPA1/STAT1/FLNA/HLA-DQA1/HLA-DQB1/HLA-B/ITGA5/HLA-DRB5/HLA-A/ACTB/ITGA3/ITGAV/HLA-DMA/ACTG1/IQGAP1/HLA-E/HLA-C/CTSB
C1	WP_ALLOGRAFT_REJECTION	WP_ALLOGRAFT_REJECTION	34	0.603628	3.02393	1.46268e-08	6.2414e-07	4.63632e-07	113	tags=56%, list=12%, signal=51%	HLA-DRA/HLA-DRB1/C1QB/HLA-DPB1/HLA-DPA1/STAT1/C1QC/C1QA/HLA-DQA1/HLA-DQB1/CXCL9/HLA-B/VIM/HLA-DRB5/HLA-A/CCL21/TUBA1B/HLA-DMA/COL5A1
C1	GOBP_TISSUE_MORPHOGENESIS	GOBP_TISSUE_MORPHOGENESIS	61	0.486299	2.87715	1.65297e-08	7.0241e-07	5.21774e-07	305	tags=69%, list=31%, signal=50%	COL3A1/STAT1/FLNA/MMP14/LCP1/GPC3/MMP2/HIF1A/ITGA5/MSN/CD44/TNC/ACTB/CXCL10/ITGA3/COL4A1/COL5A1/MAGED1/SOX4/DAB2/ACTG1/MDK/TGM2/DDR1/TXNRD1/ITGB1/CSF1/SPINT1/EZR/NOTCH2/TPM1/ST14/CSF1R/PFN1/SPINT2/CXCR4/PLXND1/WDR1/TGFB1/ROBO1/SOX9/CA9
C1	REACTOME_CREATION_OF_C4_AND_C2_ACTIVATORS	REACTOME_CREATION_OF_C4_AND_C2_ACTIVATORS	25	0.667124	2.99836	1.80373e-08	7.60163e-07	5.64675e-07	109	tags=56%, list=11%, signal=51%	IGHG1/IGHG2/C1QB/IGLC2/C1QC/C1QA/IGHG4/IGLV3-19/IGKV3-11/IGKV4-1/IGKV3-20/IGLV2-23/IGLC3/IGKV1-5
C1	REACTOME_INITIAL_TRIGGERING_OF_COMPLEMENT	REACTOME_INITIAL_TRIGGERING_OF_COMPLEMENT	25	0.667124	2.99836	1.80373e-08	7.60163e-07	5.64675e-07	109	tags=56%, list=11%, signal=51%	IGHG1/IGHG2/C1QB/IGLC2/C1QC/C1QA/IGHG4/IGLV3-19/IGKV3-11/IGKV4-1/IGKV3-20/IGLV2-23/IGLC3/IGKV1-5
C1	GOCC_COLLAGEN_TRIMER	GOCC_COLLAGEN_TRIMER	18	0.730872	2.8936	1.81998e-08	7.63868e-07	5.67427e-07	161	tags=78%, list=17%, signal=66%	COL3A1/COL1A2/COL1A1/C1QB/C1QC/C1QA/COL6A3/COL6A2/COL6A1/COL4A2/COL4A1/COL5A1/LUM/COL5A2
C1	DESCARTES_FETAL_MUSCLE_MYELOID_CELLS	DESCARTES_FETAL_MUSCLE_MYELOID_CELLS	21	0.710557	2.95461	1.87442e-08	7.81536e-07	5.80552e-07	112	tags=67%, list=11%, signal=60%	HLA-DRA/LYZ/CD74/HLA-DRB1/HLA-DPB1/HLA-DPA1/C1QC/C1QA/CTSS/HLA-DQA1/HLA-DQB1/SPP1/AGR2/HLA-DMA
C1	SMID_BREAST_CANCER_RELAPSE_IN_BONE_DN	SMID_BREAST_CANCER_RELAPSE_IN_BONE_DN	48	0.531997	2.93422	1.87734e-08	7.81536e-07	5.80552e-07	321	tags=75%, list=33%, signal=53%	IGHG1/IGLC2/FLNA/MMP14/IGLV3-19/ENO1/IGKV4-1/YWHAZ/IGKV3-20/CD44/COL4A2/TAGLN2/CCL20/CALU/MMP7/BGN/PRKDC/GBP1/TM4SF1/CXCL8/ITM2C/PYGB/PLOD2/STIP1/IGHV3-23/LDHB/SOD2/CXCR4/YBX1/TMEM45A/RAC2/SOX9/CA9/TNFRSF21/VEGFA/CXCL5
C1	GOBP_ACTIVATION_OF_IMMUNE_RESPONSE	GOBP_ACTIVATION_OF_IMMUNE_RESPONSE	52	0.512223	2.89246	1.99036e-08	8.25234e-07	6.13012e-07	41	tags=29%, list=4%, signal=29%	IGHG1/IGKC/IGHG2/IGHA1/IGHM/HLA-DRB1/IGHG3/C1QB/HLA-DPB1/IGLC2/C1QC/C1QA/LAPTM5/IGHG4/HLA-DQB1
C1	LAKE_ADULT_KIDNEY_C24_ENDOTHELIAL_CELLS_AEA_AND_DVR	LAKE_ADULT_KIDNEY_C24_ENDOTHELIAL_CELLS_AEA_AND_DVR	32	0.604935	2.94891	2.18026e-08	9.00323e-07	6.68791e-07	200	tags=66%, list=21%, signal=54%	HLA-DRA/TMSB4X/CD74/HLA-DRB1/HLA-B/VIM/TMSB10/SPARC/B2M/PSAP/ACTG1/TPM3/IQGAP1/ENPP2/HLA-E/PTMA/PABPC1/APP/TM4SF1/HSP90AA1/SRGN
C1	GOMF_CELL_ADHESION_MOLECULE_BINDING	GOMF_CELL_ADHESION_MOLECULE_BINDING	84	0.430644	2.69238	2.21058e-08	9.0918e-07	6.7537e-07	502	tags=88%, list=51%, signal=47%	COL3A1/PKM/STAT1/FLNA/MMP14/LCP1/S100A11/ENO1/ITGB2/ICAM1/SPP1/YWHAZ/ITGA5/NDRG1/ANXA2/MSN/ITGA3/ALDOA/TAGLN2/ITGAV/COL5A1/EIF4G2/GPNMB/DSG2/TSPAN8/HSPA8/ADAM9/CLIC1/CAPG/IQGAP1/THBS1/POSTN/S100P/FN1/ITGB1/VCAM1/LASP1/EZR/LAMB1/RAN/ACTN1/PFN1/FBLN1/PLEC/TLN1/ADAM15/LDHA/MYH9/EMILIN1/HSPA5/VCL/EIF2S3/CD47/AHNAK/ANXA1/HSP90AB1/CAPZA1/LAD1/ACTN4/YWHAB/RAB10/FSCN1/ITGB5/CDC42EP1/EFHD2/MAPRE1/CTTN/UTR…
C1	ACEVEDO_NORMAL_TISSUE_ADJACENT_TO_LIVER_TUMOR_DN	ACEVEDO_NORMAL_TISSUE_ADJACENT_TO_LIVER_TUMOR_DN	52	-0.540075	-2.73217	2.24017e-08	9.17665e-07	6.81673e-07	308	tags=79%, list=32%, signal=57%	BOK/FGGY/CHCHD10/HADH/ABHD14B/ALDH7A1/AKR7A3/ACADSB/IGFBP4/ZNHIT1/SAA4/STARD10/LINC01554/PTMS/CFHR3/ATP6V0E2/OTC/GPD1/ANGPTL3/GOT2/HAAO/HAGH/TM7SF2/CCL16/UPB1/SOD1/GSTA1/REEP6/GNMT/TST/F10/GPT2/SHMT1/ADH6/RDH16/ADI1/FMO3/MAT1A/HPR/ADH4/HPD
C1	GOBP_MONOCARBOXYLIC_ACID_CATABOLIC_PROCESS	GOBP_MONOCARBOXYLIC_ACID_CATABOLIC_PROCESS	39	-0.607082	-2.8413	2.28766e-08	9.33383e-07	6.93349e-07	345	tags=90%, list=35%, signal=60%	PHYH/DECR1/ABCB11/HADH/GCDH/ACADVL/ECI1/FAH/ACOX2/ACAT1/ECH1/IVD/AKR1D1/ECI2/MFSD2A/ETFB/HSD17B4/PON3/ECHDC2/SLC27A2/LDHD/CYP4F3/ACOX1/ACAA1/ECHS1/HAO1/ACAA2/CYP4F2/SCP2/CYP4A11/EHHADH/PCK2/SULT2A1/PCK1/AGXT
C1	DESCARTES_MAIN_FETAL_HEPATOBLASTS	DESCARTES_MAIN_FETAL_HEPATOBLASTS	35	-0.620646	-2.80167	2.30227e-08	9.35618e-07	6.95009e-07	334	tags=89%, list=34%, signal=60%	SPP2/CFHR4/APOC1P1/ABCB11/UROC1/KLKB1/SLCO1B1/ABCC6/A1BG/AKR1D1/GPAM/GYS2/NR1I3/BDH1/SLC51A/PC/DPYS/HAO1/GLYATL1/PON1/GLYAT/CPB2/HGD/ALDH1L1/ANG/ASS1/ACSM2A/APOA5/CPS1/HPR/HPD
C1	KIM_LIVER_CANCER_POOR_SURVIVAL_DN	KIM_LIVER_CANCER_POOR_SURVIVAL_DN	27	-0.674846	-2.83299	2.33965e-08	9.4705e-07	7.03502e-07	213	tags=78%, list=22%, signal=63%	RGN/LECT2/EPHX2/CRYL1/PKLR/KHK/CYP27A1/MST1/ACSL5/CYB5A/PAH/SLC2A2/F10/CDO1/ADH6/PLG/SULT2A1/APOC3/SERPINC1/AQP9/ADH1B
C1	CHEN_METABOLIC_SYNDROM_NETWORK	CHEN_METABOLIC_SYNDROM_NETWORK	176	0.329032	2.46099	2.37174e-08	9.5626e-07	7.10343e-07	233	tags=44%, list=24%, signal=41%	TMSB4X/LYZ/COL1A2/CD74/PKM/COL1A1/C1QB/C1QC/FLNA/LAPTM5/COL6A3/CTSS/HLA-DQA1/LCP1/S100A11/ITGB2/UBD/MMP2/VIM/ANXA2/CD44/S100A6/TNC/SPARC/COL6A1/COTL1/LGALS3BP/ANXA5/ANXA4/NQO1/ARHGDIB/COL4A1/FCGR3A/TAGLN2/COL5A1/GRN/GPNMB/PSAP/CORO1A/VCAN/ACTG1/TPM3/ARPC1B/CLIC1/HMGA1/CAPG/LUM/PLTP/POSTN/TUBB/COL5A2/CFL1/TNFAIP2/CTSB/BGN/CYBB/NAP1L1/SH3BGRL3/TXNRD1/RGS1/TYROBP/VCAM1/ENAH/CD63/SRGN/PEA15/LGALS1/LA…
C1	GOBP_EPOXYGENASE_P450_PATHWAY	GOBP_EPOXYGENASE_P450_PATHWAY	11	-0.843434	-2.61693	2.42882e-08	9.75434e-07	7.24586e-07	128	tags=91%, list=13%, signal=80%	CYP4F2/CYP1A1/CYP4A11/CYP2B6/CYP2A7/CYP2C9/CYP2C8/CYP1A2/CYP2E1/CYP2A6
C1	DESCARTES_FETAL_THYMUS_STROMAL_CELLS	DESCARTES_FETAL_THYMUS_STROMAL_CELLS	30	0.622692	2.98607	2.46909e-08	9.87732e-07	7.33721e-07	179	tags=67%, list=18%, signal=56%	COL3A1/COL1A2/COL1A1/MMP14/TIMP1/GPC3/MMP2/S100A6/SPARC/COL6A1/LGALS3BP/CKAP4/COL5A1/VCAN/MGP/LUM/POSTN/COL5A2/BGN/H19
C1	KIM_LRRC3B_TARGETS	KIM_LRRC3B_TARGETS	18	0.725736	2.87326	2.48971e-08	9.92107e-07	7.36972e-07	175	tags=78%, list=18%, signal=65%	LYZ/CD74/HLA-DRB1/HLA-DPB1/TAP1/HLA-DQB1/CXCL9/HLA-B/HLA-A/B2M/FTH1/HLA-E/HLA-C/CCL5
C1	GOCC_EXTERNAL_SIDE_OF_PLASMA_MEMBRANE	GOCC_EXTERNAL_SIDE_OF_PLASMA_MEMBRANE	61	0.482377	2.85395	2.50398e-08	9.93926e-07	7.38322e-07	156	tags=46%, list=16%, signal=41%	IGHG1/IGKC/IGHG2/IGHA1/CD74/IGHM/HLA-DRB1/IGHG3/IGLC2/IGHG4/CXCL9/CD24/ITGB2/ICAM1/ITGA5/CXCL10/ITGA3/ANXA5/IGLC3/FCGR3A/B2M/ITGAV/IL2RG/SLC38A1/ADAM9/HLA-E/THBS1/IGLL5
C1	CUI_DEVELOPING_HEART_COMPACT_VENTRICULAR_CARDIOMYOCYTE	CUI_DEVELOPING_HEART_COMPACT_VENTRICULAR_CARDIOMYOCYTE	23	0.680551	2.95749	2.58877e-08	1.02361e-06	7.60374e-07	202	tags=83%, list=21%, signal=67%	COL3A1/COL1A2/COL1A1/COL6A3/MMP2/HLA-B/VIM/COL6A2/TIMP2/SPARC/COL6A1/COL5A1/MGP/LUM/POSTN/COL5A2/FN1/SRGN/LGALS1
C1	BEIER_GLIOMA_STEM_CELL_DN	BEIER_GLIOMA_STEM_CELL_DN	14	0.789805	2.7683	2.70362e-08	1.06491e-06	7.91055e-07	150	tags=86%, list=15%, signal=74%	HLA-DRA/CD74/HLA-DRB1/HLA-DPA1/LAPTM5/IGFBP3/HLA-DQA1/HLA-DQB1/TIMP2/HLA-DMA/GPNMB/FTH1
C1	GOCC_ER_TO_GOLGI_TRANSPORT_VESICLE_MEMBRANE	GOCC_ER_TO_GOLGI_TRANSPORT_VESICLE_MEMBRANE	16	0.765147	2.84684	2.71631e-08	1.06581e-06	7.91723e-07	162	tags=81%, list=17%, signal=69%	HLA-DRA/CD74/HLA-DRB1/HLA-DPB1/HLA-DPA1/HLA-DQA1/HLA-DQB1/HLA-B/HLA-DRB5/HLA-A/B2M/HLA-E/HLA-C
C1	RUBENSTEIN_SKELETAL_MUSCLE_PCV_ENDOTHELIAL_CELLS	RUBENSTEIN_SKELETAL_MUSCLE_PCV_ENDOTHELIAL_CELLS	39	0.564984	2.94329	2.74393e-08	1.06953e-06	7.94481e-07	193	tags=56%, list=20%, signal=47%	HLA-DRA/TMSB4X/CD74/HLA-DRB1/HLA-DPB1/HLA-DPA1/TPM4/HLA-DQA1/HLA-DQB1/HLA-B/CTSC/TMSB10/HLA-A/NDRG1/ANXA4/HLA-DMA/TPM3/HLA-E/PTMA/NAP1L1/TM4SF1/MARCKSL1
C1	GOBP_B_CELL_RECEPTOR_SIGNALING_PATHWAY	GOBP_B_CELL_RECEPTOR_SIGNALING_PATHWAY	16	0.764848	2.84573	2.74666e-08	1.06953e-06	7.94481e-07	32	tags=50%, list=3%, signal=49%	IGHG1/IGKC/IGHG2/IGHA1/IGHM/IGHG3/IGLC2/IGHG4
C1	GOBP_ARACHIDONIC_ACID_METABOLIC_PROCESS	GOBP_ARACHIDONIC_ACID_METABOLIC_PROCESS	19	-0.734482	-2.73601	2.91583e-08	1.1311e-06	8.4022e-07	207	tags=84%, list=21%, signal=68%	CBR1/CYP4A22/CYP4F3/CYP4F2/CYP2D6/CYP1A1/PTGDS/EPHX1/CYP4A11/CYP2B6/CYP2A7/CYP2C9/CYP2C8/CYP1A2/CYP2E1/CYP2A6
C1	BASSO_CD40_SIGNALING_UP	BASSO_CD40_SIGNALING_UP	27	0.647186	2.99475	2.93158e-08	1.13292e-06	8.4157e-07	202	tags=67%, list=21%, signal=54%	IGHG1/TMSB4X/CD74/HLA-DRB1/HLA-DPB1/STAT1/LAPTM5/HLA-DQA1/TAP1/HLA-DQB1/ICAM1/CD44/HLA-DMA/CAPG/TNFAIP2/RGS1/SRGN/LGALS1
C1	DURANTE_ADULT_OLFACTORY_NEUROEPITHELIUM_MACROPHAGES	DURANTE_ADULT_OLFACTORY_NEUROEPITHELIUM_MACROPHAGES	35	0.583991	2.96113	2.94794e-08	1.13496e-06	8.43084e-07	116	tags=51%, list=12%, signal=47%	HLA-DRA/CD74/HLA-DRB1/C1QB/HLA-DPB1/HLA-DPA1/C1QC/C1QA/LAPTM5/CTSS/HLA-DQA1/HLA-DQB1/ITGB2/HLA-DRB5/COTL1/FCGR3A/HLA-DMA/GRN
C1	HALLMARK_BILE_ACID_METABOLISM	HALLMARK_BILE_ACID_METABOLISM	34	-0.626993	-2.83438	2.96918e-08	1.13885e-06	8.45978e-07	386	tags=100%, list=40%, signal=63%	DIO1/AMACR/PXMP2/SLC23A2/PHYH/SLC22A18/PECR/GSTK1/ALDH1A1/ABCA6/AR/AKR1D1/SERPINA6/CYP7A1/HSD17B4/EPHX2/SLC27A2/CAT/CYP27A1/ACSL5/HAO1/SOD1/PIPOX/GNMT/SCP2/ACSL1/APOA1/HSD17B6/AGXT/TTR/AQP9/SLC27A5/CYP8B1
C1	GOBP_LEUKOCYTE_CELL_CELL_ADHESION	GOBP_LEUKOCYTE_CELL_CELL_ADHESION	56	0.495351	2.85717	3.15709e-08	1.20641e-06	8.96162e-07	223	tags=59%, list=23%, signal=48%	HLA-DRA/CD74/HLA-DRB1/HLA-DPB1/HLA-DPA1/LAPTM5/HLA-DQA1/HLA-DQB1/CD24/ITGB2/ICAM1/ITGA5/HLA-DRB5/HLA-A/CCL21/MSN/CD44/B2M/HLA-DMA/IRF1/SOX4/GPNMB/CORO1A/MDK/HLA-E/CCL5/LGALS9/ITGB1/VCAM1/LGALS1/EZR/HLA-DMB/PTPRC
C1	GOMF_OXIDOREDUCTASE_ACTIVITY_ACTING_ON_CH_OH_GROUP_OF_DONORS	GOMF_OXIDOREDUCTASE_ACTIVITY_ACTING_ON_CH_OH_GROUP_OF_DONORS	36	-0.608803	-2.78555	3.18609e-08	1.21296e-06	9.01032e-07	207	tags=67%, list=21%, signal=55%	CBR1/BDH1/HSD17B4/GPD1/CRYL1/CYP4A22/LDHD/CYP4F3/CYP27A1/HAO1/SORD/CYP4F2/ADH1A/GRHPR/ADH6/EHHADH/RDH16/ADH1C/HSD17B6/HSD17B13/HSD11B1/ADH4/ADH1B/DCXR
C1	DURANTE_ADULT_OLFACTORY_NEUROEPITHELIUM_DENDRITIC_CELLS	DURANTE_ADULT_OLFACTORY_NEUROEPITHELIUM_DENDRITIC_CELLS	32	0.598872	2.91935	3.27889e-08	1.24367e-06	9.23843e-07	272	tags=78%, list=28%, signal=58%	HLA-DRA/LAPTM5/TIMP1/CTSS/LCP1/ITGB2/CD44/ACTB/COTL1/FCGR3A/PSAP/CORO1A/VCAN/FTH1/TNFAIP2/LSP1/CYBB/SH3BGRL3/TYROBP/SRGN/TKT/PTPRC/CXCL8/FCER1G/SOD2
C1	MODULE_292	MODULE_292	22	0.691581	2.93699	3.47487e-08	1.31314e-06	9.75446e-07	222	tags=91%, list=23%, signal=72%	IGKC/HLA-DRA/CD74/IGHM/IGHG3/HLA-DPB1/HLA-DPA1/HLA-DQA1/HLA-DQB1/CXCL9/CD24/HLA-DMA/GBP2/THBS1/LSP1/GBP1/VCAM1/LGMN/UCP2/HLA-DMB
C1	KHETCHOUMIAN_TRIM24_TARGETS_UP	KHETCHOUMIAN_TRIM24_TARGETS_UP	24	0.671338	2.96406	3.57306e-08	1.34528e-06	9.99324e-07	219	tags=79%, list=22%, signal=63%	AFP/COL1A2/COL1A1/STAT1/LAPTM5/ICAM1/SPP1/VIM/CD44/SPARC/COL4A2/COL4A1/ITGAV/TGM2/CYBB/APP/VCAM1/LGALS1/UCP2
C1	REN_ALVEOLAR_RHABDOMYOSARCOMA_DN	REN_ALVEOLAR_RHABDOMYOSARCOMA_DN	89	0.412931	2.6393	3.634e-08	1.36322e-06	1.01265e-06	340	tags=65%, list=35%, signal=47%	COL1A1/MMP14/TIMP1/TPM4/IGFBP3/QSOX1/MMP2/ITGA5/COL6A2/ANXA2/TIMP2/MSN/S100A6/COL6A1/LGALS3BP/ANXA5/NQO1/TAGLN2/ACSL4/ITGAV/COL5A1/GRN/VCAN/DAB2/ADAM9/ARPC1B/CLIC1/CALU/UGDH/CAPG/IQGAP1/THBS1/COL5A2/CTSB/FNDC3B/FN1/SH3BGRL3/TM4SF1/PEA15/ELF3/ARF4/ACTR2/ZYX/ACTN1/GNS/FSTL1/MRC2/CAP1/WDR1/TGFB1/TMEM45A/OSMR/TLN1/LAMC1/TAPBP/THBS2/SCPEP1/MYH9
C1	GOMF_PEPTIDE_ANTIGEN_BINDING	GOMF_PEPTIDE_ANTIGEN_BINDING	14	0.783224	2.74523	3.67324e-08	1.37291e-06	1.01984e-06	69	tags=71%, list=7%, signal=67%	HLA-DRA/HLA-DRB1/HLA-DPB1/HLA-DPA1/HLA-DQA1/TAP1/HLA-DQB1/HLA-B/HLA-DRB5/HLA-A
C1	LAIHO_COLORECTAL_CANCER_SERRATED_UP	LAIHO_COLORECTAL_CANCER_SERRATED_UP	30	0.615182	2.95006	3.75953e-08	1.40005e-06	1.04001e-06	218	tags=67%, list=22%, signal=53%	IGHG1/IGKC/HLA-DRB1/IGLC2/HIF1A/ANXA2/SPARC/ANXA5/B2M/TAGLN2/HSPA8/IQGAP1/POSTN/CTSB/GBP1/TM4SF1/LGALS1/ATP1B1/ARPC2/LAMB1
C1	PID_INTEGRIN1_PATHWAY	PID_INTEGRIN1_PATHWAY	30	0.61439	2.94626	3.87984e-08	1.43962e-06	1.0694e-06	218	tags=73%, list=22%, signal=59%	COL3A1/COL1A2/COL1A1/COL6A3/SPP1/ITGA5/COL6A2/TNC/ITGA3/COL6A1/COL4A1/ITGAV/COL5A1/MDK/THBS1/COL5A2/TGM2/FN1/ITGB1/VCAM1/NID1/LAMB1
C1	GOBP_BIOLOGICAL_PROCESS_INVOLVED_IN_INTERSPECIES_INTERACTION_BETWEEN_ORGANISMS	GOBP_BIOLOGICAL_PROCESS_INVOLVED_IN_INTERSPECIES_INTERACTION_BETWEEN_ORGANISMS	186	0.309357	2.30661	4.00397e-08	1.48031e-06	1.09963e-06	204	tags=36%, list=21%, signal=35%	IGHG1/IGKC/DUOX2/IGHG2/IGHA1/LYZ/CD74/IGHM/HLA-DRB1/IGHG3/C1QB/BIRC3/HLA-DPA1/IGLC2/STAT1/C1QC/C1QA/IGHG4/CXCL9/ENO1/CD24/ICAM1/UBD/GPC3/HIF1A/HLA-B/ITGA5/VIM/HLA-A/CCL21/IGKV3-20/CXCL10/COTL1/GBP5/IGLC3/FCGR3A/B2M/JCHAIN/ITGAV/GRN/IRF1/CCL20/GBP2/CORO1A/HSPA8/ACTG1/ADAM9/HLA-E/IGLL5/TUBB/HLA-C/CFL1/CTSB/PRKDC/CCL5/GBP1/FN1/H19/CYBB/LGALS9/ITGB1/RGS1/HSP90AA1/TYROBP/VCAM1/LGALS1/CSF1
C1	OSMAN_BLOOD_CHAD63_KH_AGE_18_50YO_HIGH_DOSE_SUBJECTS_24HR_UP	OSMAN_BLOOD_CHAD63_KH_AGE_18_50YO_HIGH_DOSE_SUBJECTS_24HR_UP	168	0.325896	2.37803	4.09567e-08	1.50877e-06	1.12076e-06	277	tags=46%, list=28%, signal=40%	HLA-DRA/LYZ/CD74/HLA-DRB1/C1QB/HLA-DPB1/HLA-DPA1/STAT1/C1QA/CTSS/LCP1/TAP1/CXCL9/ICAM1/GOLM1/HIF1A/HLA-B/TMSB10/HLA-A/ANXA2/AGRN/CXCL10/COTL1/LGALS3BP/ANXA5/ANXA4/MARCKS/GBP5/FCGR3A/B2M/TUBA1B/ACSL4/HLA-DMA/GRN/IL2RG/IRF1/PSAP/GBP2/HSPA8/SQSTM1/MDK/TPM3/ARPC1B/CLIC1/CAPG/ENPP2/HLA-E/PSMB9/HLA-C/TNFAIP2/CTSB/TGM2/LSP1/GBP1/SDC3/CYBB/LGALS9/RGS1/TYROBP/SRGN/PEA15/LGALS1/ATP1B1/HLA-DMB/PTPRC/PDIA3/R…
C1	GOBP_NEUTRAL_LIPID_METABOLIC_PROCESS	GOBP_NEUTRAL_LIPID_METABOLIC_PROCESS	28	-0.656011	-2.78917	4.15862e-08	1.52569e-06	1.13333e-06	247	tags=79%, list=25%, signal=60%	MFSD2A/GPAM/MTTP/RGN/APOA2/AADAC/CAT/THRSP/APOE/ACSL1/APOA1/INSIG1/ANG/APOH/APOA5/CPS1/APOC1/PCK2/PCK1/APOC3/CYP2E1/SLC27A5
C1	GOMF_OXIDOREDUCTASE_ACTIVITY_ACTING_ON_PAIRED_DONORS_WITH_INCORPORATION_OR_REDUCTION_OF_MOLECULAR_OXYGEN	GOMF_OXIDOREDUCTASE_ACTIVITY_ACTING_ON_PAIRED_DONORS_WITH_INCORPORATION_OR_REDUCTION_OF_MOLECULAR_OXYGEN	35	-0.613713	-2.77038	4.1714e-08	1.52569e-06	1.13333e-06	252	tags=71%, list=26%, signal=55%	AKR1D1/PCBD1/SC5D/CYP7A1/CYP4A22/MSMO1/CYP4F3/CYP27A1/CYP3A5/CYP4F2/PAH/CYP2D6/CYP1A1/POR/CYP4A11/FMO3/CYP2B6/CYP2A7/CYP2C9/CYP2C8/CYP1A2/CYP2E1/CYP8B1/CYP2A6/CYP3A4
C1	MOOTHA_HUMAN_MITODB_6_2002	MOOTHA_HUMAN_MITODB_6_2002	53	-0.535677	-2.7173	4.46066e-08	1.62568e-06	1.20761e-06	331	tags=77%, list=34%, signal=54%	DECR1/MAOB/GCAT/MPST/HADH/GCDH/ACADVL/ECI1/ACAT1/ACADSB/GATM/SARDH/HMGCL/IVD/ETFB/BDH1/OTC/PC/GOT2/ECHS1/CYP27A1/ALDH4A1/GPT/ACSL5/HMGCS2/CYB5A/ACAA2/ALAS1/TST/GLYAT/SCP2/SHMT1/MTHFD1/ACSL1/PDK4/ABAT/CPS1/PCK2/ALDH2/AGXT/TAT
C1	HALLMARK_ALLOGRAFT_REJECTION	HALLMARK_ALLOGRAFT_REJECTION	38	0.56745	2.95328	4.79973e-08	1.74305e-06	1.2948e-06	333	tags=82%, list=34%, signal=56%	HLA-DRA/CD74/STAT1/FLNA/TIMP1/CTSS/HLA-DQA1/TAP1/CXCL9/ITGB2/ICAM1/HIF1A/HLA-A/B2M/HLA-DMA/IL2RG/GBP2/CAPG/HLA-E/CCL5/SRGN/CSF1/HLA-DMB/PTPRC/CCL19/MMP9/TGFB1/NPM1/CD4/TAPBP/HCLS1
C1	REACTOME_CELL_SURFACE_INTERACTIONS_AT_THE_VASCULAR_WALL	REACTOME_CELL_SURFACE_INTERACTIONS_AT_THE_VASCULAR_WALL	44	0.530911	2.86594	4.9e-08	1.77318e-06	1.31718e-06	207	tags=57%, list=21%, signal=47%	IGHA1/COL1A2/CD74/IGHM/COL1A1/IGLC2/IGLV3-19/IGKV3-11/IGKV4-1/ITGB2/ITGA5/IGKV3-20/CD44/ITGA3/IGLV2-23/IGLC3/IGKV1-5/JCHAIN/ITGAV/FN1/IGLV3-21/SDC3/ITGB1/GPC1/ATP1B1
C1	GOCC_TRANSPORT_VESICLE	GOCC_TRANSPORT_VESICLE	30	0.611566	2.93272	5.02271e-08	1.80483e-06	1.34069e-06	189	tags=60%, list=19%, signal=50%	NTS/HLA-DRA/CD74/HLA-DRB1/HLA-DPB1/HLA-DPA1/LAPTM5/HLA-DQA1/HLA-DQB1/HLA-B/HLA-DRB5/HLA-A/B2M/MAL2/HLA-E/HLA-C/BGN/APP
C1	BOYAULT_LIVER_CANCER_SUBCLASS_G123_DN	BOYAULT_LIVER_CANCER_SUBCLASS_G123_DN	28	-0.654627	-2.78329	5.01503e-08	1.80483e-06	1.34069e-06	308	tags=89%, list=32%, signal=63%	HADH/GCDH/SLC6A12/PRODH2/HYAL1/CFI/RGN/EPHX2/ECHDC2/GOT2/ACSM5/ACAA1/HAO1/ACAA2/ALAS1/RIDA/MTHFD1/GRHPR/ETNK2/MAT1A/PCK2/SEC14L2/SLC27A5/DCXR/HPD
C1	KEGG_CELL_ADHESION_MOLECULES_CAMS	KEGG_CELL_ADHESION_MOLECULES_CAMS	30	0.61135	2.93168	5.14302e-08	1.8416e-06	1.368e-06	242	tags=73%, list=25%, signal=57%	HLA-DRA/HLA-DRB1/HLA-DPB1/HLA-DPA1/HLA-DQA1/HLA-DQB1/ITGB2/ICAM1/HLA-B/HLA-DRB5/HLA-A/ITGAV/HLA-DMA/VCAN/HLA-E/HLA-C/SDC3/ITGB1/VCAM1/HLA-DMB/PTPRC/MPZL1
C1	GSE1740_UNSTIM_VS_IFNA_STIMULATED_MCSF_DERIVED_MACROPHAGE_DN	GSE1740_UNSTIM_VS_IFNA_STIMULATED_MCSF_DERIVED_MACROPHAGE_DN	28	0.642174	2.98839	5.60777e-08	2.00102e-06	1.48643e-06	176	tags=68%, list=18%, signal=57%	HLA-DRA/CD74/HLA-DRB1/HLA-DPB1/HLA-DPA1/STAT1/HLA-DQA1/TAP1/HLA-DQB1/HLA-B/HLA-A/LGALS3BP/GBP5/IRF1/CCL20/HLA-E/PSMB9/DYNC1H1/GBP1
C1	GOBP_PHAGOCYTOSIS_RECOGNITION	GOBP_PHAGOCYTOSIS_RECOGNITION	15	0.76639	2.78559	5.86484e-08	2.08548e-06	1.54917e-06	32	tags=53%, list=3%, signal=52%	IGHG1/IGKC/IGHG2/IGHA1/IGHM/IGHG3/IGLC2/IGHG4
C1	GOBP_MEMBRANE_INVAGINATION	GOBP_MEMBRANE_INVAGINATION	20	0.705095	2.90762	5.88739e-08	2.08626e-06	1.54974e-06	52	tags=45%, list=5%, signal=43%	IGHG1/IGKC/IGHG2/IGHA1/IGHM/IGHG3/IGLC2/IGHG4/ITGB2
C1	REACTOME_NERVOUS_SYSTEM_DEVELOPMENT	REACTOME_NERVOUS_SYSTEM_DEVELOPMENT	62	0.474781	2.8146	6.23527e-08	2.20191e-06	1.63566e-06	323	tags=69%, list=33%, signal=50%	COL3A1/COL6A3/CD24/MMP2/ITGA5/COL6A2/MSN/AGRN/ACTB/COL6A1/COL4A2/COL4A1/TUBA1B/ITGAV/COL5A1/HSPA8/ACTG1/ARPC1B/PSMB9/COL5A2/CFL1/PABPC1/ITGB1/HSP90AA1/TYROBP/ENAH/GPC1/ARPC2/EZR/LAMB1/PTPRC/ACTR2/ACTR3/PFN1/TUBA1A/CXCR4/CAP1/MMP9/PLXND1/ROBO1/TLN1/TUBA1C/LAMC1
C1	GOCC_TRANSPORT_VESICLE_MEMBRANE	GOCC_TRANSPORT_VESICLE_MEMBRANE	19	0.721147	2.93405	6.27917e-08	2.20223e-06	1.63589e-06	162	tags=74%, list=17%, signal=63%	HLA-DRA/CD74/HLA-DRB1/HLA-DPB1/HLA-DPA1/HLA-DQA1/HLA-DQB1/HLA-B/HLA-DRB5/HLA-A/B2M/MAL2/HLA-E/HLA-C
C1	WP_PPAR_SIGNALING_PATHWAY	WP_PPAR_SIGNALING_PATHWAY	24	-0.680343	-2.76967	6.27298e-08	2.20223e-06	1.63589e-06	212	tags=79%, list=22%, signal=64%	CYP7A1/APOA2/SLC27A2/ACOX1/ACAA1/CYP27A1/ACSL5/HMGCS2/SCP2/ACSL1/APOA1/CYP4A11/EHHADH/APOA5/PCK2/PCK1/APOC3/SLC27A5/CYP8B1
C1	MURARO_PANCREAS_ENDOTHELIAL_CELL	MURARO_PANCREAS_ENDOTHELIAL_CELL	55	0.494561	2.8451	6.38072e-08	2.2302e-06	1.65667e-06	287	tags=69%, list=29%, signal=52%	ICAM1/MMP2/HLA-B/ITGA5/VIM/TMSB10/MSN/SPARC/COL4A2/NQO1/ARHGDIB/COL4A1/ITGAV/SOX4/DAB2/SERPINH1/HLA-E/THBS1/PTMA/CFL1/BGN/PPP1R18/APP/TM4SF1/MARCKSL1/SRGN/PEA15/LGALS1/ARPC2/NID1/LAMB1/SULF2/GBP4/FSTL1/LDHB/CXCR4/SERPINE1/WDR1
C1	GAURNIER_PSMD4_TARGETS	GAURNIER_PSMD4_TARGETS	25	0.65042	2.92329	6.58686e-08	2.29442e-06	1.70438e-06	175	tags=68%, list=18%, signal=57%	HLA-DRA/HLA-DRB1/HLA-DPB1/HLA-DPA1/HLA-DQA1/HLA-DQB1/CXCL9/HLA-B/HLA-DRB5/HLA-A/CXCL10/B2M/HLA-DMA/CCL20/HLA-E/HLA-C/CCL5
C1	GOBP_UNSATURATED_FATTY_ACID_METABOLIC_PROCESS	GOBP_UNSATURATED_FATTY_ACID_METABOLIC_PROCESS	27	-0.663314	-2.78458	6.98507e-08	2.42489e-06	1.80129e-06	207	tags=78%, list=21%, signal=63%	CBR1/CYP4A22/CYP4F3/ACOX1/ACAA1/CYP4F2/GSTA1/CYP2D6/CYP1A1/SCP2/PTGDS/EPHX1/CYP4A11/CYP2B6/CYP2A7/CYP2C9/CYP2C8/CYP1A2/CES2/CYP2E1/CYP2A6
C1	REACTOME_COLLAGEN_DEGRADATION	REACTOME_COLLAGEN_DEGRADATION	20	0.702227	2.89579	7.40291e-08	2.56126e-06	1.90259e-06	168	tags=75%, list=17%, signal=63%	COL3A1/COL1A2/COL1A1/MMP14/COL6A3/MMP2/COL6A2/COL6A1/COL4A2/COL4A1/COL5A1/ADAM9/MMP7/COL5A2/CTSB
C1	MODULE_118	MODULE_118	83	0.416784	2.62237	7.82698e-08	2.69886e-06	2.00481e-06	300	tags=64%, list=31%, signal=48%	NTS/IGHM/FLNA/LAPTM5/HLA-DQA1/LCP1/S100A11/CD24/ITGB2/SPP1/GPC3/MMP2/CTSC/TNC/ITGA3/NQO1/ARHGDIB/COL4A1/GRN/IL2RG/SOX4/CORO1A/MDK/ADAM9/CALU/UGDH/THBS1/COL5A2/TGM2/LSP1/S100P/CCL5/FN1/TOP2A/TM4SF1/RGS1/SRGN/LAMB1/MKI67/PTPRC/TPM1/CDC25B/ZYX/PLOD2/ACTN1/FCER1G/KRT19/CXCR4/MCM4/SERPINE1/MMP9/CD53/RAC2
C1	GOBP_ALPHA_AMINO_ACID_CATABOLIC_PROCESS	GOBP_ALPHA_AMINO_ACID_CATABOLIC_PROCESS	33	-0.616832	-2.77305	8.23016e-08	2.82836e-06	2.101e-06	300	tags=82%, list=31%, signal=59%	FAH/ACAT1/PRODH2/ACADSB/SARDH/DAO/HMGCL/IVD/QDPR/ARG1/OTC/GOT2/ALDH4A1/GPT/HAAO/PIPOX/PAH/ALDH6A1/CDO1/RIDA/GPT2/SHMT1/HGD/MAT1A/AGXT/HPD/TAT
C1	MODULE_117	MODULE_117	95	-0.434313	-2.53391	8.35014e-08	2.85999e-06	2.1245e-06	299	tags=63%, list=31%, signal=49%	SLC6A12/ALDH1A1/ACOX2/APOB/AKR7A3/GATM/APCS/ABCA6/HYAL1/SARDH/DAO/SLC6A1/C8G/GADD45G/AKR1D1/F5/AFM/GYS2/MTTP/SELENOP/SLC38A3/RGN/ARG1/AADAC/EPHX2/OTC/SLC27A2/SERPIND1/KHK/CYP27A1/UGT1A4/UGT2B7/FETUB/PMEL/LEPR/PAH/SLC2A2/PON1/CYP1A1/ADH1A/C8A/IGFBP2/ABCB4/HGD/APOA1/KNG1/BAAT/APOH/HSD17B6/PLG/F12/CYP2C8/SLC10A1/PCK1/HP/RBP4/SERPINC1/BHMT/AZGP1/CYP3A4
C1	REACTOME_INNATE_IMMUNE_SYSTEM	REACTOME_INNATE_IMMUNE_SYSTEM	162	0.325496	2.38443	8.39732e-08	2.86656e-06	2.12938e-06	288	tags=48%, list=30%, signal=41%	IGHG1/IGHG2/LYZ/PKM/MUC13/C1QB/BIRC3/IGLC2/C1QC/C1QA/IGHG4/CTSS/IGLV3-19/IGKV3-11/QSOX1/S100A11/IGKV4-1/ITGB2/HLA-B/CTSC/HLA-A/ANXA2/TIMP2/IGKV3-20/CD44/ACTB/IGLV2-23/COTL1/CKAP4/IGLC3/ALDOA/FCGR3A/B2M/IGKV1-5/ITGAV/GRN/PSAP/HSPA8/ACTG1/MUC5AC/ARPC1B/IQGAP1/FTH1/HLA-E/PSMB9/TUBB/HLA-C/DYNC1H1/CFL1/CTSB/PRKDC/S100P/IGLV3-21/CYBB/APP/HSP90AA1/TYROBP/CD63/ARPC2/LGMN/PTPRC/ACTR2/PYGB/IGHV4-39/ACTR3/F…
C1	DURANTE_ADULT_OLFACTORY_NEUROEPITHELIUM_MONOCYTES	DURANTE_ADULT_OLFACTORY_NEUROEPITHELIUM_MONOCYTES	19	0.715904	2.91271	8.50911e-08	2.88163e-06	2.14057e-06	65	tags=58%, list=7%, signal=55%	HLA-DRA/CD74/HLA-DRB1/C1QB/HLA-DPB1/HLA-DPA1/C1QC/C1QA/HLA-DQA1/HLA-DQB1/HLA-DRB5
C1	GOBP_ANTIGEN_PROCESSING_AND_PRESENTATION_OF_EXOGENOUS_ANTIGEN	GOBP_ANTIGEN_PROCESSING_AND_PRESENTATION_OF_EXOGENOUS_ANTIGEN	21	0.688406	2.8625	8.52585e-08	2.88163e-06	2.14057e-06	112	tags=62%, list=11%, signal=56%	HLA-DRA/CD74/HLA-DRB1/HLA-DPB1/HLA-DPA1/CTSS/HLA-DQA1/TAP1/HLA-DQB1/HLA-DRB5/HLA-A/B2M/HLA-DMA
C1	GOBP_ANTIGEN_PROCESSING_AND_PRESENTATION_OF_EXOGENOUS_PEPTIDE_ANTIGEN	GOBP_ANTIGEN_PROCESSING_AND_PRESENTATION_OF_EXOGENOUS_PEPTIDE_ANTIGEN	21	0.688406	2.8625	8.52585e-08	2.88163e-06	2.14057e-06	112	tags=62%, list=11%, signal=56%	HLA-DRA/CD74/HLA-DRB1/HLA-DPB1/HLA-DPA1/CTSS/HLA-DQA1/TAP1/HLA-DQB1/HLA-DRB5/HLA-A/B2M/HLA-DMA
C1	REACTOME_FCGR_ACTIVATION	REACTOME_FCGR_ACTIVATION	20	0.698264	2.87945	9.03502e-08	3.0421e-06	2.25977e-06	109	tags=60%, list=11%, signal=54%	IGHG1/IGHG2/IGLC2/IGHG4/IGLV3-19/IGKV3-11/IGKV4-1/IGKV3-20/IGLV2-23/IGLC3/FCGR3A/IGKV1-5
C1	GOBP_INNATE_IMMUNE_RESPONSE	GOBP_INNATE_IMMUNE_RESPONSE	100	0.394207	2.56458	9.06005e-08	3.0421e-06	2.25977e-06	196	tags=42%, list=20%, signal=37%	IGHG1/IGKC/IGHG2/IGHA1/CD74/IGHM/IGHG3/C1QB/BIRC3/HLA-DPA1/IGLC2/STAT1/C1QC/C1QA/IGHG4/UBD/HLA-B/VIM/HLA-A/CCL21/CXCL10/GBP5/IGLC3/FCGR3A/JCHAIN/GRN/IRF1/CCL20/GBP2/CORO1A/ACTG1/HLA-E/IGLL5/TUBB/HLA-C/PRKDC/CCL5/GBP1/CYBB/LGALS9/HSP90AA1/TYROBP
C1	GOMF_EXTRACELLULAR_MATRIX_STRUCTURAL_CONSTITUENT	GOMF_EXTRACELLULAR_MATRIX_STRUCTURAL_CONSTITUENT	34	0.581502	2.91309	9.513e-08	3.18375e-06	2.365e-06	218	tags=68%, list=22%, signal=54%	COL3A1/COL1A2/COL1A1/COL6A3/COL6A2/AGRN/TNC/SPARC/COL6A1/COL4A2/COL4A1/COL5A1/VCAN/MUC5AC/MGP/LUM/THBS1/POSTN/COL5A2/BGN/FN1/NID1/LAMB1
C1	ACEVEDO_LIVER_TUMOR_VS_NORMAL_ADJACENT_TISSUE_DN	ACEVEDO_LIVER_TUMOR_VS_NORMAL_ADJACENT_TISSUE_DN	57	-0.519292	-2.70593	1.02931e-07	3.43361e-06	2.5506e-06	305	tags=70%, list=31%, signal=51%	ACADVL/LCAT/AKR7A3/KLKB1/HMGCL/SAA4/GADD45G/ASPDH/MFSD2A/AFM/GCGR/MTTP/NDRG2/LECT2/ITIH3/ARG1/EPHX2/GPD1/PROC/OGDHL/THRSP/ACAA1/ECHS1/MLXIPL/CYP3A5/TKFC/PON1/FBP1/FTCD/SLC25A47/F9/PLG/F12/CYP2C9/MT1X/CYP1A2/SLC22A1/ALDOB/CYP2E1/AZGP1
C1	BOYAULT_LIVER_CANCER_SUBCLASS_G3_DN	BOYAULT_LIVER_CANCER_SUBCLASS_G3_DN	30	-0.630888	-2.72933	1.04052e-07	3.45973e-06	2.57001e-06	319	tags=90%, list=33%, signal=62%	ASGR2/ACADVL/MASP1/ACAT1/SARDH/F7/TTC38/TMEM176B/ALDH5A1/SLC38A3/GAMT/DHTKD1/RARRES2/TF/COL18A1/CRYL1/ALAD/ECHS1/CYP27A1/SERPING1/CPN2/SLC2A2/PON1/TST/CPB2/SELENBP1/KNG1
C1	GOCC_COPII_COATED_ER_TO_GOLGI_TRANSPORT_VESICLE	GOCC_COPII_COATED_ER_TO_GOLGI_TRANSPORT_VESICLE	20	0.696249	2.87114	1.05506e-07	3.49671e-06	2.59747e-06	189	tags=75%, list=19%, signal=62%	HLA-DRA/CD74/HLA-DRB1/HLA-DPB1/HLA-DPA1/HLA-DQA1/HLA-DQB1/HLA-B/HLA-DRB5/CTSC/HLA-A/B2M/HLA-E/HLA-C/APP
C1	RUBENSTEIN_SKELETAL_MUSCLE_ENDOTHELIAL_CELLS	RUBENSTEIN_SKELETAL_MUSCLE_ENDOTHELIAL_CELLS	27	0.629417	2.91253	1.12351e-07	3.71158e-06	2.75709e-06	200	tags=67%, list=21%, signal=55%	HLA-DRA/TMSB4X/CD74/HLA-DRB1/HLA-DPB1/HLA-DPA1/HLA-B/TMSB10/HLA-A/COL4A2/COL4A1/B2M/HLA-DMA/SOX4/HLA-E/HLA-C/TM4SF1/SRGN
C1	GOBP_ANATOMICAL_STRUCTURE_FORMATION_INVOLVED_IN_MORPHOGENESIS	GOBP_ANATOMICAL_STRUCTURE_FORMATION_INVOLVED_IN_MORPHOGENESIS	113	0.365667	2.4554	1.14963e-07	3.78565e-06	2.81211e-06	340	tags=63%, list=35%, signal=46%	PKM/COL1A1/STAT1/FLNA/MMP14/CXCL9/ITGB2/YWHAZ/MMP2/HIF1A/ITGA5/ANXA2/SPARC/CXCL10/ITGA3/COL6A1/COL4A2/COL4A1/ITGAV/COL5A1/GRN/SOX4/GPNMB/PGK1/ACTG1/MDK/ADAM9/ENPP2/THBS1/COL5A2/TNFAIP2/TGM2/PRKDC/FN1/CYBB/TXNRD1/ITGB1/TM4SF1/TYROBP/GPC1/SPINT1/LAMB1/NOTCH2/RNF213/TPM1/CXCL8/ACTN1/ST14/NCL/PFN1/SPINT2/KRT19/BTG1/CXCR4/SERPINE1/MMP9/PLXND1/WDR1/TGFB1/ROBO1/CD53/SOX9/PTGFRN/PLEC/VEGFA/THBS2/HMOX1/JU…
C1	GOCC_MHC_CLASS_II_PROTEIN_COMPLEX	GOCC_MHC_CLASS_II_PROTEIN_COMPLEX	13	0.79388	2.74595	1.22469e-07	4.01988e-06	2.9861e-06	112	tags=77%, list=11%, signal=69%	HLA-DRA/CD74/HLA-DRB1/HLA-DPB1/HLA-DPA1/HLA-DQA1/HLA-DQB1/HLA-DRB5/B2M/HLA-DMA
C1	ZHENG_CORD_BLOOD_C6_HSC_MULTIPOTENT_PROGENITOR	ZHENG_CORD_BLOOD_C6_HSC_MULTIPOTENT_PROGENITOR	25	0.639546	2.87441	1.23015e-07	4.02492e-06	2.98985e-06	223	tags=76%, list=23%, signal=60%	HLA-DRA/CD74/HLA-DRB1/HLA-DPB1/HLA-DPA1/STAT1/HLA-DQA1/HLA-DQB1/SPP1/HIF1A/HLA-DRB5/IRF1/FTH1/HLA-E/PABPC1/SRGN/EZR/HLA-DMB/PTPRC
C1	MODULE_45	MODULE_45	82	0.420055	2.62897	1.24042e-07	4.04558e-06	3.0052e-06	300	tags=62%, list=31%, signal=47%	IGHM/IGHG3/BIRC3/STAT1/FLNA/LAPTM5/CTSS/LCP1/TAP1/HLA-DQB1/S100A11/ITGB2/ITGA5/CTSC/CPD/CD44/ARHGDIB/FCGR3A/JCHAIN/HLA-DMA/GRN/IL2RG/IRF1/GBP2/CORO1A/VCAN/CAPG/PSMB9/TNFAIP2/LSP1/S100P/CCL5/GBP1/CYBB/LGALS9/SRGN/PTPRC/CXCL8/ZYX/ACTN1/FCER1G/SOD2/CXCR4/ADGRE5/PFKFB3/MUC1/SERPINE1/MMP9/TGFB1/CD53/RAC2
C1	MODULE_135	MODULE_135	12	-0.820869	-2.61144	1.25469e-07	4.07914e-06	3.03013e-06	113	tags=92%, list=12%, signal=82%	CYP27A1/PAH/CYP2D6/CYP1A1/CYP4A11/FMO3/CYP2B6/CYP2C8/CYP2E1/CYP2A6/CYP3A4
C1	WP_NUCLEAR_RECEPTORS_IN_LIPID_METABOLISM_AND_TOXICITY	WP_NUCLEAR_RECEPTORS_IN_LIPID_METABOLISM_AND_TOXICITY	11	-0.819565	-2.54287	1.43837e-07	4.6615e-06	3.46272e-06	76	tags=73%, list=8%, signal=68%	ABCB4/CYP4A11/CYP2B6/CYP2C9/CYP1A2/CYP2E1/CYP8B1/CYP3A4
C1	LIAO_METASTASIS	LIAO_METASTASIS	61	0.462801	2.73813	1.44836e-07	4.67908e-06	3.47578e-06	552	tags=100%, list=57%, signal=46%	COL1A2/PKM/COL1A1/FLNA/HLA-DQA1/ASPH/CTSC/TMSB10/ANXA2/AGRN/CKAP4/NQO1/ALDOA/G6PD/SOX4/GBP2/VCAN/HMGA1/CAPG/SERPINH1/PTMA/SPINK1/FNDC3B/ENAH/SPINT1/LASP1/TKT/LAMB1/UCP2/ST14/FBLN1/ITPR3/ROBO1/SOX9/HKDC1/PTGFRN/AKR1B10/HYOU1/KIAA1522/RCC2/GLS/SELENOM/DDOST/CA12/MCAM/ACTN4/GNAS/FBLIM1/FUS/ARHGEF2/MAP4K4/PLP2/UBAP2L/DNAJC10/PLBD2/SHC1/CREB3L1/GCNT3/MMP11/PRRC2A/LIMK2
C1	LI_PBMC_MENOMUNE_A_C_Y_W_135_AGE_18_45YO_CORRELATED_WITH_ANTIBODY_RESPONSE_3DY_POSITIVE	LI_PBMC_MENOMUNE_A_C_Y_W_135_AGE_18_45YO_CORRELATED_WITH_ANTIBODY_RESPONSE_3DY_POSITIVE	18	0.703517	2.7853	1.45401e-07	4.68257e-06	3.47837e-06	207	tags=83%, list=21%, signal=67%	HLA-DRA/CD74/HLA-DRB1/HLA-DPB1/HLA-DPA1/HLA-DQB1/ASPH/ICAM1/HLA-A/HLA-DMA/CCL20/HLA-E/HLA-C/CCL5/ATP1B1
C1	DELYS_THYROID_CANCER_UP	DELYS_THYROID_CANCER_UP	88	0.399387	2.53299	1.47633e-07	4.73954e-06	3.5207e-06	288	tags=57%, list=30%, signal=44%	COL3A1/PKM/COL1A1/C1QB/STAT1/C1QA/TIMP1/IGFBP3/CTSS/QSOX1/S100A11/SEL1L3/ICAM1/SPP1/CTSC/TMSB10/ANXA2/CPD/AGRN/CD44/TNC/ITGA3/AGR2/ARHGDIB/SOX4/GBP2/VCAN/MDK/CAPG/THBS1/MMP7/COL5A2/CTSB/TGM2/FN1/LGALS1/SPINT1/ELF3/UCP2/SLC1A5/CXCL8/ST14/CSF1R/KRT19/MRC2/ADGRE5/MUC1/ITPR3/PLXND1/CHIT1
C1	LAKE_ADULT_KIDNEY_C8_DECENDING_THIN_LIMB	LAKE_ADULT_KIDNEY_C8_DECENDING_THIN_LIMB	77	0.421811	2.60235	1.5017e-07	4.80591e-06	3.57e-06	444	tags=83%, list=46%, signal=49%	PKM/TIMP1/ENO1/CD24/SPP1/HIF1A/HLA-B/TMSB10/HLA-A/ANXA2/S100A6/ANXA5/ALDOA/B2M/ACSL4/EIF4G2/SLC38A1/HSPA8/PGK1/ACTG1/TPM3/IQGAP1/FTH1/MMP7/PTMA/CTSB/TGM2/PABPC1/NAP1L1/HSP90AA1/VCAM1/CD63/PDIA3/TPM1/RAN/PLOD2/NCL/BTG1/HSP90B1/LDHB/SOD2/PFKFB3/YBX1/NPM1/CANX/HNRNPU/CCT6A/LDHA/PDIA6/CAPN2/HSPA5/VCL/HNRNPA3/ASAH1/HSP90AB1/GAPDH/PTGES3/YWHAB/DSTN/PTBP3/GNAS/GSTP1/HNRNPA2B1/RHOA
C1	WANG_TUMOR_INVASIVENESS_UP	WANG_TUMOR_INVASIVENESS_UP	58	0.466237	2.70199	1.55166e-07	4.95032e-06	3.67726e-06	456	tags=88%, list=47%, signal=50%	COL1A2/PKM/C1QB/STAT1/ENO1/ATP1A1/HIF1A/VIM/TMSB10/ANXA2/S100A6/MARCKS/TUBA1B/EIF4G2/HSPA8/DAB2/ACTG1/POSTN/TUBB/PABPC1/FN1/NAP1L1/CD63/KPNA2/EZR/TKT/LAMB1/TPM1/NCL/KRT19/STIP1/HSP90B1/KPNB1/SUB1/YBX1/NPM1/HNRNPU/LAMC1/HSPA5/VCL/CCT5/NPC2/GAPDH/TRIM28/GNAS/HNRNPA2B1/B4GALT5/ARPC3/CCT2/PTP4A2/CCT3
C1	WP_VEGFAVEGFR2_SIGNALING_PATHWAY	WP_VEGFAVEGFR2_SIGNALING_PATHWAY	64	0.458734	2.72623	1.59334e-07	5.06751e-06	3.76432e-06	444	tags=86%, list=46%, signal=50%	TMSB4X/STAT1/MMP14/IGFBP3/ICAM1/MMP2/TMSB10/NDRG1/ALDOA/ITGAV/EIF4G2/PGK1/ACTG1/ADAM9/TPM3/CLIC1/CALU/IQGAP1/PTMA/CFL1/PABPC1/FN1/CYBB/NAP1L1/SH3BGRL3/ITGB1/HSP90AA1/GPC1/EZR/TKT/ARF4/CXCL8/NCL/PFN1/STIP1/SOD2/PGD/PRRC2C/HYOU1/TUBA1C/VEGFA/LDHA/SET/MYH9/PDIA6/CAPN2/VCL/PLAU/ANXA1/GAPDH/CLTC/FSCN1/RCN1/ITGB5/RHOA
C1	HP_ABNORMALITY_OF_ACID_BASE_HOMEOSTASIS	HP_ABNORMALITY_OF_ACID_BASE_HOMEOSTASIS	46	-0.540435	-2.63571	1.71724e-07	5.44467e-06	4.04449e-06	317	tags=78%, list=33%, signal=55%	NADK2/HADH/GCDH/ACADVL/FAH/ALDH7A1/HNF4A/ACAT1/GATM/HMGCL/IVD/ASL/UQCRQ/ETFB/GYS2/OTC/PC/GOT2/DPYS/ECHS1/CYP27A1/GLYCTK/SOD1/PAH/SLC2A2/SLC13A5/TKFC/ALDH6A1/FBP1/EHHADH/ASS1/CPS1/PCK1/AGXT/ALDOB/HPD
C1	MANNO_MIDBRAIN_NEUROTYPES_HMGL	MANNO_MIDBRAIN_NEUROTYPES_HMGL	83	0.409418	2.57603	1.74955e-07	5.52997e-06	4.10785e-06	259	tags=54%, list=27%, signal=44%	CD74/C1QB/BIRC3/STAT1/C1QC/C1QA/LAPTM5/IGFBP3/CTSS/LCP1/ITGB2/ICAM1/SPP1/CTSC/CD44/AGR2/ANXA5/ANXA4/ARHGDIB/FCGR3A/B2M/ITGAV/GRN/IRF1/GPNMB/SQSTM1/DAB2/ARPC1B/CAPG/CTSB/CYBB/RGS1/TYROBP/SRGN/CSF1/LGMN/UCP2/PTPRC/SLC1A5/RNF213/CXCL8/CSF1R/SPINT2/FCER1G/PPT1
C1	GOBP_POSITIVE_REGULATION_OF_LOCOMOTION	GOBP_POSITIVE_REGULATION_OF_LOCOMOTION	79	0.42415	2.63065	1.79328e-07	5.65078e-06	4.19759e-06	392	tags=73%, list=40%, signal=48%	DUOX2/TMSB4X/CD74/COL1A1/MMP14/S100A11/ICAM1/MMP2/HIF1A/ITGA5/CCL21/SPARC/CXCL10/ITGA3/ITGAV/GRN/CCL20/GPNMB/CORO1A/DAB2/ACTG1/MDK/ADAM9/ENPP2/THBS1/MMP7/CCL5/FN1/LGALS9/APP/ITGB1/CSF1/LGMN/LAMB1/PTPRC/CXCL8/DUOXA2/CSF1R/PFN1/SOD2/CXCR4/SERPINE1/CCL19/MMP9/TGFB1/RAC2/SOX9/CLDN4/VEGFA/HMOX1/LGALS3/WNK1/HSPA5/CD47/PDGFRB/PLAU/ANXA1/MCAM
C1	BIOCARTA_NUCLEARRS_PATHWAY	BIOCARTA_NUCLEARRS_PATHWAY	11	-0.817098	-2.53522	1.81939e-07	5.71545e-06	4.24563e-06	76	tags=73%, list=8%, signal=68%	ABCB4/CYP4A11/CYP2B6/CYP2C9/CYP1A2/CYP2E1/CYP8B1/CYP3A4
C1	GOBP_FATTY_ACID_BIOSYNTHETIC_PROCESS	GOBP_FATTY_ACID_BIOSYNTHETIC_PROCESS	30	-0.625189	-2.70467	1.85082e-07	5.79641e-06	4.30578e-06	213	tags=70%, list=22%, signal=56%	RGN/CYP7A1/CBR1/ACSM5/MLXIPL/CYP2D6/CYP1A1/PTGDS/APOA1/INSIG1/ACSM2B/PDK4/ACSM2A/APOA5/APOC1/CYP2C9/CYP2C8/CYP1A2/APOC3/CYP2E1/CYP3A4
C1	REACTOME_FCGAMMA_RECEPTOR_FCGR_DEPENDENT_PHAGOCYTOSIS	REACTOME_FCGAMMA_RECEPTOR_FCGR_DEPENDENT_PHAGOCYTOSIS	35	0.555444	2.81638	1.85889e-07	5.79816e-06	4.30707e-06	281	tags=69%, list=29%, signal=51%	IGHG1/IGHG2/IGLC2/IGHG4/IGLV3-19/IGKV3-11/IGKV4-1/IGKV3-20/ACTB/IGLV2-23/IGLC3/FCGR3A/IGKV1-5/ACTG1/ARPC1B/CFL1/IGLV3-21/HSP90AA1/ARPC2/ACTR2/IGHV4-39/ACTR3/IGHV3-23/ITPR3
C1	GOBP_TRIGLYCERIDE_METABOLIC_PROCESS	GOBP_TRIGLYCERIDE_METABOLIC_PROCESS	27	-0.650505	-2.73081	1.8627e-07	5.79816e-06	4.30707e-06	247	tags=78%, list=25%, signal=60%	MFSD2A/GPAM/MTTP/RGN/APOA2/AADAC/CAT/THRSP/APOE/ACSL1/APOA1/INSIG1/APOH/APOA5/CPS1/APOC1/PCK2/PCK1/APOC3/CYP2E1/SLC27A5
C1	GSE2770_IL12_AND_TGFB_VS_IL4_TREATED_ACT_CD4_TCELL_48H_DN	GSE2770_IL12_AND_TGFB_VS_IL4_TREATED_ACT_CD4_TCELL_48H_DN	29	0.610299	2.90108	1.87188e-07	5.80908e-06	4.31519e-06	176	tags=66%, list=18%, signal=55%	HLA-DRA/CD74/HLA-DRB1/HLA-DPB1/HLA-DPA1/STAT1/HLA-DQB1/ENO1/HLA-B/HLA-A/AGR2/GBP5/B2M/HLA-DMA/IRF1/GBP2/PSMB9/DYNC1H1/GBP1
C1	SMID_BREAST_CANCER_BASAL_UP	SMID_BREAST_CANCER_BASAL_UP	76	0.421408	2.58804	1.91264e-07	5.91762e-06	4.39581e-06	321	tags=64%, list=33%, signal=47%	IGHG1/IGLC2/FLNA/MMP14/TAP1/ENO1/ICAM1/SPP1/YWHAZ/NDRG1/MSN/CD44/S100A6/CXCL10/COTL1/COL4A2/TAGLN2/CCL20/DSG2/HMGA1/CALU/BACE2/SERPINH1/MMP7/FNDC3B/CCL5/GBP1/NAP1L1/TM4SF1/MKI67/CXCL8/ITM2C/RAD21/PYGB/PLOD2/ACTN1/STIP1/IGHV3-23/LDHB/SOD2/MCM4/YBX1/TMEM45A/SOX9/CA9/HNRNPU/TNFRSF21/VEGFA/CXCL5
C1	HOSHIDA_LIVER_CANCER_SURVIVAL_DN	HOSHIDA_LIVER_CANCER_SURVIVAL_DN	25	-0.652315	-2.66149	1.92322e-07	5.93245e-06	4.40683e-06	269	tags=84%, list=28%, signal=62%	HMGCL/AR/AKR1D1/PCYT2/C8B/GCGR/SC5D/PON3/PKLR/HAAO/CYB5A/ALAS1/TM7SF2/SELENBP1/ADH6/F9/CYP2B6/PLG/AOX1/PCK1/TTR
C1	GOBP_COMPLEMENT_ACTIVATION	GOBP_COMPLEMENT_ACTIVATION	29	0.609318	2.89642	1.94529e-07	5.97112e-06	4.43555e-06	32	tags=38%, list=3%, signal=38%	IGHG1/IGKC/IGHG2/IGHA1/IGHM/IGHG3/C1QB/IGLC2/C1QC/C1QA/IGHG4
C1	REACTOME_FCGR3A_MEDIATED_IL10_SYNTHESIS	REACTOME_FCGR3A_MEDIATED_IL10_SYNTHESIS	21	0.677216	2.81597	1.95325e-07	5.97112e-06	4.43555e-06	109	tags=57%, list=11%, signal=52%	IGHG1/IGHG2/IGLC2/IGHG4/IGLV3-19/IGKV3-11/IGKV4-1/IGKV3-20/IGLV2-23/IGLC3/FCGR3A/IGKV1-5
C1	REACTOME_ROLE_OF_PHOSPHOLIPIDS_IN_PHAGOCYTOSIS	REACTOME_ROLE_OF_PHOSPHOLIPIDS_IN_PHAGOCYTOSIS	21	0.677216	2.81597	1.95325e-07	5.97112e-06	4.43555e-06	109	tags=57%, list=11%, signal=52%	IGHG1/IGHG2/IGLC2/IGHG4/IGLV3-19/IGKV3-11/IGKV4-1/IGKV3-20/IGLV2-23/IGLC3/FCGR3A/IGKV1-5
C1	WOO_LIVER_CANCER_RECURRENCE_UP	WOO_LIVER_CANCER_RECURRENCE_UP	35	0.553831	2.8082	2.07757e-07	6.31348e-06	4.68987e-06	231	tags=63%, list=24%, signal=50%	COL1A2/PKM/COL1A1/FLNA/COL6A3/TPM4/IGFBP3/QSOX1/TMSB10/S100A6/MARCKS/ALDOA/DAB2/MGP/HMGA1/ENPP2/POSTN/PTMA/DDR1/RGS1/NOTCH2/CXCL8
C1	GOBP_POSITIVE_REGULATION_OF_LEUKOCYTE_CELL_CELL_ADHESION	GOBP_POSITIVE_REGULATION_OF_LEUKOCYTE_CELL_CELL_ADHESION	39	0.538532	2.80549	2.07679e-07	6.31348e-06	4.68987e-06	223	tags=64%, list=23%, signal=52%	HLA-DRA/CD74/HLA-DRB1/HLA-DPB1/HLA-DPA1/HLA-DQA1/HLA-DQB1/CD24/ITGB2/HLA-DRB5/HLA-A/CCL21/CD44/B2M/HLA-DMA/SOX4/CORO1A/MDK/HLA-E/CCL5/LGALS9/VCAM1/LGALS1/HLA-DMB/PTPRC
C1	GSE3400_UNTREATED_VS_IFNB_TREATED_MEF_DN	GSE3400_UNTREATED_VS_IFNB_TREATED_MEF_DN	20	0.685139	2.82532	2.16739e-07	6.56694e-06	4.87815e-06	69	tags=55%, list=7%, signal=52%	IGHG1/HLA-DRA/CD74/HLA-DRB1/HLA-DPB1/HLA-DPA1/STAT1/HLA-DQB1/ENO1/HLA-B/HLA-A
C1	ZHONG_PFC_MAJOR_TYPES_MICROGLIA	ZHONG_PFC_MAJOR_TYPES_MICROGLIA	83	0.406321	2.55654	2.27881e-07	6.87592e-06	5.10767e-06	259	tags=55%, list=27%, signal=44%	CD74/C1QB/C1QC/C1QA/LAPTM5/CTSS/LCP1/S100A11/ITGB2/SPP1/HLA-B/CTSC/TIMP2/MSN/ANXA5/ANXA4/ARHGDIB/FCGR3A/B2M/GRN/PSAP/CORO1A/DAB2/ADAM9/ARPC1B/HLA-E/PLTP/HLA-C/CTSB/PPP1R18/CYBB/RGS1/TYROBP/CD63/SRGN/LGMN/UCP2/PTPRC/ACTR2/RNF213/ITM2C/SIPA1L2/CSF1R/PFN1/FCER1G/PPT1
C1	GOBP_TISSUE_DEVELOPMENT	GOBP_TISSUE_DEVELOPMENT	168	0.311613	2.27381	2.2828e-07	6.87592e-06	5.10767e-06	334	tags=55%, list=34%, signal=44%	COL3A1/COL1A2/COL1A1/HLA-DRB1/STAT1/FLNA/MMP14/TIMP1/LCP1/CD24/ITGB2/ICAM1/SPP1/GPC3/MMP2/HIF1A/ITGA5/VIM/MSN/AGRN/CD44/TNC/ACTB/CXCL10/ITGA3/AGR2/COL6A1/ANXA4/COL4A2/G6PD/COL4A1/TAGLN2/ITGAV/COL5A1/MAGED1/SOX4/PSAP/DSG2/PGK1/DAB2/ACTG1/MDK/ADAM9/MGP/SERPINH1/IQGAP1/POSTN/TUBB/COL5A2/CTSB/BGN/TGM2/PRKDC/FN1/DDR1/TXNRD1/ITGB1/SRGN/GPC1/CSF1/SPINT1/ATP2A2/EZR/ELF3/LAMB1/PTPRC/NOTCH2/TPM1/SULF2/ST14…
C1	TURASHVILI_BREAST_LOBULAR_CARCINOMA_VS_LOBULAR_NORMAL_DN	TURASHVILI_BREAST_LOBULAR_CARCINOMA_VS_LOBULAR_NORMAL_DN	22	0.665272	2.82526	2.33136e-07	7.00105e-06	5.20062e-06	273	tags=86%, list=28%, signal=64%	COL3A1/LYZ/COL1A2/COL1A1/COL6A3/SPP1/MMP2/COL4A2/COL4A1/COL5A1/VCAN/POSTN/COL5A2/BGN/FN1/RGS1/LAMB1/SULF2/CXCR4
C1	LEE_LIVER_CANCER_ACOX1_DN	LEE_LIVER_CANCER_ACOX1_DN	21	-0.696634	-2.68697	2.33801e-07	7.00105e-06	5.20062e-06	221	tags=81%, list=23%, signal=64%	SLCO2B1/RGN/LECT2/OTC/KHK/CYP4F2/C4BPA/PIPOX/PAH/ITIH1/SELENBP1/HGD/BAAT/ETNK2/HSD11B1/SLC27A5/HPD
C1	GOBP_CELL_CELL_ADHESION	GOBP_CELL_CELL_ADHESION	95	0.388142	2.48053	2.34807e-07	7.01065e-06	5.20775e-06	322	tags=61%, list=33%, signal=45%	HLA-DRA/CD74/HLA-DRB1/HLA-DPB1/HLA-DPA1/FLNA/LAPTM5/HLA-DQA1/HLA-DQB1/S100A11/CD24/ITGB2/ICAM1/ITGA5/HLA-DRB5/HLA-A/CCL21/ANXA2/MSN/CD44/ACTB/ITGA3/B2M/ITGAV/HLA-DMA/IRF1/SOX4/GPNMB/DSG2/CORO1A/ACTG1/MDK/ADAM9/CLIC1/HLA-E/CCL5/FN1/LGALS9/ITGB1/VCAM1/LGALS1/EZR/LAMB1/HLA-DMB/PTPRC/CLSTN1/ACTN1/SPINT2/CCL19/TGFB1/ROBO1/RAC2/SOX9/CLDN4/TLN1/TNFRSF21/VEGFA/CD4
C1	HALLMARK_INTERFERON_GAMMA_RESPONSE	HALLMARK_INTERFERON_GAMMA_RESPONSE	30	0.590154	2.83004	2.51519e-07	7.46612e-06	5.54609e-06	272	tags=77%, list=28%, signal=57%	CD74/HLA-DRB1/STAT1/HLA-DQA1/TAP1/CXCL9/ICAM1/HIF1A/HLA-B/HLA-A/CXCL10/LGALS3BP/B2M/HLA-DMA/IRF1/PSMB9/TNFAIP2/CCL5/VCAM1/RNF213/GBP4/BTG1/SOD2
C1	LIU_VAV3_PROSTATE_CARCINOGENESIS_UP	LIU_VAV3_PROSTATE_CARCINOGENESIS_UP	32	0.570492	2.78101	2.51289e-07	7.46612e-06	5.54609e-06	261	tags=78%, list=27%, signal=59%	IGKC/CD74/IGHM/STAT1/C1QA/CTSS/TAP1/ITGB2/SPP1/TIMP2/TNC/ARHGDIB/IRF1/GPNMB/GBP2/MMP7/PSMB9/TGM2/FN1/CYBB/TYROBP/NID1/PLOD2/FCER1G/FBLN1
C1	DEMAGALHAES_AGING_UP	DEMAGALHAES_AGING_UP	25	0.627867	2.82192	2.56664e-07	7.57493e-06	5.62692e-06	124	tags=60%, list=13%, signal=54%	LYZ/C1QB/C1QC/C1QA/LAPTM5/CTSS/SPP1/NDRG1/MSN/S100A6/ANXA5/B2M/JCHAIN/GPNMB/GBP2
C1	CIITA_TARGET_GENES	CIITA_TARGET_GENES	53	0.480219	2.73009	2.56511e-07	7.57493e-06	5.62692e-06	173	tags=45%, list=18%, signal=39%	HLA-DRA/CD74/PKM/HLA-DRB1/HLA-DPB1/HLA-DPA1/HLA-DQA1/TAP1/HLA-DQB1/YWHAZ/HLA-B/HLA-DRB5/HLA-A/OR2I1P/ACTB/B2M/HLA-DMA/EIF4G2/FTH1/HLA-E/PSMB9/HLA-C/PTMA/LSP1
C1	SERVITJA_ISLET_HNF1A_TARGETS_UP	SERVITJA_ISLET_HNF1A_TARGETS_UP	45	0.512332	2.80254	2.68951e-07	7.91475e-06	5.87935e-06	204	tags=60%, list=21%, signal=50%	COL3A1/LYZ/C1QB/C1QC/LAPTM5/MMP14/HLA-DQA1/ITGB2/HLA-B/VIM/CTSC/ANXA2/TIMP2/MSN/COL6A1/ARHGDIB/CAPG/SERPINH1/POSTN/COL5A2/SPINK1/TNFAIP2/BGN/TGM2/VCAM1/LGALS1/CSF1
C1	MODULE_5	MODULE_5	143	0.326029	2.33037	2.89969e-07	8.50881e-06	6.32064e-06	192	tags=40%, list=20%, signal=38%	COL3A1/COL1A2/IGHM/IGHG3/C1QB/STAT1/FLNA/LAPTM5/COL6A3/HLA-DQA1/LCP1/TAP1/HLA-DQB1/QSOX1/S100A11/ITGB2/ICAM1/GPC3/COL6A2/CTSC/ANXA2/TIMP2/CD44/TNC/ITGA3/AGR2/COL6A1/ANXA4/ARHGDIB/COL4A1/FCGR3A/JCHAIN/HLA-DMA/GRN/IL2RG/IRF1/GPNMB/CORO1A/VCAN/DAB2/CALU/CAPG/SERPINH1/ENPP2/LUM/THBS1/PSMB9/POSTN/TNFAIP2/TGM2/S100P/CCL5/GBP1/FN1/CYBB/LGALS9/TM4SF1
C1	GOBP_GLYCEROLIPID_METABOLIC_PROCESS	GOBP_GLYCEROLIPID_METABOLIC_PROCESS	41	-0.554557	-2.63954	3.07831e-07	9.00713e-06	6.69081e-06	247	tags=63%, list=25%, signal=49%	MFSD2A/GPAM/PCYT2/MTTP/RGN/APOA2/AADAC/GPD1/CAT/THRSP/APOE/PON1/ACSL1/APOA1/INSIG1/ANG/ETNK2/APOH/APOA5/CPS1/APOC1/PCK2/PCK1/APOC3/CYP2E1/SLC27A5
C1	GOCC_VACUOLAR_MEMBRANE	GOCC_VACUOLAR_MEMBRANE	38	0.544247	2.83253	3.15232e-07	9.19741e-06	6.83216e-06	133	tags=47%, list=14%, signal=43%	HLA-DRA/CD74/HLA-DRB1/HLA-DPB1/HLA-DPA1/LAPTM5/HLA-DQA1/HLA-DQB1/HLA-DRB5/ANXA2/COL6A1/CKAP4/HLA-DMA/LAPTM4B/GRN/PSAP/HSPA8/DAB2
C1	HP_AMINOACIDURIA	HP_AMINOACIDURIA	24	-0.658453	-2.68055	3.20977e-07	9.33841e-06	6.9369e-06	300	tags=92%, list=31%, signal=65%	FAH/HNF4A/GATM/SARDH/IVD/ASL/ALDH5A1/ETFB/DHTKD1/ARG1/OTC/ALDH4A1/DMGDH/GLYCTK/CTH/SLC2A2/GRHPR/HGD/EHHADH/FTCD/CPS1/ALDOB
C1	REACTOME_DEGRADATION_OF_THE_EXTRACELLULAR_MATRIX	REACTOME_DEGRADATION_OF_THE_EXTRACELLULAR_MATRIX	37	0.542983	2.80966	3.29659e-07	9.55013e-06	7.09417e-06	178	tags=57%, list=18%, signal=48%	COL3A1/COL1A2/COL1A1/MMP14/TIMP1/COL6A3/CTSS/SPP1/MMP2/COL6A2/TIMP2/CD44/COL6A1/COL4A2/COL4A1/COL5A1/ADAM9/MMP7/COL5A2/CTSB/FN1
C1	GOBP_CELLULAR_HORMONE_METABOLIC_PROCESS	GOBP_CELLULAR_HORMONE_METABOLIC_PROCESS	27	-0.642719	-2.69812	3.30119e-07	9.55013e-06	7.09417e-06	147	tags=63%, list=15%, signal=55%	UGT2B7/CYP3A5/CYP2D6/CYP1A1/ADH1A/ADH6/RDH16/ADH1C/HSD17B6/CYP2C9/CYP2C8/CYP1A2/TTR/RBP4/ADH4/ADH1B/CYP3A4
C1	GOBP_POSITIVE_REGULATION_OF_IMMUNE_RESPONSE	GOBP_POSITIVE_REGULATION_OF_IMMUNE_RESPONSE	75	0.425125	2.61791	3.36053e-07	9.69441e-06	7.20134e-06	69	tags=27%, list=7%, signal=27%	IGHG1/IGKC/HLA-DRA/IGHG2/IGHA1/CD74/IGHM/HLA-DRB1/IGHG3/C1QB/HLA-DPB1/IGLC2/C1QC/C1QA/LAPTM5/IGHG4/HLA-DQB1/ITGB2/HLA-B/HLA-A
C1	DESCARTES_FETAL_STOMACH_MYELOID_CELLS	DESCARTES_FETAL_STOMACH_MYELOID_CELLS	22	0.657997	2.79437	3.41005e-07	9.80965e-06	7.28695e-06	65	tags=50%, list=7%, signal=48%	HLA-DRA/CD74/HLA-DRB1/C1QB/HLA-DPB1/HLA-DPA1/C1QC/C1QA/HLA-DQA1/HLA-DQB1/HLA-DRB5
C1	HP_ABNORMAL_CIRCULATING_CARBOXYLIC_ACID_CONCENTRATION	HP_ABNORMAL_CIRCULATING_CARBOXYLIC_ACID_CONCENTRATION	48	-0.522409	-2.59557	3.46412e-07	9.93728e-06	7.38176e-06	317	tags=77%, list=33%, signal=55%	NADK2/ABCB11/UROC1/GCDH/FAH/SLCO1B1/SARDH/AKR1D1/ASL/PCBD1/ALDH5A1/ETFB/QDPR/MTTP/SC5D/ARG1/OTC/PKLR/PC/ALDH4A1/DMGDH/GLYCTK/CTH/PAH/GNMT/FBP1/ABCB4/FTCD/BAAT/ASS1/CPS1/MAT1A/SLC10A1/PCK1/ALDOB/HPD/TAT
C1	DESCARTES_FETAL_HEART_MYELOID_CELLS	DESCARTES_FETAL_HEART_MYELOID_CELLS	23	0.645977	2.80723	3.50027e-07	1.00129e-05	7.43794e-06	65	tags=48%, list=7%, signal=46%	HLA-DRA/LYZ/CD74/HLA-DRB1/C1QB/HLA-DPA1/C1QC/C1QA/HLA-DQA1/SPP1/HLA-DRB5
C1	BOQUEST_STEM_CELL_DN	BOQUEST_STEM_CELL_DN	24	0.638997	2.82127	3.5723e-07	1.01905e-05	7.56986e-06	200	tags=67%, list=21%, signal=54%	HLA-DRA/CD74/HLA-DRB1/HLA-DPB1/HLA-DPA1/IGLC2/LAPTM5/HLA-DQA1/HLA-DQB1/HLA-B/HLA-DMA/DSG2/TGM2/NAP1L1/TM4SF1/SRGN
C1	GOMF_AROMATASE_ACTIVITY	GOMF_AROMATASE_ACTIVITY	12	-0.807229	-2.56804	3.63827e-07	1.03499e-05	7.68823e-06	129	tags=92%, list=13%, signal=81%	CYP4F3/CYP3A5/CYP4F2/CYP1A1/CYP4A11/CYP2A7/CYP2C9/CYP2C8/CYP1A2/CYP2E1/CYP3A4
C1	DANG_REGULATED_BY_MYC_DN	DANG_REGULATED_BY_MYC_DN	51	0.491311	2.75786	3.91595e-07	1.11089e-05	8.25209e-06	374	tags=80%, list=38%, signal=52%	COL3A1/TMSB4X/LYZ/COL1A2/COL1A1/COL6A3/NDRG1/TIMP2/CPD/MSN/SPARC/CXCL10/ANXA4/COL5A1/GBP2/MGP/FTH1/THBS1/POSTN/CTSB/FN1/APP/ITGB1/VCAM1/PEA15/GPC1/ARF4/TPM1/FSTL1/IGF2R/SERPINE1/TGFB1/CANX/VEGFA/LAMC1/HMOX1/SCPEP1/IER3/CD47/NPC2/PDGFRB
C1	HP_RESPIRATORY_TRACT_INFECTION	HP_RESPIRATORY_TRACT_INFECTION	67	0.430521	2.55229	3.96646e-07	1.12211e-05	8.33544e-06	330	tags=69%, list=34%, signal=49%	IGHM/HLA-DRB1/HLA-DPB1/BIRC3/HLA-DPA1/STAT1/FLNA/COL6A3/HLA-DQA1/TAP1/HLA-DQB1/HLA-B/COL6A2/CTSC/MSN/AGRN/ITGA3/COL6A1/FCGR3A/B2M/COL5A1/IL2RG/SOX4/PSAP/CORO1A/TPM3/MGP/COL5A2/PRKDC/CYBB/PTPRC/NOTCH2/GNS/CXCR4/MCM4/IVNS1ABP/WDR1/TGFB1/RAC2/NPM1/CLDN4/PLEC/CD4/ADA2/TAPBP/HMOX1
C1	ESC_V6.5_UP_EARLY.V1_DN	ESC_V6.5_UP_EARLY.V1_DN	35	0.546664	2.77186	4.02916e-07	1.13671e-05	8.44388e-06	192	tags=57%, list=20%, signal=48%	COL3A1/COL1A2/COL1A1/IGFBP3/UBD/ANXA2/TIMP2/CD44/S100A6/TNC/ANXA5/COL4A2/COL4A1/B2M/GBP2/MGP/SPINK1/BGN/APP/TM4SF1
C1	GOCC_LUMENAL_SIDE_OF_ENDOPLASMIC_RETICULUM_MEMBRANE	GOCC_LUMENAL_SIDE_OF_ENDOPLASMIC_RETICULUM_MEMBRANE	17	0.72188	2.76792	4.06857e-07	1.14468e-05	8.50306e-06	69	tags=59%, list=7%, signal=56%	HLA-DRA/CD74/HLA-DRB1/HLA-DPB1/HLA-DPA1/HLA-DQA1/HLA-DQB1/HLA-B/HLA-DRB5/HLA-A
C1	REACTOME_PARASITE_INFECTION	REACTOME_PARASITE_INFECTION	31	0.572369	2.78917	4.08745e-07	1.14684e-05	8.51912e-06	245	tags=65%, list=25%, signal=50%	IGHG1/IGHG2/IGLC2/IGHG4/IGLV3-19/IGKV3-11/IGKV4-1/IGKV3-20/ACTB/IGLV2-23/IGLC3/FCGR3A/IGKV1-5/ACTG1/ARPC1B/IGLV3-21/ARPC2/ACTR2/IGHV4-39/ACTR3
C1	HP_CHEST_PAIN	HP_CHEST_PAIN	13	0.776907	2.68724	4.10241e-07	1.14789e-05	8.52692e-06	62	tags=62%, list=6%, signal=58%	COL3A1/HLA-DRB1/HLA-DPB1/HLA-DPA1/HLA-DQA1/HLA-DQB1/SPP1/HLA-B
C1	DURANTE_ADULT_OLFACTORY_NEUROEPITHELIUM_PLASMA_CELLS	DURANTE_ADULT_OLFACTORY_NEUROEPITHELIUM_PLASMA_CELLS	11	0.799155	2.57639	4.28043e-07	1.19444e-05	8.87271e-06	110	tags=73%, list=11%, signal=65%	IGHG1/IGKC/IGHA1/IGHG3/IGLC2/IGHG4/IGLC3/JCHAIN
C1	HP_ABNORMAL_CIRCULATING_AMINO_ACID_CONCENTRATION	HP_ABNORMAL_CIRCULATING_AMINO_ACID_CONCENTRATION	29	-0.620688	-2.65998	4.32929e-07	1.20479e-05	8.9496e-06	317	tags=86%, list=33%, signal=60%	NADK2/UROC1/FAH/SARDH/ASL/PCBD1/ALDH5A1/QDPR/ARG1/OTC/PC/ALDH4A1/DMGDH/GLYCTK/CTH/PAH/GNMT/FBP1/FTCD/ASS1/CPS1/MAT1A/PCK1/HPD/TAT
C1	GOBP_CELLULAR_LIPID_CATABOLIC_PROCESS	GOBP_CELLULAR_LIPID_CATABOLIC_PROCESS	46	-0.528193	-2.57601	4.37567e-07	1.2144e-05	9.02095e-06	407	tags=89%, list=42%, signal=54%	MGST2/LIPC/GPLD1/LONP2/AMACR/PHYH/DECR1/ABCB11/SORL1/HADH/GCDH/ACADVL/ECI1/ACOX2/APOB/ACAT1/ECH1/IVD/ECI2/MFSD2A/ETFB/HSD17B4/APOA2/AADAC/ANGPTL3/ECHDC2/SLC27A2/ACOX1/ACAA1/ECHS1/HAO1/ACAA2/SCP2/APOA1/EHHADH/APOA5/CPS1/APOC1/PCK2/PCK1/APOC3
C1	GOBP_ICOSANOID_METABOLIC_PROCESS	GOBP_ICOSANOID_METABOLIC_PROCESS	26	-0.638747	-2.6604	4.39059e-07	1.21524e-05	9.02726e-06	207	tags=73%, list=21%, signal=59%	CBR1/CYP4A22/CYP4F3/ACOX1/CYP4F2/GSTA1/CYP2D6/CYP1A1/PTGDS/EPHX1/CYP4A11/CYP2B6/CYP2A7/CYP2C9/CYP2C8/CYP1A2/CES2/CYP2E1/CYP2A6
C1	GOBP_POSITIVE_REGULATION_OF_CELL_CELL_ADHESION	GOBP_POSITIVE_REGULATION_OF_CELL_CELL_ADHESION	41	0.518493	2.73627	4.4377e-07	1.21985e-05	9.06144e-06	223	tags=61%, list=23%, signal=49%	HLA-DRA/CD74/HLA-DRB1/HLA-DPB1/HLA-DPA1/HLA-DQA1/HLA-DQB1/CD24/ITGB2/HLA-DRB5/HLA-A/CCL21/CD44/B2M/HLA-DMA/SOX4/CORO1A/MDK/HLA-E/CCL5/LGALS9/VCAM1/LGALS1/HLA-DMB/PTPRC
C1	GOMF_COLLAGEN_BINDING	GOMF_COLLAGEN_BINDING	18	0.68829	2.72501	4.44295e-07	1.21985e-05	9.06144e-06	284	tags=94%, list=29%, signal=68%	CTSS/COL6A2/CD44/SPARC/ITGA3/COL6A1/ADAM9/SERPINH1/LUM/THBS1/CTSB/FN1/DDR1/ITGB1/NID1/MRC2/MMP9
C1	NABA_MATRISOME	NABA_MATRISOME	134	0.332973	2.34414	4.42998e-07	1.21985e-05	9.06144e-06	204	tags=43%, list=21%, signal=39%	COL3A1/COL1A2/COL1A1/MUC13/C1QB/C1QC/C1QA/MMP14/TIMP1/COL6A3/IGFBP3/CTSS/CXCL9/S100A11/SPP1/GPC3/MMP2/COL6A2/CTSC/CCL21/ANXA2/TIMP2/AGRN/S100A6/TNC/SPARC/CXCL10/COL6A1/ANXA5/ANXA4/COL4A2/COL4A1/COL5A1/CCL20/VCAN/MDK/MUC5AC/ADAM9/MGP/SERPINH1/LUM/THBS1/MMP7/POSTN/COL5A2/CTSB/BGN/TGM2/S100P/CCL5/FN1/SDC3/LGALS9/SRGN/LGALS1/GPC1/CSF1
C1	AIZARANI_LIVER_C21_STELLATE_CELLS_1	AIZARANI_LIVER_C21_STELLATE_CELLS_1	58	0.453912	2.63056	4.47454e-07	1.22523e-05	9.10146e-06	264	tags=57%, list=27%, signal=44%	COL3A1/COL1A2/COL1A1/HLA-DRB1/TIMP1/COL6A3/TPM4/IGFBP3/QSOX1/MMP2/VIM/COL6A2/TIMP2/SPARC/COL6A1/LGALS3BP/COL4A2/MARCKS/COL4A1/COL5A1/MGP/LUM/THBS1/BGN/H19/ITGB1/CD63/LGALS1/LAMB1/ITM2C/ACTN1/FBLN1/FSTL1
C1	SMID_BREAST_CANCER_NORMAL_LIKE_UP	SMID_BREAST_CANCER_NORMAL_LIKE_UP	58	0.453509	2.62823	4.63725e-07	1.2664e-05	9.40726e-06	127	tags=36%, list=13%, signal=33%	IGHG1/IGKC/HLA-DRA/IGHA1/LYZ/CD74/IGHM/HLA-DRB1/BIRC3/HLA-DPA1/IGLC2/HLA-DQB1/IGKV4-1/SEL1L3/CTSC/CCL21/IGKV3-20/COTL1/JCHAIN/IL2RG/CORO1A
C1	LAKE_ADULT_KIDNEY_C18_COLLECTING_DUCT_PRINCIPAL_CELLS_MEDULLA	LAKE_ADULT_KIDNEY_C18_COLLECTING_DUCT_PRINCIPAL_CELLS_MEDULLA	77	0.408872	2.52252	4.71778e-07	1.28399e-05	9.53794e-06	444	tags=82%, list=46%, signal=48%	TMSB4X/PKM/TPM4/IGFBP3/ENO1/CD24/YWHAZ/HLA-B/TMSB10/HLA-A/NDRG1/ANXA2/S100A6/ALDOA/B2M/ACSL4/EIF4G2/PSAP/SLC38A1/PGK1/ACTG1/MAL2/IQGAP1/FTH1/MMP7/HLA-C/PTMA/PABPC1/NAP1L1/HSP90AA1/CD63/ATP1B1/ARPC2/PDIA3/ACTR2/RNF213/ITM2C/KRT19/HSP90B1/LDHB/SOD2/PFKFB3/IVNS1ABP/YBX1/NPM1/CANX/HNRNPU/CCT6A/LDHA/PDIA6/HNRNPA3/CA12/ASAH1/HSP90AB1/GAPDH/PTGES3/YWHAB/DSTN/PTBP3/GNAS/GSTP1/HNRNPA2B1/RHOA
C1	TRAVAGLINI_LUNG_MESOTHELIAL_CELL	TRAVAGLINI_LUNG_MESOTHELIAL_CELL	110	0.351518	2.34585	4.72674e-07	1.28399e-05	9.53794e-06	209	tags=41%, list=21%, signal=36%	HLA-DRA/COL3A1/TMSB4X/LYZ/CD74/COL1A1/HLA-DRB1/C1QB/HLA-DPB1/HLA-DPA1/STAT1/C1QC/C1QA/TIMP1/HLA-DQA1/HLA-DQB1/ENO1/GOLM1/HIF1A/HLA-B/HLA-DRB5/TMSB10/S100A6/COTL1/NQO1/B2M/ACSL4/HLA-DMA/DSG2/DAB2/TPM3/ARPC1B/UGDH/CAPG/PSMB9/COL5A2/PTMA/H19/SH3BGRL3/TM4SF1/MARCKSL1/TYROBP/VCAM1/LGALS1/KPNA2
C1	AIZARANI_LIVER_C23_KUPFFER_CELLS_3	AIZARANI_LIVER_C23_KUPFFER_CELLS_3	46	0.502369	2.76315	4.75487e-07	1.28822e-05	9.56932e-06	231	tags=59%, list=24%, signal=47%	LYZ/PKM/LAPTM5/CTSS/S100A11/ITGB2/VIM/CD44/S100A6/ACTB/COTL1/CKAP4/ALDOA/GRN/PSAP/VCAN/FTH1/THBS1/TNFAIP2/CTSB/CYBB/SH3BGRL3/TYROBP/SRGN/LGALS1/TKT/CXCL8
C1	GOBP_LIPID_LOCALIZATION	GOBP_LIPID_LOCALIZATION	54	-0.504021	-2.57794	4.94138e-07	1.33521e-05	9.91843e-06	278	tags=69%, list=29%, signal=52%	APOB/SLCO1B1/CES1/ABCA6/APOM/STARD10/MFSD2A/MTTP/SLCO2B1/APOF/RBP5/CYP7A1/SLC51A/APOA2/ANGPTL3/SLC27A2/GOT2/ACSL5/CYP4F2/APOE/PRAP1/TSKU/PON1/SCP2/ACSL1/ABCB4/APOA1/CYP4A11/APOH/APOA5/APOC1/SLC10A1/APOC3/RBP4/AQP9/SLC27A5/CYP8B1
C1	GOBP_FATTY_ACID_CATABOLIC_PROCESS	GOBP_FATTY_ACID_CATABOLIC_PROCESS	28	-0.62302	-2.6489	5.09884e-07	1.37414e-05	1.02076e-05	386	tags=100%, list=40%, signal=62%	AMACR/PHYH/DECR1/ABCB11/HADH/GCDH/ACADVL/ECI1/ACOX2/ACAT1/ECH1/IVD/ECI2/MFSD2A/ETFB/HSD17B4/ECHDC2/SLC27A2/ACOX1/ACAA1/ECHS1/HAO1/ACAA2/SCP2/EHHADH/PCK2/PCK1
C1	DESCARTES_MAIN_FETAL_LYMPHOID_CELLS	DESCARTES_MAIN_FETAL_LYMPHOID_CELLS	15	0.737821	2.68175	5.25154e-07	1.41158e-05	1.04857e-05	156	tags=73%, list=16%, signal=63%	IGHG1/IGKC/IGHM/IGHG3/IGHG4/GBP5/IGLC3/ARHGDIB/JCHAIN/CORO1A/IGLL5
C1	GOBP_ANTIGEN_PROCESSING_AND_PRESENTATION_OF_PEPTIDE_OR_POLYSACCHARIDE_ANTIGEN_VIA_MHC_CLASS_II	GOBP_ANTIGEN_PROCESSING_AND_PRESENTATION_OF_PEPTIDE_OR_POLYSACCHARIDE_ANTIGEN_VIA_MHC_CLASS_II	18	0.685758	2.71498	5.30062e-07	1.42104e-05	1.0556e-05	112	tags=61%, list=11%, signal=55%	HLA-DRA/CD74/HLA-DRB1/HLA-DPB1/HLA-DPA1/CTSS/HLA-DQA1/HLA-DQB1/HLA-DRB5/B2M/HLA-DMA
C1	NABA_CORE_MATRISOME	NABA_CORE_MATRISOME	38	0.53532	2.78607	5.33804e-07	1.42352e-05	1.05744e-05	218	tags=66%, list=22%, signal=53%	COL3A1/COL1A2/COL1A1/COL6A3/IGFBP3/SPP1/COL6A2/AGRN/TNC/SPARC/COL6A1/COL4A2/COL4A1/COL5A1/VCAN/MGP/LUM/THBS1/POSTN/COL5A2/BGN/FN1/SRGN/NID1/LAMB1
C1	GOBP_ANTIGEN_PROCESSING_AND_PRESENTATION_OF_EXOGENOUS_PEPTIDE_ANTIGEN_VIA_MHC_CLASS_II	GOBP_ANTIGEN_PROCESSING_AND_PRESENTATION_OF_EXOGENOUS_PEPTIDE_ANTIGEN_VIA_MHC_CLASS_II	17	0.71651	2.74733	5.33734e-07	1.42352e-05	1.05744e-05	112	tags=65%, list=11%, signal=58%	HLA-DRA/CD74/HLA-DRB1/HLA-DPB1/HLA-DPA1/CTSS/HLA-DQA1/HLA-DQB1/HLA-DRB5/B2M/HLA-DMA
C1	CHIANG_LIVER_CANCER_SUBCLASS_CTNNB1_DN	CHIANG_LIVER_CANCER_SUBCLASS_CTNNB1_DN	41	0.515572	2.72085	5.35159e-07	1.42352e-05	1.05744e-05	174	tags=54%, list=18%, signal=46%	COL3A1/COL1A2/COL1A1/MUC13/TIMP1/COL6A3/CD24/SEL1L3/CCL21/TIMP2/ACSL4/COL5A1/CCL20/GPNMB/VCAN/MAL2/CAPG/BACE2/LUM/PLTP/BGN/S100P
C1	GOBP_DEFENSE_RESPONSE_TO_OTHER_ORGANISM	GOBP_DEFENSE_RESPONSE_TO_OTHER_ORGANISM	122	0.355513	2.41762	5.36872e-07	1.42438e-05	1.05808e-05	256	tags=47%, list=26%, signal=39%	IGHG1/IGKC/IGHG2/IGHA1/LYZ/CD74/IGHM/IGHG3/C1QB/BIRC3/HLA-DPA1/IGLC2/STAT1/C1QC/C1QA/IGHG4/CXCL9/UBD/HLA-B/VIM/HLA-A/CCL21/IGKV3-20/CXCL10/COTL1/GBP5/IGLC3/FCGR3A/JCHAIN/GRN/IRF1/CCL20/GBP2/CORO1A/ACTG1/HLA-E/IGLL5/TUBB/HLA-C/PRKDC/CCL5/GBP1/CYBB/LGALS9/HSP90AA1/TYROBP/CSF1/PTPRC/ACTR2/NOTCH2/RNF213/ZYX/IGHV4-39/ACTR3/CSF1R/FCER1G/GBP4
C1	GOBP_MORPHOGENESIS_OF_AN_EPITHELIUM	GOBP_MORPHOGENESIS_OF_AN_EPITHELIUM	51	0.486805	2.73256	5.51479e-07	1.45823e-05	1.08322e-05	305	tags=71%, list=31%, signal=51%	STAT1/FLNA/MMP14/LCP1/GPC3/MMP2/HIF1A/ITGA5/MSN/CD44/TNC/ACTB/CXCL10/COL4A1/COL5A1/MAGED1/SOX4/DAB2/ACTG1/MDK/TGM2/DDR1/CSF1/SPINT1/EZR/NOTCH2/ST14/CSF1R/PFN1/SPINT2/CXCR4/PLXND1/WDR1/TGFB1/SOX9/CA9
C1	GOBP_LIPID_OXIDATION	GOBP_LIPID_OXIDATION	32	-0.602292	-2.66433	5.53902e-07	1.45823e-05	1.08322e-05	386	tags=97%, list=40%, signal=61%	LONP2/CYP4V2/AMACR/PHYH/DECR1/ABCB11/HADH/GCDH/ACADVL/ECI1/ACOX2/ACAT1/ECH1/IVD/ECI2/MFSD2A/ETFB/HSD17B4/ECHDC2/SLC27A2/ACOX1/ACAA1/ECHS1/HAO1/ACAA2/CYP4F2/SCP2/POR/EHHADH/PDK4/ADH4
C1	AIZARANI_LIVER_C39_EPCAM_POS_BILE_DUCT_CELLS_4	AIZARANI_LIVER_C39_EPCAM_POS_BILE_DUCT_CELLS_4	61	0.445098	2.63339	5.52876e-07	1.45823e-05	1.08322e-05	516	tags=93%, list=53%, signal=47%	BIRC3/FLNA/TPM4/S100A11/CD24/ATP1A1/ANXA2/S100A6/ANXA5/ANXA4/SOX4/CCL20/DSG2/SQSTM1/ACTG1/ADAM9/THBS1/MMP7/TNFAIP2/ITGB1/TM4SF1/HSP90AA1/ENAH/CD63/CSF1/EZR/ELF3/TPM1/CXCL8/ZYX/SPINT2/KRT19/SOD2/SOX9/CLDN4/TNFRSF21/VEGFA/MYH9/VCL/CD47/AHNAK/FGFR2/MCAM/HSP90AB1/LAD1/ACTN4/SLC12A2/SPATS2L/CALM2/CDC42EP1/CPM/BICC1/LAMC2/IFNGR2/CXCL1/NCOA7/CD59
C1	GOBP_PROGRAMMED_CELL_DEATH	GOBP_PROGRAMMED_CELL_DEATH	162	0.311263	2.28017	5.59677e-07	1.46965e-05	1.09171e-05	396	tags=63%, list=41%, signal=45%	CD74/PKM/BIRC3/STAT1/FLNA/LAPTM5/TIMP1/IGFBP3/ENO1/CD24/ITGB2/ICAM1/UBD/YWHAZ/MMP2/HIF1A/ITGA5/CTSC/CCL21/CD44/CXCL10/ANXA5/ANXA4/NQO1/G6PD/ITGAV/MAGED1/GRN/IRF1/SOX4/CORO1A/SQSTM1/DAB2/MDK/THBS1/PTMA/CFL1/CTSB/TGM2/PRKDC/CCL5/H19/TOP2A/LGALS9/APP/ITGB1/HSP90AA1/TYROBP/SRGN/PEA15/LGALS1/LGMN/UCP2/ARF4/PTPRC/PDIA3/NOTCH2/ITM2C/RAD21/ACTN1/CSF1R/ERO1A/PPT1/BTG1/FSTL1/IGF2R/HSP90B1/SOD2/CXCR4/MUC1/I…
C1	CAIRO_HEPATOBLASTOMA_CLASSES_UP	CAIRO_HEPATOBLASTOMA_CLASSES_UP	53	0.470716	2.67606	5.68588e-07	1.48924e-05	1.10626e-05	541	tags=100%, list=55%, signal=47%	AFP/ENO1/YWHAZ/LAPTM4B/CLIC1/HMGA1/CALU/PLTP/PRKDC/TOP2A/KPNA2/MKI67/RAN/MPZL1/NCL/KRT19/MCM4/KPNB1/NUP210/YBX1/PARP1/RPN2/NPM1/CANX/CCT6A/PDIA6/TFRC/DNMT1/MCM3/CCT5/DDOST/HNRNPA3/NONO/HSP90AB1/ILF2/TRIM28/ILF3/HUWE1/CAPRIN1/CCT2/CCT3/RRM2/MAPRE1/SNRPB/ACSL3/LRRC59/SFPQ/HNRNPC/DNAJC10/CDK4/YBX3/MCM6/CBX3
C1	GOMF_VITAMIN_BINDING	GOMF_VITAMIN_BINDING	27	-0.633906	-2.66113	5.74538e-07	1.50098e-05	1.11498e-05	234	tags=74%, list=24%, signal=58%	AFM/RBP5/DHTKD1/PC/GOT2/OGDHL/GPT/CTH/ETNPPL/ALAS1/GNMT/GPT2/SHMT1/FTCD/ABAT/AGXT/SEC14L2/RBP4/ADH4/TAT
C1	GOBP_ANTIGEN_PROCESSING_AND_PRESENTATION	GOBP_ANTIGEN_PROCESSING_AND_PRESENTATION	34	0.554969	2.78017	6.00735e-07	1.56543e-05	1.16285e-05	162	tags=56%, list=17%, signal=48%	HLA-DRA/CD74/HLA-DRB1/HLA-DPB1/HLA-DPA1/CTSS/HLA-DQA1/TAP1/HLA-DQB1/ICAM1/HLA-B/HLA-DRB5/HLA-A/CCL21/B2M/HLA-DMA/HLA-E/THBS1/HLA-C
C1	GOBP_T_CELL_ACTIVATION	GOBP_T_CELL_ACTIVATION	58	0.449511	2.60506	6.05006e-07	1.57256e-05	1.16815e-05	223	tags=53%, list=23%, signal=44%	HLA-DRA/CD74/HLA-DRB1/HLA-DPB1/HLA-DPA1/LAPTM5/HLA-DQA1/LCP1/HLA-DQB1/CD24/ICAM1/HLA-DRB5/HLA-A/CCL21/MSN/CD44/B2M/HLA-DMA/IRF1/SOX4/GPNMB/CORO1A/MDK/HLA-E/PRKDC/CCL5/LGALS9/VCAM1/LGALS1/HLA-DMB/PTPRC
C1	GOMF_MHC_CLASS_II_PROTEIN_COMPLEX_BINDING	GOMF_MHC_CLASS_II_PROTEIN_COMPLEX_BINDING	20	0.667499	2.75258	6.1998e-07	1.60334e-05	1.19101e-05	129	tags=60%, list=13%, signal=53%	HLA-DRA/CD74/PKM/HLA-DRB1/HLA-DPB1/HLA-DPA1/HLA-DQA1/HLA-DQB1/HLA-DRB5/B2M/HLA-DMA/HSPA8
C1	GOMF_MHC_PROTEIN_COMPLEX_BINDING	GOMF_MHC_PROTEIN_COMPLEX_BINDING	20	0.667499	2.75258	6.1998e-07	1.60334e-05	1.19101e-05	129	tags=60%, list=13%, signal=53%	HLA-DRA/CD74/PKM/HLA-DRB1/HLA-DPB1/HLA-DPA1/HLA-DQA1/HLA-DQB1/HLA-DRB5/B2M/HLA-DMA/HSPA8
C1	GOBP_CELL_RECOGNITION	GOBP_CELL_RECOGNITION	38	0.532552	2.77166	6.236e-07	1.60864e-05	1.19495e-05	130	tags=39%, list=13%, signal=36%	IGHG1/IGKC/IGHG2/IGHA1/IGHM/IGHG3/IGLC2/IGHG4/YWHAZ/CCL21/MSN/IGLC3/ALDOA/CORO1A/VCAN
C1	ACEVEDO_LIVER_CANCER_UP	ACEVEDO_LIVER_CANCER_UP	102	0.362629	2.35423	6.25474e-07	1.60942e-05	1.19553e-05	314	tags=55%, list=32%, signal=42%	HLA-DRA/COL3A1/LYZ/COL1A2/CD74/COL1A1/MUC13/LAPTM5/LCP1/TAP1/CXCL9/UBD/GPC3/HLA-B/VIM/SPARC/CXCL10/COL4A2/MARCKS/COL4A1/B2M/TAGLN2/JCHAIN/ITGAV/GRN/GBP2/TSPAN8/MGP/CALU/SERPINH1/IQGAP1/HLA-E/HLA-C/FNDC3B/CCL5/TXNRD1/RGS1/SRGN/KPNA2/LAMB1/LRP10/PYGB/ACTR3/GBP4/LPGAT1/PPT1/TUBA1A/MCM4/KPNB1/SUB1/PRRC2C/RAC2/PARP1/RPN2/HYOU1/HLA-F
C1	AIZARANI_LIVER_C1_NK_NKT_CELLS_1	AIZARANI_LIVER_C1_NK_NKT_CELLS_1	28	0.607526	2.82715	6.35072e-07	1.63002e-05	1.21083e-05	314	tags=86%, list=32%, signal=60%	TMSB4X/FLNA/LCP1/ITGB2/HLA-B/HLA-A/CD44/ARHGDIB/B2M/IL2RG/CORO1A/SLC38A1/HLA-C/CCL5/PPP1R18/SH3BGRL3/RGS1/PTPRC/BTG1/CXCR4/ADGRE5/CD53/RAC2/HLA-F
C1	GOBP_HUMORAL_IMMUNE_RESPONSE_MEDIATED_BY_CIRCULATING_IMMUNOGLOBULIN	GOBP_HUMORAL_IMMUNE_RESPONSE_MEDIATED_BY_CIRCULATING_IMMUNOGLOBULIN	29	0.594454	2.82576	6.37554e-07	1.6323e-05	1.21253e-05	32	tags=38%, list=3%, signal=38%	IGHG1/IGKC/IGHG2/IGHA1/IGHM/IGHG3/C1QB/IGLC2/C1QC/C1QA/IGHG4
C1	KEGG_TYROSINE_METABOLISM	KEGG_TYROSINE_METABOLISM	13	-0.78626	-2.58165	6.41446e-07	1.63817e-05	1.21689e-05	96	tags=69%, list=10%, signal=63%	ADH1A/HGD/ADH6/ADH1C/AOX1/ADH4/ADH1B/HPD/TAT
C1	MODULE_47	MODULE_47	64	0.441175	2.62188	6.54462e-07	1.66725e-05	1.23849e-05	286	tags=62%, list=29%, signal=47%	COL3A1/COL1A2/COL1A1/COL6A3/IGFBP3/MMP2/HIF1A/VIM/COL6A2/TNC/SPARC/COL6A1/COL4A2/MARCKS/CKAP4/COL4A1/VCAN/DAB2/ADAM9/CALU/SERPINH1/LUM/PLTP/THBS1/POSTN/COL5A2/BGN/FN1/H19/SRGN/LGALS1/LAMB1/TPM1/ACTN1/FBLN1/MRC2/CXCR4/PFKFB3/SERPINE1/PLXND1
C1	REACTOME_FATTY_ACID_METABOLISM	REACTOME_FATTY_ACID_METABOLISM	45	-0.533891	-2.59819	6.63014e-07	1.68485e-05	1.25156e-05	377	tags=84%, list=39%, signal=54%	ACSF2/AMACR/ALDH3A2/ACBD4/PHYH/DECR1/PECR/CYP2J2/HADH/ACADVL/ECI1/ACOX2/ECI2/CBR1/HSD17B4/PON3/EPHX2/CYP4A22/SLC27A2/CYP4F3/ACOX1/THRSP/ACAA1/ECHS1/ACSL5/ACAA2/CYP4F2/PON1/CYP1A1/SCP2/PTGDS/ACSL1/CYP4A11/EHHADH/CYP2C9/CYP2C8/CYP1A2/CYP8B1
C1	WP_FARNESOID_X_RECEPTOR_PATHWAY	WP_FARNESOID_X_RECEPTOR_PATHWAY	10	-0.813991	-2.45764	6.80808e-07	1.72578e-05	1.28197e-05	76	tags=70%, list=8%, signal=65%	ABCB4/BAAT/SLC10A1/SULT2A1/SLC27A5/CYP8B1/CYP3A4
C1	NR1H4_TARGET_GENES	NR1H4_TARGET_GENES	60	-0.479416	-2.51497	7.17203e-07	1.81355e-05	1.34717e-05	153	tags=42%, list=16%, signal=37%	DMGDH/GLYCTK/CYB5A/MASP2/AMBP/UGT2B10/CYP2D6/ADH1A/CPB2/SELENBP1/HRG/POR/ANG/FTCD/KNG1/ETNK2/SLC10A1/AGXT/SEC14L2/RBP4/SERPINC1/CYP2E1/ADH1B/SLC27A5/TAT
C1	GOBP_STEROID_BIOSYNTHETIC_PROCESS	GOBP_STEROID_BIOSYNTHETIC_PROCESS	34	-0.584761	-2.64347	7.54173e-07	1.90234e-05	1.41312e-05	225	tags=65%, list=23%, signal=52%	SC5D/CYP7A1/MSMO1/SLC27A2/CYP27A1/HMGCS2/ACAA2/TM7SF2/SOD1/APOE/CYP1A1/SCP2/APOA1/INSIG1/POR/BAAT/HSD17B6/APOA5/SEC14L2/SLC27A5/CYP8B1/CYP3A4
C1	REACTOME_COSTIMULATION_BY_THE_CD28_FAMILY	REACTOME_COSTIMULATION_BY_THE_CD28_FAMILY	10	0.819732	2.56085	8.11904e-07	2.04293e-05	1.51756e-05	65	tags=70%, list=7%, signal=66%	HLA-DRA/HLA-DRB1/HLA-DPB1/HLA-DPA1/HLA-DQA1/HLA-DQB1/HLA-DRB5
C1	DESCARTES_FETAL_PLACENTA_LYMPHOID_CELLS	DESCARTES_FETAL_PLACENTA_LYMPHOID_CELLS	10	0.818893	2.55823	8.21183e-07	2.06121e-05	1.53114e-05	156	tags=90%, list=16%, signal=76%	IGHG1/IGKC/IGHA1/IGHM/IGHG3/IGHG4/JCHAIN/IL2RG/IGLL5
C1	ZHENG_CORD_BLOOD_C8_PUTATIVE_LYMPHOID_PRIMED_MULTIPOTENT_PROGENITOR_2	ZHENG_CORD_BLOOD_C8_PUTATIVE_LYMPHOID_PRIMED_MULTIPOTENT_PROGENITOR_2	17	0.707651	2.71336	8.37319e-07	2.09657e-05	1.55741e-05	184	tags=76%, list=19%, signal=63%	HLA-DRA/TMSB4X/CD74/IGHM/TPM4/ENO1/HLA-B/HLA-A/CD44/B2M/ACTG1/HLA-C/NAP1L1
C1	HELLER_SILENCED_BY_METHYLATION_UP	HELLER_SILENCED_BY_METHYLATION_UP	57	0.458925	2.64761	8.536e-07	2.13213e-05	1.58382e-05	197	tags=53%, list=20%, signal=45%	HLA-DRA/IGHA1/HLA-DRB1/HLA-DPB1/BIRC3/HLA-DPA1/STAT1/IGFBP3/CTSS/HLA-DQA1/LCP1/HLA-DQB1/ICAM1/UBD/AGRN/S100A6/SPARC/CXCL10/NQO1/HLA-DMA/GPNMB/CAPG/ENPP2/TNFAIP2/LSP1/S100P/GBP1/TOP2A/RGS1/VCAM1
C1	KEGG_FATTY_ACID_METABOLISM	KEGG_FATTY_ACID_METABOLISM	26	-0.628581	-2.61806	8.82455e-07	2.19884e-05	1.63337e-05	308	tags=88%, list=32%, signal=62%	HADH/GCDH/ACADVL/ECI1/ALDH7A1/ACAT1/ACADSB/ECI2/CYP4A22/ACOX1/ACAA1/ECHS1/ACSL5/ACAA2/ADH1A/ACSL1/ADH6/CYP4A11/EHHADH/ADH1C/ALDH2/ADH4/ADH1B
C1	CHIANG_LIVER_CANCER_SUBCLASS_PROLIFERATION_UP	CHIANG_LIVER_CANCER_SUBCLASS_PROLIFERATION_UP	30	0.572128	2.7436	8.98152e-07	2.23252e-05	1.65839e-05	224	tags=67%, list=23%, signal=53%	AFP/PKM/TAP1/CD24/SEL1L3/ATP1A1/MARCKS/CKAP4/G6PD/SOX4/SLC38A1/BACE2/S100P/H19/TOP2A/DDR1/MARCKSL1/LAMB1/MKI67/SLC1A5
C1	GOBP_HUMORAL_IMMUNE_RESPONSE	GOBP_HUMORAL_IMMUNE_RESPONSE	54	0.47468	2.71873	9.13248e-07	2.26454e-05	1.68218e-05	110	tags=37%, list=11%, signal=35%	IGHG1/IGKC/IGHG2/IGHA1/LYZ/IGHM/HLA-DRB1/IGHG3/C1QB/IGLC2/C1QC/C1QA/IGHG4/HLA-DQB1/CXCL9/HLA-A/IGKV3-20/CXCL10/IGLC3/JCHAIN
C1	DESCARTES_FETAL_EYE_STROMAL_CELLS	DESCARTES_FETAL_EYE_STROMAL_CELLS	20	0.661498	2.72784	9.22867e-07	2.28287e-05	1.69579e-05	178	tags=70%, list=18%, signal=58%	COL3A1/COL1A2/COL1A1/COL6A3/COL6A2/SPARC/COL6A1/COL5A1/MGP/LUM/THBS1/POSTN/COL5A2/FN1
C1	KEGG_ALLOGRAFT_REJECTION	KEGG_ALLOGRAFT_REJECTION	16	0.719197	2.67588	9.40664e-07	2.30463e-05	1.71196e-05	162	tags=75%, list=17%, signal=64%	HLA-DRA/HLA-DRB1/HLA-DPB1/HLA-DPA1/HLA-DQA1/HLA-DQB1/HLA-B/HLA-DRB5/HLA-A/HLA-DMA/HLA-E/HLA-C
C1	KEGG_AUTOIMMUNE_THYROID_DISEASE	KEGG_AUTOIMMUNE_THYROID_DISEASE	16	0.719197	2.67588	9.40664e-07	2.30463e-05	1.71196e-05	162	tags=75%, list=17%, signal=64%	HLA-DRA/HLA-DRB1/HLA-DPB1/HLA-DPA1/HLA-DQA1/HLA-DQB1/HLA-B/HLA-DRB5/HLA-A/HLA-DMA/HLA-E/HLA-C
C1	KEGG_GRAFT_VERSUS_HOST_DISEASE	KEGG_GRAFT_VERSUS_HOST_DISEASE	16	0.719197	2.67588	9.40664e-07	2.30463e-05	1.71196e-05	162	tags=75%, list=17%, signal=64%	HLA-DRA/HLA-DRB1/HLA-DPB1/HLA-DPA1/HLA-DQA1/HLA-DQB1/HLA-B/HLA-DRB5/HLA-A/HLA-DMA/HLA-E/HLA-C
C1	KEGG_TYPE_I_DIABETES_MELLITUS	KEGG_TYPE_I_DIABETES_MELLITUS	16	0.719197	2.67588	9.40664e-07	2.30463e-05	1.71196e-05	162	tags=75%, list=17%, signal=64%	HLA-DRA/HLA-DRB1/HLA-DPB1/HLA-DPA1/HLA-DQA1/HLA-DQB1/HLA-B/HLA-DRB5/HLA-A/HLA-DMA/HLA-E/HLA-C
C1	MODULE_208	MODULE_208	19	0.679778	2.76573	9.57675e-07	2.3407e-05	1.73876e-05	222	tags=89%, list=23%, signal=70%	IGKC/HLA-DRA/CD74/IGHM/IGHG3/HLA-DPB1/HLA-DPA1/HLA-DQA1/HLA-DQB1/CXCL9/HLA-DMA/GBP2/THBS1/GBP1/VCAM1/LGMN/HLA-DMB
C1	AIZARANI_LIVER_C18_NK_NKT_CELLS_5	AIZARANI_LIVER_C18_NK_NKT_CELLS_5	34	0.548197	2.74625	9.74295e-07	2.37566e-05	1.76472e-05	253	tags=65%, list=26%, signal=50%	HLA-DRA/LYZ/HLA-DPB1/HLA-DPA1/LAPTM5/CTSS/HLA-DQB1/S100A11/VIM/COTL1/FCGR3A/HLA-DMA/PSAP/VCAN/FTH1/TNFAIP2/CYBB/HSP90AA1/TYROBP/CXCL8/CSF1R/FCER1G
C1	KEGG_FOCAL_ADHESION	KEGG_FOCAL_ADHESION	42	0.517006	2.75092	9.84391e-07	2.39457e-05	1.77877e-05	191	tags=52%, list=20%, signal=44%	COL3A1/COL1A2/COL1A1/BIRC3/FLNA/COL6A3/SPP1/ITGA5/COL6A2/TNC/ACTB/ITGA3/COL6A1/COL4A2/COL4A1/ITGAV/COL5A1/ACTG1/THBS1/COL5A2/FN1/ITGB1
C1	GOCC_LUMENAL_SIDE_OF_MEMBRANE	GOCC_LUMENAL_SIDE_OF_MEMBRANE	19	0.679272	2.76367	1.00551e-06	2.44014e-05	1.81262e-05	162	tags=68%, list=17%, signal=58%	HLA-DRA/CD74/HLA-DRB1/HLA-DPB1/HLA-DPA1/HLA-DQA1/HLA-DQB1/HLA-B/HLA-DRB5/HLA-A/HSPA8/HLA-E/HLA-C
C1	REACTOME_INTERLEUKIN_4_AND_INTERLEUKIN_13_SIGNALING	REACTOME_INTERLEUKIN_4_AND_INTERLEUKIN_13_SIGNALING	28	0.600572	2.79479	1.01511e-06	2.45762e-05	1.8256e-05	331	tags=86%, list=34%, signal=58%	IGHG1/COL1A2/STAT1/TIMP1/IGHG4/ITGB2/ICAM1/MMP2/HIF1A/VIM/IL2RG/HSPA8/FN1/ITGB1/HSP90AA1/VCAM1/CXCL8/HSP90B1/MUC1/MMP9/TGFB1/VEGFA/HMOX1/JUNB
C1	MODULE_128	MODULE_128	33	0.557045	2.74872	1.11927e-06	2.67793e-05	1.98926e-05	253	tags=73%, list=26%, signal=56%	LYZ/TIMP1/CXCL9/ITGB2/MMP2/VIM/CCL21/TIMP2/SPARC/GBP2/DAB2/FTH1/THBS1/CTSB/CCL5/GBP1/FN1/CYBB/TYROBP/VCAM1/CD63/LGMN/CSF1R/FCER1G
C1	MODULE_170	MODULE_170	33	0.557045	2.74872	1.11927e-06	2.67793e-05	1.98926e-05	253	tags=73%, list=26%, signal=56%	LYZ/TIMP1/CXCL9/ITGB2/MMP2/VIM/CCL21/TIMP2/SPARC/GBP2/DAB2/FTH1/THBS1/CTSB/CCL5/GBP1/FN1/CYBB/TYROBP/VCAM1/CD63/LGMN/CSF1R/FCER1G
C1	MODULE_79	MODULE_79	33	0.557045	2.74872	1.11927e-06	2.67793e-05	1.98926e-05	253	tags=73%, list=26%, signal=56%	LYZ/TIMP1/CXCL9/ITGB2/MMP2/VIM/CCL21/TIMP2/SPARC/GBP2/DAB2/FTH1/THBS1/CTSB/CCL5/GBP1/FN1/CYBB/TYROBP/VCAM1/CD63/LGMN/CSF1R/FCER1G
C1	GOBP_XENOBIOTIC_CATABOLIC_PROCESS	GOBP_XENOBIOTIC_CATABOLIC_PROCESS	13	-0.77933	-2.5589	1.11939e-06	2.67793e-05	1.98926e-05	199	tags=92%, list=20%, signal=74%	PON3/ACAA1/CYP3A5/CYP2D6/CYP1A1/ACSL1/CYP2B6/CYP2C9/CYP2C8/CYP1A2/CYP2A6/CYP3A4
C1	GOMF_EXTRACELLULAR_MATRIX_STRUCTURAL_CONSTITUENT_CONFERRING_TENSILE_STRENGTH	GOMF_EXTRACELLULAR_MATRIX_STRUCTURAL_CONSTITUENT_CONFERRING_TENSILE_STRENGTH	11	0.784603	2.52948	1.12441e-06	2.67793e-05	1.98926e-05	161	tags=91%, list=17%, signal=77%	COL3A1/COL1A2/COL1A1/COL6A3/COL6A2/COL6A1/COL4A2/COL4A1/COL5A1/COL5A2
C1	NABA_COLLAGENS	NABA_COLLAGENS	11	0.784603	2.52948	1.12441e-06	2.67793e-05	1.98926e-05	161	tags=91%, list=17%, signal=77%	COL3A1/COL1A2/COL1A1/COL6A3/COL6A2/COL6A1/COL4A2/COL4A1/COL5A1/COL5A2
C1	REACTOME_COLLAGEN_CHAIN_TRIMERIZATION	REACTOME_COLLAGEN_CHAIN_TRIMERIZATION	11	0.784603	2.52948	1.12441e-06	2.67793e-05	1.98926e-05	161	tags=91%, list=17%, signal=77%	COL3A1/COL1A2/COL1A1/COL6A3/COL6A2/COL6A1/COL4A2/COL4A1/COL5A1/COL5A2
C1	WINTER_HYPOXIA_METAGENE	WINTER_HYPOXIA_METAGENE	61	0.435786	2.5783	1.21909e-06	2.89669e-05	2.15176e-05	391	tags=79%, list=40%, signal=50%	PKM/IGFBP3/HLA-DQB1/QSOX1/ENO1/ICAM1/SPP1/MMP2/HIF1A/ITGA5/VIM/NDRG1/ANXA2/ANXA5/ALDOA/COL5A1/PGK1/BACE2/THBS1/MMP7/COL5A2/TGM2/FN1/LGALS1/ELF3/CXCL8/PLOD2/KRT19/BTG1/HSP90B1/LDHB/CXCR4/PFKFB3/MUC1/SERPINE1/TGFB1/CA9/HYOU1/CCT6A/VEGFA/THBS2/HMOX1/LDHA/TFRC/HSPA5/CA12/PLAU/ANXA1
C1	AIZARANI_LIVER_C7_EPCAM_POS_BILE_DUCT_CELLS_2	AIZARANI_LIVER_C7_EPCAM_POS_BILE_DUCT_CELLS_2	57	0.454245	2.62061	1.22862e-06	2.91257e-05	2.16356e-05	481	tags=91%, list=49%, signal=49%	BIRC3/TPM4/CD24/SPP1/ATP1A1/GOLM1/ANXA2/S100A6/LGALS3BP/ANXA5/ANXA4/SOX4/DSG2/VCAN/ACTG1/BACE2/MMP7/DDR1/ITGB1/TM4SF1/ENAH/SPINT1/ATP1B1/ELF3/LRP10/TPM1/CXCL8/SPINT2/MUC6/KRT19/MYRF/SOX9/CLDN4/VEGFA/LAMC1/KIAA1522/TP53INP1/FGFR2/RAP1GAP/LAD1/ACTN4/DSTN/SLC12A2/SOD3/SPATS2L/GSTP1/ITGB5/CALM2/CDC42EP1/CPM/BICC1/LAMC2
C1	DESCARTES_FETAL_ADRENAL_MYELOID_CELLS	DESCARTES_FETAL_ADRENAL_MYELOID_CELLS	29	0.584709	2.77944	1.24167e-06	2.93671e-05	2.18149e-05	112	tags=48%, list=11%, signal=44%	HLA-DRA/LYZ/HLA-DRB1/C1QB/HLA-DPB1/HLA-DPA1/C1QC/C1QA/HLA-DQA1/HLA-DQB1/SPP1/CXCL10/AGR2/HLA-DMA
C1	GOBP_ORGANIC_CYCLIC_COMPOUND_CATABOLIC_PROCESS	GOBP_ORGANIC_CYCLIC_COMPOUND_CATABOLIC_PROCESS	57	-0.485449	-2.52958	1.31917e-06	3.11281e-05	2.3123e-05	228	tags=49%, list=23%, signal=40%	QDPR/SLCO2B1/RGN/CYP7A1/PON3/EPHX2/DPYS/ACAA1/CYP27A1/UGT1A4/HAAO/UPB1/AMBP/APOE/PAH/ALDH6A1/CYP1A1/RIDA/HGD/ALDH1L1/ANG/HSD17B6/CYP1A2/HSD11B1/CYP2A6/HPD/TAT/CYP3A4
C1	GOBP_POSITIVE_REGULATION_OF_DEVELOPMENTAL_PROCESS	GOBP_POSITIVE_REGULATION_OF_DEVELOPMENTAL_PROCESS	109	0.354599	2.36606	1.34506e-06	3.1666e-05	2.35226e-05	351	tags=61%, list=36%, signal=44%	HLA-DRA/CD74/PKM/COL1A1/HLA-DRB1/STAT1/FLNA/MMP14/IGFBP3/CXCL9/CD24/HIF1A/ITGA5/AGRN/AGR2/B2M/MAGED1/GRN/SOX4/EIF4G2/DAB2/MDK/ADAM9/CLIC1/ENPP2/THBS1/CFL1/TGM2/PRKDC/FN1/CYBB/NAP1L1/LGALS9/ITGB1/TYROBP/LGALS1/GPC1/CSF1/SPINT1/ARPC2/EZR/PTPRC/ACTR2/NOTCH2/CXCL8/CLSTN1/BTG1/SOD2/CXCR4/SERPINE1/CCL19/PLXND1/TGFB1/ROBO1/CD53/SOX9/PARP1/HNRNPU/VEGFA/CD4/THBS2/HMOX1/JUNB/HCLS1/TFRC/LGALS3/CORO1C
C1	VERRECCHIA_RESPONSE_TO_TGFB1_C2	VERRECCHIA_RESPONSE_TO_TGFB1_C2	10	0.810363	2.53158	1.40804e-06	3.30727e-05	2.45675e-05	193	tags=100%, list=20%, signal=81%	COL3A1/COL1A2/MMP14/TIMP1/COL6A3/ITGB2/ICAM1/COL6A1/FN1/MARCKSL1
C1	QI_PLASMACYTOMA_UP	QI_PLASMACYTOMA_UP	44	0.48495	2.61784	1.42047e-06	3.32884e-05	2.47278e-05	333	tags=77%, list=34%, signal=53%	TMSB4X/LCP1/ITGB2/TMSB10/MARCKS/ARHGDIB/IL2RG/IRF1/GBP2/CAPG/PSMB9/TNFAIP2/TGM2/LSP1/CCL5/LGALS9/ITGB1/RGS1/LASP1/ACTR2/ZYX/CSF1R/PFN1/BTG1/CAP1/CCL19/WDR1/TGFB1/CD53/RAC2/PLEC/TLN1/CD4/HCLS1
C1	SWEET_LUNG_CANCER_KRAS_UP	SWEET_LUNG_CANCER_KRAS_UP	94	0.373246	2.39174	1.44518e-06	3.37901e-05	2.51005e-05	155	tags=36%, list=16%, signal=34%	IGHG1/HLA-DRA/CD74/PKM/HLA-DRB1/C1QB/C1QC/LAPTM5/TPM4/IGFBP3/CTSS/HLA-DQA1/LCP1/ENO1/ITGB2/SPP1/ATP1A1/GOLM1/HIF1A/CTSC/CD44/COTL1/ANXA4/ALDOA/G6PD/ACSL4/HLA-DMA/PSAP/TSPAN8/HSPA8/PGK1/CLIC1/IQGAP1/THBS1
C1	LEE_LIVER_CANCER_MYC_TGFA_DN	LEE_LIVER_CANCER_MYC_TGFA_DN	22	-0.656863	-2.58727	1.48255e-06	3.45849e-05	2.56909e-05	213	tags=73%, list=22%, signal=58%	RGN/EPHX2/OTC/ACOX1/KHK/HAO1/CYP4F2/C4BPA/ABAT/BAAT/ETNK2/PCK1/BHMT/HSD11B1/SLC27A5/HPD
C1	DESCARTES_MAIN_FETAL_AFP_ALB_POSITIVE_CELLS	DESCARTES_MAIN_FETAL_AFP_ALB_POSITIVE_CELLS	23	-0.649664	-2.59533	1.516e-06	3.52849e-05	2.62108e-05	259	tags=78%, list=27%, signal=59%	F7/C8B/SELENOP/SLC38A3/CBR1/ANGPTL3/ALDH4A1/MASP2/RIDA/PEBP1/HRG/KNG1/F12/SLC10A1/MT1X/SERPINC1/AZGP1/CYP8B1
C1	GOBP_PEPTIDE_ANTIGEN_ASSEMBLY_WITH_MHC_CLASS_II_PROTEIN_COMPLEX	GOBP_PEPTIDE_ANTIGEN_ASSEMBLY_WITH_MHC_CLASS_II_PROTEIN_COMPLEX	12	0.779493	2.62612	1.54875e-06	3.59654e-05	2.67163e-05	112	tags=75%, list=11%, signal=67%	HLA-DRA/HLA-DRB1/HLA-DPB1/HLA-DPA1/HLA-DQA1/HLA-DQB1/HLA-DRB5/B2M/HLA-DMA
C1	RODRIGUES_THYROID_CARCINOMA_ANAPLASTIC_UP	RODRIGUES_THYROID_CARCINOMA_ANAPLASTIC_UP	61	0.43325	2.56329	1.56431e-06	3.62447e-05	2.69238e-05	453	tags=84%, list=46%, signal=48%	BIRC3/FLNA/TPM4/QSOX1/ENO1/YWHAZ/ANXA2/TNC/EIF4G2/DSG2/SLC38A1/VCAN/CALU/SERPINH1/IQGAP1/TGM2/FN1/TOP2A/TXNRD1/ITGB1/HSP90AA1/SRGN/KPNA2/SLC1A5/ACTR2/CXCL8/STIP1/MCM4/TGFB1/NPM1/PLEC/CCT6A/CXCL5/RCC2/SLC16A3/TFRC/CORO1C/DNMT1/IER3/GFPT1/AHNAK/IFI16/ARL4C/PLAU/MOB1A/PTBP3/CAPRIN1/B4GALT5/XPOT/KLHL5/CCT2
C1	HP_RECURRENT_RESPIRATORY_INFECTIONS	HP_RECURRENT_RESPIRATORY_INFECTIONS	60	0.4443	2.61462	1.58437e-06	3.66265e-05	2.72074e-05	330	tags=72%, list=34%, signal=51%	IGHM/HLA-DRB1/HLA-DPB1/BIRC3/HLA-DPA1/STAT1/FLNA/COL6A3/TAP1/HLA-B/COL6A2/CTSC/MSN/AGRN/ITGA3/COL6A1/FCGR3A/B2M/COL5A1/IL2RG/SOX4/PSAP/CORO1A/TPM3/MGP/COL5A2/PRKDC/CYBB/NOTCH2/GNS/CXCR4/MCM4/IVNS1ABP/WDR1/TGFB1/RAC2/NPM1/CLDN4/PLEC/CD4/ADA2/TAPBP/HMOX1
C1	VERHAAK_GLIOBLASTOMA_MESENCHYMAL	VERHAAK_GLIOBLASTOMA_MESENCHYMAL	49	0.462362	2.56357	1.60868e-06	3.71047e-05	2.75627e-05	391	tags=80%, list=40%, signal=50%	COL1A2/COL1A1/LAPTM5/TIMP1/LCP1/S100A11/ITGB2/ITGA5/CTSC/ANXA2/ANXA4/COL5A1/GRN/DAB2/ARPC1B/CLIC1/IQGAP1/THBS1/CTSB/FNDC3B/LGALS1/LAMB1/UCP2/PTPRC/ST14/MRC2/SERPINE1/RAC2/CD4/SCPEP1/MYH9/MVP/SLC16A3/LGALS3/NPC2/S100A4/COLGALT1/PLAU/ANXA1
C1	REACTOME_ANTI_INFLAMMATORY_RESPONSE_FAVOURING_LEISHMANIA_PARASITE_INFECTION	REACTOME_ANTI_INFLAMMATORY_RESPONSE_FAVOURING_LEISHMANIA_PARASITE_INFECTION	26	0.59574	2.71571	1.648e-06	3.79263e-05	2.81729e-05	109	tags=46%, list=11%, signal=42%	IGHG1/IGHG2/IGLC2/IGHG4/IGLV3-19/IGKV3-11/IGKV4-1/IGKV3-20/IGLV2-23/IGLC3/FCGR3A/IGKV1-5
C1	WP_TYPE_II_INTERFERON_SIGNALING_IFNG	WP_TYPE_II_INTERFERON_SIGNALING_IFNG	11	0.776276	2.50263	1.71023e-06	3.92701e-05	2.91712e-05	183	tags=91%, list=19%, signal=75%	STAT1/TAP1/CXCL9/ICAM1/HLA-B/CXCL10/IRF1/PSMB9/GBP1/CYBB
C1	DESCARTES_FETAL_EYE_MICROGLIA	DESCARTES_FETAL_EYE_MICROGLIA	24	0.613735	2.70973	1.73361e-06	3.9718e-05	2.95039e-05	55	tags=46%, list=6%, signal=44%	HLA-DRA/CD74/HLA-DRB1/C1QB/HLA-DPA1/C1QC/C1QA/LAPTM5/LCP1/ITGB2/SPP1
C1	ERWIN_COHEN_BLOOD_LIVE_VACCINE_TC_83_AGE_23_48YO_VACCINATED_VS_CONTROL_14DY_UP	ERWIN_COHEN_BLOOD_LIVE_VACCINE_TC_83_AGE_23_48YO_VACCINATED_VS_CONTROL_14DY_UP	40	0.503805	2.64396	1.74748e-06	3.99463e-05	2.96735e-05	128	tags=35%, list=13%, signal=32%	IGHG1/IGKC/IGHG2/IGHA1/LYZ/IGHM/BIRC3/IGKV4-1/IGKV3-20/IGLV2-23/IGKV1-5/JCHAIN/ITGAV/SLC38A1
C1	MINGUEZ_LIVER_CANCER_VASCULAR_INVASION_DN	MINGUEZ_LIVER_CANCER_VASCULAR_INVASION_DN	12	-0.784104	-2.49448	1.79739e-06	4.09957e-05	3.0453e-05	190	tags=92%, list=19%, signal=75%	SLC38A4/DPYS/MASP2/GLYATL1/PAH/PON1/GLYAT/MAT1A/PCK1/ADH4/CYP3A4
C1	GNF2_STAT6	GNF2_STAT6	30	0.561264	2.6915	1.80517e-06	4.10818e-05	3.0517e-05	333	tags=83%, list=34%, signal=57%	LAPTM5/LCP1/HLA-B/HLA-A/MSN/ARHGDIB/B2M/CORO1A/ARPC1B/CLIC1/IQGAP1/HLA-E/HLA-C/LSP1/ARPC2/ACTR2/ACTR3/CAP1/TGFB1/CD53/RAC2/HLA-F/TAPBP/JUNB/HCLS1
C1	GOBP_IMMUNOGLOBULIN_PRODUCTION	GOBP_IMMUNOGLOBULIN_PRODUCTION	32	0.544103	2.65237	1.81913e-06	4.13077e-05	3.06848e-05	112	tags=47%, list=11%, signal=43%	IGKC/HLA-DRA/HLA-DRB1/HLA-DPB1/HLA-DPA1/HLA-DQA1/IGLV3-19/HLA-DQB1/IGKV4-1/HLA-DRB5/IGKV3-20/IGLV2-23/B2M/IGKV1-5/HLA-DMA
C1	YOSHIMURA_MAPK8_TARGETS_UP	YOSHIMURA_MAPK8_TARGETS_UP	120	-0.373335	-2.29919	1.84808e-06	4.18721e-05	3.11041e-05	203	tags=42%, list=21%, signal=38%	ASGR1/TF/HSD17B4/EPHX2/OTC/CYP4A22/SLC27A2/PROC/DPYS/KHK/GPT/HAAO/HMGCS2/SLC13A3/IGFBP1/CYP4F2/AMBP/SOD1/GNMT/CYP2D6/PON1/TST/F10/CYP1A1/CDO1/GRHPR/IGFBP2/APOA1/ADH1C/KNG1/ABAT/ASS1/ETNK2/MAT1A/CYP2B6/PLG/CYP2C8/SLC10A1/SULT2A1/PCK1/AGXT/HP/RBP4/SLC22A1/ALDOB/AQP9/BHMT/CYP2E1/HPD/TAT
C1	REACTOME_ARACHIDONIC_ACID_METABOLISM	REACTOME_ARACHIDONIC_ACID_METABOLISM	18	-0.694443	-2.53759	1.88797e-06	4.26814e-05	3.17052e-05	207	tags=78%, list=21%, signal=62%	CBR1/PON3/EPHX2/CYP4A22/CYP4F3/CYP4F2/PON1/CYP1A1/PTGDS/CYP4A11/CYP2C9/CYP2C8/CYP1A2/CYP8B1
C1	GSE29618_BCELL_VS_MDC_DN	GSE29618_BCELL_VS_MDC_DN	54	0.461995	2.64607	1.89992e-06	4.2857e-05	3.18356e-05	210	tags=54%, list=22%, signal=45%	HLA-DRA/PKM/TIMP1/LCP1/ENO1/ITGB2/VIM/TMSB10/NDRG1/ANXA2/S100A6/ACTB/COTL1/ANXA5/TUBA1B/GRN/CORO1A/DAB2/ACTG1/ARPC1B/CAPG/CTSB/LSP1/RGS1/CD63/PEA15/LGALS1/ATP1B1/ARPC2
C1	GOBP_DEFENSE_RESPONSE_TO_BACTERIUM	GOBP_DEFENSE_RESPONSE_TO_BACTERIUM	41	0.498134	2.62882	2.01802e-06	4.54209e-05	3.37402e-05	156	tags=44%, list=16%, signal=38%	IGHG1/IGKC/IGHG2/IGHA1/LYZ/IGHM/IGHG3/IGLC2/IGHG4/HLA-A/IGKV3-20/IGLC3/JCHAIN/GRN/CCL20/GBP2/HLA-E/IGLL5
C1	GSE34006_WT_VS_A2AR_KO_TREG_DN	GSE34006_WT_VS_A2AR_KO_TREG_DN	20	0.648374	2.67372	2.12212e-06	4.76593e-05	3.5403e-05	162	tags=65%, list=17%, signal=55%	IGKC/STAT1/TAP1/HLA-B/CXCL10/B2M/JCHAIN/IRF1/GBP2/VCAN/HLA-E/PSMB9/HLA-C
C1	TURASHVILI_BREAST_DUCTAL_CARCINOMA_VS_DUCTAL_NORMAL_UP	TURASHVILI_BREAST_DUCTAL_CARCINOMA_VS_DUCTAL_NORMAL_UP	12	0.77565	2.61317	2.16953e-06	4.86175e-05	3.61148e-05	185	tags=92%, list=19%, signal=75%	COL3A1/COL1A2/COL1A1/CD44/COL4A1/VCAN/LUM/POSTN/COL5A2/FN1/TOP2A
C1	MISSIAGLIA_REGULATED_BY_METHYLATION_UP	MISSIAGLIA_REGULATED_BY_METHYLATION_UP	29	0.576234	2.73915	2.21611e-06	4.95527e-05	3.68095e-05	221	tags=69%, list=23%, signal=55%	COL1A1/BIRC3/STAT1/TIMP1/IGFBP3/TAP1/UBD/GRN/CCL20/PSAP/SQSTM1/HLA-E/TNFAIP2/CTSB/S100P/LGALS9/SPINT1/ATP1B1/LGMN/ARF4
C1	REACTOME_GENERATION_OF_SECOND_MESSENGER_MOLECULES	REACTOME_GENERATION_OF_SECOND_MESSENGER_MOLECULES	11	0.772336	2.48993	2.22195e-06	4.95751e-05	3.68261e-05	65	tags=64%, list=7%, signal=60%	HLA-DRA/HLA-DRB1/HLA-DPB1/HLA-DPA1/HLA-DQA1/HLA-DQB1/HLA-DRB5
C1	GOBP_ORGANIC_HYDROXY_COMPOUND_CATABOLIC_PROCESS	GOBP_ORGANIC_HYDROXY_COMPOUND_CATABOLIC_PROCESS	21	-0.661349	-2.55088	2.35383e-06	5.24034e-05	3.8927e-05	181	tags=71%, list=19%, signal=59%	CYP7A1/LDHD/CYP4F3/CYP27A1/HAO1/SORD/CYP4F2/APOE/TKFC/CYP4A11/HSD17B6/SULT2A1/ALDH2/ADH4/CYP3A4
C1	MODULE_171	MODULE_171	18	0.660503	2.615	2.4113e-06	5.35664e-05	3.97909e-05	213	tags=83%, list=22%, signal=66%	IGKC/HLA-DRA/IGHM/IGHG3/HLA-DPB1/HLA-DPA1/HLA-DQA1/HLA-DQB1/CXCL9/HLA-A/GBP2/THBS1/GBP1/VCAM1/LGMN
C1	DURANTE_ADULT_OLFACTORY_NEUROEPITHELIUM_NK_CELLS	DURANTE_ADULT_OLFACTORY_NEUROEPITHELIUM_NK_CELLS	29	0.573516	2.72623	2.53554e-06	5.6083e-05	4.16604e-05	300	tags=83%, list=31%, signal=59%	TMSB4X/LCP1/ITGB2/HLA-B/HLA-A/ARHGDIB/FCGR3A/B2M/IL2RG/CORO1A/PSMB9/HLA-C/LSP1/CCL5/SH3BGRL3/TYROBP/SRGN/UCP2/PTPRC/PFN1/FCER1G/CXCR4/CD53/RAC2
C1	GOBP_ALCOHOL_BIOSYNTHETIC_PROCESS	GOBP_ALCOHOL_BIOSYNTHETIC_PROCESS	26	-0.613796	-2.55648	2.53157e-06	5.6083e-05	4.16604e-05	241	tags=73%, list=25%, signal=57%	PCBD1/QDPR/SC5D/CYP7A1/MSMO1/CYP27A1/HMGCS2/ACAA2/TM7SF2/SOD1/APOE/APOA1/INSIG1/POR/APOA5/PCK2/PCK1/SEC14L2/CYP3A4
C1	MODULE_53	MODULE_53	59	0.431991	2.51852	2.54514e-06	5.61741e-05	4.1728e-05	300	tags=64%, list=31%, signal=47%	IGKC/IGHM/IGHG3/LAPTM5/HLA-DQA1/LCP1/TAP1/QSOX1/S100A11/CD24/ITGB2/MMP2/CTSC/ARHGDIB/HLA-DMA/IL2RG/SOX4/CORO1A/MDK/PRKDC/LSP1/S100P/CCL5/TOP2A/LGALS9/RGS1/SRGN/MKI67/PTPRC/CDC25B/ZYX/FCER1G/CXCR4/MCM4/SERPINE1/MMP9/CD53/RAC2
C1	GSE19888_ADENOSINE_A3R_ACT_VS_TCELL_MEMBRANES_ACT_IN_MAST_CELL_UP	GSE19888_ADENOSINE_A3R_ACT_VS_TCELL_MEMBRANES_ACT_IN_MAST_CELL_UP	38	0.512381	2.66668	2.59971e-06	5.72148e-05	4.25011e-05	196	tags=58%, list=20%, signal=48%	COL3A1/C1QB/STAT1/C1QC/TIMP1/CTSS/CXCL9/UBD/CTSC/COL6A1/ARHGDIB/B2M/HLA-DMA/IRF1/GBP2/LUM/PSMB9/COL5A2/LSP1/PPP1R18/SDC3/TYROBP
C1	GOBP_POSITIVE_REGULATION_OF_GENE_EXPRESSION	GOBP_POSITIVE_REGULATION_OF_GENE_EXPRESSION	105	0.345225	2.26472	2.60346e-06	5.72148e-05	4.25011e-05	354	tags=62%, list=36%, signal=44%	NTS/CD74/PKM/HLA-DPB1/HLA-DPA1/STAT1/LAPTM5/MMP14/ENO1/HIF1A/VIM/HLA-A/ANXA2/MSN/ITGA3/AGR2/GBP5/B2M/IRF1/SOX4/EIF4G2/HSPA8/ACTG1/MDK/HLA-E/LUM/THBS1/PRKDC/CCL5/PABPC1/FN1/H19/CYBB/LGALS9/APP/HSP90AA1/TYROBP/CSF1/EZR/PTPRC/CXCL8/SULF2/NCL/CSF1R/FCER1G/SERPINE1/CCL19/TGFB1/YBX1/ROBO1/SOX9/NPM1/HLA-F/HNRNPU/VEGFA/CD4/HMOX1/SULF1/RBM3/ADAR/MYH9/TFRC/TP53INP1/EMILIN1/DNMT1
C1	SANA_TNF_SIGNALING_UP	SANA_TNF_SIGNALING_UP	24	0.606616	2.6783	2.6668e-06	5.84812e-05	4.34419e-05	279	tags=83%, list=29%, signal=61%	BIRC3/ICAM1/UBD/HLA-B/HLA-A/CXCL10/LGALS3BP/ITGAV/CCL20/FTH1/HLA-E/HLA-C/TNFAIP2/GBP1/LGALS9/VCAM1/CSF1/CXCL8/SOD2/SERPINE1
C1	KEGG_LEISHMANIA_INFECTION	KEGG_LEISHMANIA_INFECTION	19	0.665511	2.70768	2.71383e-06	5.93852e-05	4.41134e-05	112	tags=58%, list=11%, signal=52%	HLA-DRA/HLA-DRB1/HLA-DPB1/HLA-DPA1/STAT1/HLA-DQA1/HLA-DQB1/ITGB2/HLA-DRB5/FCGR3A/HLA-DMA
C1	GOBP_PRODUCTION_OF_MOLECULAR_MEDIATOR_OF_IMMUNE_RESPONSE	GOBP_PRODUCTION_OF_MOLECULAR_MEDIATOR_OF_IMMUNE_RESPONSE	42	0.501729	2.66963	2.91615e-06	6.36765e-05	4.73011e-05	112	tags=43%, list=11%, signal=40%	IGKC/HLA-DRA/CD74/HLA-DRB1/HLA-DPB1/HLA-DPA1/LAPTM5/HLA-DQA1/IGLV3-19/HLA-DQB1/IGKV4-1/HLA-DRB5/HLA-A/IGKV3-20/IGLV2-23/B2M/IGKV1-5/HLA-DMA
C1	PUJANA_CHEK2_PCC_NETWORK	PUJANA_CHEK2_PCC_NETWORK	58	0.431024	2.49792	2.92837e-06	6.38072e-05	4.73982e-05	545	tags=98%, list=56%, signal=46%	TUBA1B/HSPA8/PGK1/PTMA/PRKDC/PABPC1/NAP1L1/TOP2A/HSP90AA1/KPNA2/MKI67/RAN/RAD21/NCL/FBLN1/LDHB/MCM4/NUP210/YBX1/PRRC2C/PARP1/NPM1/LDHA/SET/TFRC/DNMT1/MCM3/CCT5/HNRNPA3/CD47/NONO/CAPZA1/ILF2/YWHAB/MOB1A/ILF3/HNRNPA2B1/CCT2/CCT3/RRM2/SNRPB/GSR/LAMC2/RBBP4/PCNA/SFPQ/HNRNPC/UBAP2L/HNRNPM/CDK4/PRDX1/LBR/HNRNPH1/MCM6/CBX3/TCP1/DHX9
C1	FOROUTAN_TGFB_EMT_UP	FOROUTAN_TGFB_EMT_UP	42	0.501048	2.66601	3.0385e-06	6.60664e-05	4.90764e-05	293	tags=67%, list=30%, signal=49%	COL3A1/COL1A1/COL6A3/TPM4/MMP2/ITGA5/VIM/TIMP2/SPARC/COL4A2/COL4A1/TAGLN2/COL5A1/VCAN/LUM/THBS1/POSTN/COL5A2/TGM2/FN1/PEA15/TPM1/ACTN1/MRC2/TUBA1A/SERPINE1/MMP9/TGFB1
C1	GOBP_SULFUR_COMPOUND_METABOLIC_PROCESS	GOBP_SULFUR_COMPOUND_METABOLIC_PROCESS	56	-0.468594	-2.43157	3.16299e-06	6.86274e-05	5.09788e-05	164	tags=45%, list=17%, signal=39%	ACSM5/ACSL5/HMGCS2/CTH/HAGH/SOD1/GSTA1/PIPOX/GNMT/TST/SLC1A2/GLYAT/CDO1/MTHFD1/ACSL1/ACSM2B/ADI1/PDK4/BAAT/ACSM2A/CPS1/MAT1A/SULT2A1/AGXT/BHMT
C1	GSE1112_HY_CD8AB_VS_HY_CD8AA_THYMOCYTE_RTOC_CULTURE_UP	GSE1112_HY_CD8AB_VS_HY_CD8AA_THYMOCYTE_RTOC_CULTURE_UP	26	0.588192	2.6813	3.27308e-06	7.0866e-05	5.26417e-05	197	tags=62%, list=20%, signal=50%	HLA-DRA/CD74/HLA-DRB1/HLA-DPB1/HLA-DPA1/STAT1/HLA-DQA1/HLA-DQB1/LGALS3BP/GBP5/B2M/IRF1/GBP2/PSMB9/GBP1/VCAM1
C1	GOBP_SULFUR_AMINO_ACID_METABOLIC_PROCESS	GOBP_SULFUR_AMINO_ACID_METABOLIC_PROCESS	12	-0.774066	-2.46254	3.2984e-06	7.11876e-05	5.28806e-05	139	tags=83%, list=14%, signal=72%	CTH/GNMT/TST/CDO1/MTHFD1/ADI1/CPS1/MAT1A/AGXT/BHMT
C1	HP_UNUSUAL_INFECTION	HP_UNUSUAL_INFECTION	94	0.365865	2.34444	3.30184e-06	7.11876e-05	5.28806e-05	141	tags=34%, list=14%, signal=32%	IGKC/IGHM/HLA-DRB1/C1QB/HLA-DPB1/BIRC3/HLA-DPA1/STAT1/C1QC/FLNA/C1QA/COL6A3/TAP1/HLA-DQB1/ITGB2/HLA-B/COL6A2/CTSC/MSN/AGRN/ITGA3/COL6A1/FCGR3A/B2M/COL5A1/IL2RG/SOX4/PSAP/CORO1A/TPM3/MGP/ARPC1B
C1	GSE22886_NAIVE_BCELL_VS_NEUTROPHIL_UP	GSE22886_NAIVE_BCELL_VS_NEUTROPHIL_UP	23	0.611271	2.65641	3.31228e-06	7.12627e-05	5.29364e-05	68	tags=39%, list=7%, signal=37%	IGKC/HLA-DRA/CD74/IGHM/HLA-DRB1/HLA-DPB1/HLA-DPA1/HLA-DQB1/TMSB10
C1	REACTOME_COLLAGEN_BIOSYNTHESIS_AND_MODIFYING_ENZYMES	REACTOME_COLLAGEN_BIOSYNTHESIS_AND_MODIFYING_ENZYMES	14	0.716927	2.51286	3.38193e-06	7.26087e-05	5.39362e-05	161	tags=79%, list=17%, signal=67%	COL3A1/COL1A2/COL1A1/COL6A3/COL6A2/COL6A1/COL4A2/COL4A1/COL5A1/SERPINH1/COL5A2
C1	FAN_EMBRYONIC_CTX_BRAIN_EFFECTOR_T_CELL	FAN_EMBRYONIC_CTX_BRAIN_EFFECTOR_T_CELL	21	0.629198	2.61631	3.46115e-06	7.41541e-05	5.50842e-05	314	tags=90%, list=32%, signal=63%	LCP1/HLA-B/HLA-A/MSN/CD44/IL2RG/IRF1/CORO1A/CLIC1/IQGAP1/PSMB9/HLA-C/LSP1/SRGN/PTPRC/BTG1/ADGRE5/RAC2/HLA-F
C1	GOBP_SUPRAMOLECULAR_FIBER_ORGANIZATION	GOBP_SUPRAMOLECULAR_FIBER_ORGANIZATION	81	0.371775	2.31747	3.48765e-06	7.45658e-05	5.539e-05	287	tags=53%, list=29%, signal=41%	COL3A1/TMSB4X/COL1A2/COL1A1/FLNA/TPM4/LCP1/VIM/TMSB10/CCL21/COTL1/MARCKS/ALDOA/B2M/COL5A1/CORO1A/HSPA8/ACTG1/TPM3/ARPC1B/CAPG/SERPINH1/LUM/COL5A2/DYNC1H1/CFL1/APP/ITGB1/MARCKSL1/ENAH/ARPC2/EZR/ACTR2/TPM1/ZYX/ACTR3/ACTN1/PFN1/KRT19/HSP90B1/KPNB1/MID1IP1/WDR1
C1	GOCC_TRANS_GOLGI_NETWORK_MEMBRANE	GOCC_TRANS_GOLGI_NETWORK_MEMBRANE	15	0.70891	2.57666	3.54887e-06	7.57167e-05	5.6245e-05	65	tags=53%, list=7%, signal=51%	HLA-DRA/CD74/HLA-DRB1/HLA-DPB1/HLA-DPA1/HLA-DQA1/HLA-DQB1/HLA-DRB5
C1	KDM7A_TARGET_GENES	KDM7A_TARGET_GENES	107	0.34029	2.26719	3.59174e-06	7.64718e-05	5.68059e-05	549	tags=87%, list=56%, signal=43%	PKM/ENO1/YWHAZ/ATP1A1/HIF1A/VIM/NDRG1/ANXA2/COTL1/ANXA4/COL4A2/COL4A1/B2M/ITGAV/HLA-DMA/SLC38A1/HSPA8/SQSTM1/MDK/SERPINH1/FTH1/PLTP/THBS1/PTMA/FNDC3B/NAP1L1/APP/HSP90AA1/VCAM1/CD63/GPC1/CSF1/EZR/LAMB1/LRP10/ACTR2/TPM1/CDC25B/ZYX/ACTR3/SULF2/NCL/FSTL1/LDHB/SOD2/KPNB1/WDR1/TRAM1/YBX1/ROBO1/TUBA1C/LAMC1/TAPBP/RCC2/SET/SLC16A3/CHD4/HNRNPUL1/LPCAT1/CD47/ARL4C/MCAM/HSP90AB1/GNB1/GAPDH/DSTN/TRIM28/MCL1/…
C1	GOMF_ACTIN_BINDING	GOMF_ACTIN_BINDING	58	0.428906	2.48565	3.63292e-06	7.71883e-05	5.73381e-05	467	tags=86%, list=48%, signal=48%	TMSB4X/FLNA/TPM4/LCP1/TMSB10/MSN/COTL1/MARCKS/ALDOA/CORO1A/TPM3/ARPC1B/CAPG/IQGAP1/CFL1/LSP1/GBP1/PPP1R18/ITGB1/MARCKSL1/ENAH/LASP1/ARPC2/EZR/ACTR2/TPM1/ACTR3/ACTN1/PFN1/CXCR4/CAP1/WDR1/PLEC/HNRNPU/TLN1/HCLS1/MYH9/CORO1C/VCL/S100A4/CAPZA1/ACTN4/DSTN/FSCN1/YWHAH/ARPC3/KLHL5/WIPF1/CTTN/UTRN
C1	KEGG_DRUG_METABOLISM_OTHER_ENZYMES	KEGG_DRUG_METABOLISM_OTHER_ENZYMES	12	-0.772841	-2.45865	3.67535e-06	7.79281e-05	5.78877e-05	167	tags=83%, list=17%, signal=70%	DPYS/UGT1A4/UGT2B7/CYP3A5/UPB1/UGT2B10/CYP2A7/CES2/CYP2A6/CYP3A4
C1	GOBP_ANTIGEN_PROCESSING_AND_PRESENTATION_OF_PEPTIDE_ANTIGEN	GOBP_ANTIGEN_PROCESSING_AND_PRESENTATION_OF_PEPTIDE_ANTIGEN	27	0.578534	2.67707	3.84423e-06	8.13405e-05	6.04225e-05	226	tags=70%, list=23%, signal=56%	HLA-DRA/CD74/HLA-DRB1/HLA-DPB1/HLA-DPA1/CTSS/HLA-DQA1/TAP1/HLA-DQB1/HLA-B/HLA-DRB5/HLA-A/B2M/HLA-DMA/HLA-E/HLA-C/LGMN/HLA-DMB/PDIA3
C1	MODULE_235	MODULE_235	26	-0.607477	-2.53016	3.99131e-06	8.42784e-05	6.26049e-05	175	tags=65%, list=18%, signal=55%	QDPR/MTTP/GOT2/ALDH4A1/GPT/UGT2B7/ALAS1/APOE/UGT2B10/PAH/MTHFD1/ASS1/MAT1A/APOC1/AGXT/HPD/CYP3A4
C1	REACTOME_NCAM1_INTERACTIONS	REACTOME_NCAM1_INTERACTIONS	10	0.794129	2.48087	4.03053e-06	8.4757e-05	6.29604e-05	161	tags=90%, list=17%, signal=76%	COL3A1/COL6A3/COL6A2/AGRN/COL6A1/COL4A2/COL4A1/COL5A1/COL5A2
C1	REACTOME_NCAM_SIGNALING_FOR_NEURITE_OUT_GROWTH	REACTOME_NCAM_SIGNALING_FOR_NEURITE_OUT_GROWTH	10	0.794129	2.48087	4.03053e-06	8.4757e-05	6.29604e-05	161	tags=90%, list=17%, signal=76%	COL3A1/COL6A3/COL6A2/AGRN/COL6A1/COL4A2/COL4A1/COL5A1/COL5A2
C1	SMID_BREAST_CANCER_BASAL_DN	SMID_BREAST_CANCER_BASAL_DN	85	-0.412928	-2.35381	4.15339e-06	8.71617e-05	6.47467e-05	300	tags=56%, list=31%, signal=43%	FAH/ALDH1A1/ACOX2/FMO5/AKR7A3/ACADSB/TBX3/IGFBP4/AR/ABCC6/F7/IVD/HPN/SERPINA6/QDPR/SELENOP/GAMT/EPHX2/GPD1/SLC27A2/ACSM5/RHOB/ALDH4A1/SORD/HMGCS2/CYB5A/TM7SF2/TSKU/GNMT/TKFC/SELENBP1/FBP1/HGD/ANG/RDH16/ABAT/HPX/CYP2B6/AOX1/PCK1/SEC14L2/RBP4/CYP2E1/AZGP1/ADH1B/DCXR/CYP2A6/TAT
[truncated: 7,095 more rows]

## Sheet: S7.DrugPredictions
Table S7 Drug sensitivity analysis among clusters in the TCGA cohort.
[truncated: 375 more rows]
[truncated: 149 more columns]

## Sheet: S8.ClusterMarkerGenes_521
Table S8 Cluster-specific marker genes identified in the TCGA cohort.
LAPTM5
ITGB2
[truncated: 519 more rows]

## Sheet: S9.Prognosis_Models_Variables
Table S9 Covariables included in the seven prognostic models.
[truncated: 27 more rows]
